# Supplementary material for: Deoxynivalenol-Induced Spleen Toxicity in Mice: Inflammation, Endoplasmic Reticulum Stress, Macrophage Polarization, and the Dysregulation of LncRNA Expression
Source: Toxins (Basel). 2024 Oct 9;16(10):432. doi: 10.3390/toxins16100432 (PMC11511314; doi:10.3390/toxins16100432)
Supplement: Supplementary file 1 [file toxins-16-00432-s001.zip]

Archive with 7 entries (7 files):
- supplematry table S1.pdf
- supplematry table S2.xls
- supplematry table S3.xls
- supplematry table S4.xls
- supplematry table S5.xls
- supplematry table S6.xls
- supplematry table S7.pdf
