# Supplementary material for: Deoxynivalenol-Induced Spleen Toxicity in Mice: Inflammation, Endoplasmic Reticulum Stress, Macrophage Polarization, and the Dysregulation of LncRNA Expression
Source: Toxins (Basel). 2024 Oct 9;16(10):432. doi: 10.3390/toxins16100432 (PMC11511314; doi:10.3390/toxins16100432)
Supplement: Supplementary file 1 [file toxins-16-00432-s001.zip › supplematry table S2.xls]

## Sheet: sig_UP_genes
Geneid	DON_1	DON_2	DON_3	Control_1	Control_2	Control_3	logFC	logCPM	F	PValue	FDR
Rrs1	46.5305	41.3585	41.4301	14.9818	16.188	16.1709	1.53531	5.93473	365.475	4.40197e-09	9.6334e-07
Rdh10	13.9058	15.6952	15.8451	5.34284	4.55796	5.18498	1.67691	5.41465	300.037	1.12815e-08	1.55169e-06
Pi15	1.23666	1.34007	0.96158	0.658726	0.538408	0.581673	1.07376	2.63826	47.6379	4.63287e-05	0.000394955
Ptp4a1	3.16533	2.89994	3.1443	1.34063	1.26142	1.00396	1.43672	3.6449	116.098	9.49064e-07	2.48262e-05
Arid5a	33.3022	24.1936	24.4953	8.46845	9.68156	10.3517	1.61002	7.87173	146.75	1.27525e-06	3.04306e-05
Sema4c	10.8725	7.13405	7.49257	3.30643	2.99413	3.71864	1.43211	4.78424	72.903	2.7647e-05	0.00026919
Lipt1	3.27343	2.40602	2.6076	1.14412	1.24167	1.00427	1.3716	2.02477	62.5194	1.47344e-05	0.000170834
Il1r2	8.53779	10.3914	7.74677	0.255256	0.218411	0.194073	5.39163	3.16157	891.288	5.98542e-11	1.00336e-07
Il1r1	14.4978	10.8782	8.84134	4.88817	4.9192	5.0702	1.28438	5.71836	65.7907	4.49037e-05	0.000385759
Il18rap	8.15901	8.81575	6.19633	2.08524	2.38305	2.4953	1.81804	5.10587	206.166	6.65091e-08	4.38655e-06
Gm8251	0.948115	1.02349	1.5813	0.53035	0.666722	0.599488	1.07486	4.17941	25.2267	0.00139989	0.00544222
Wdr75	11.2109	12.1567	10.514	4.63084	5.70284	5.02067	1.22685	5.34646	164.17	1.92773e-07	8.85348e-06
Myo1b	3.87251	4.20272	3.70317	2.07387	1.8535	2.09945	1.05148	5.01652	147.673	3.14879e-07	1.18616e-05
Stat1	109.232	111.859	122.858	53.7162	51.2039	55.3223	1.18875	9.23864	228.234	4.1217e-08	3.16893e-06
Nop58	26.1096	23.5652	22.6018	8.92051	10.1727	9.04174	1.44612	7.51125	297.203	1.18024e-08	1.58278e-06
Wdr12	8.29325	7.80973	7.35594	3.82757	4.27398	4.30342	1.00466	6.17284	163.902	1.94241e-07	8.88033e-06
Ctla4	9.75007	7.13502	6.61489	2.55581	2.50394	2.55271	1.70881	3.61804	131.159	5.43569e-07	1.6994e-05
Nrp2	12.708	11.8551	11.9558	6.02888	5.66765	6.65451	1.07879	6.77378	183.487	1.14799e-07	6.50505e-06
Mreg	13.9341	10.8701	10.6705	3.84792	3.47679	3.68833	1.77109	4.16925	208.341	6.33104e-08	4.28805e-06
Rufy4	4.59221	5.28294	4.0404	1.05508	1.43144	1.58992	1.85688	2.83158	119.946	8.18069e-07	2.22683e-05
Cxcr2	7.77773	14.2833	11.2387	1.67049	1.83815	2.70308	2.51059	4.35827	74.772	0.000158276	0.000999651
Gm15433	1.90522	2.60445	2.4581	1.22548	0.785499	1.46712	1.08962	1.0078	18.7828	0.00155243	0.00591469
Gm7592	2.91102	2.96296	3.70188	1.7169	1.37354	1.89414	1.03	2.78628	39.5763	9.8543e-05	0.000697498
B3gnt7	0.811434	0.477132	0.550926	0.112374	0.0559622	0.201391	2.39142	0.654298	36.0207	0.000209316	0.0012439
Kif1a	0.900887	0.674656	0.771555	0.382011	0.312658	0.530831	1.02344	2.49511	26.1854	0.000482549	0.00236467
Pdcd1	3.93097	2.80251	3.58397	1.01927	1.34142	1.29305	1.58347	2.1992	76.2574	6.22149e-06	9.1686e-05
Slco4c1	0.296915	0.348556	0.147131	0.0676579	0.0707566	0.0754466	1.96139	-0.200329	28.9055	0.000334203	0.00177618
Zcchc2	26.2492	28.2069	26.4438	12.8042	12.625	16.6793	1.02879	7.13145	96.4868	2.18967e-06	4.44026e-05
Phlpp1	14.2908	12.4863	13.1246	4.81311	4.89982	4.95976	1.52898	5.9614	370.291	4.13477e-09	9.34551e-07
Nifk	38.7226	34.4888	32.2128	13.215	14.3151	14.3806	1.41573	5.61149	266.544	1.9792e-08	2.14052e-06
Inhbb	17.0262	17.0355	16.8172	1.38913	1.26776	2.12124	3.49998	5.33861	354.982	1.28432e-07	6.94499e-06
Gpr39	0.569647	0.698338	1.15263	0.132165	0.0921455	0.138169	2.82197	0.553177	67.8856	1.03307e-05	0.000133556
Lypd1	0.184872	0.27423	0.442474	0.0691999	0.0427636	0.0591899	2.48111	0.406507	43.9477	6.45118e-05	0.000504949
Slc41a1	9.89089	7.3405	7.47458	4.32207	3.98742	4.6409	1.0165	4.96072	69.5197	9.31778e-06	0.00012413
Csrp1	187.413	244.416	242.24	61.6935	64.152	63.8332	1.91595	8.16267	318.519	8.48708e-09	1.31328e-06
Zfp281	13.5357	15.6062	15.0197	6.69915	7.26388	8.83165	1.04141	5.79865	93.6393	2.50414e-06	4.86698e-05
Rgs1	10.9005	19.4286	26.7468	2.88073	3.69252	3.97103	2.52892	6.32535	40.3329	0.00197553	0.00717066
Ptgs2	0.284089	0.258589	0.502565	0.0386684	0.00505492	0.0202124	4.06824	-0.146729	61.1181	1.62373e-05	0.000184137
Lamc2	1.92604	1.11312	1.17617	0.349731	0.478064	0.523954	1.72473	2.92266	50.4312	9.41413e-05	0.000672734
Glul	30.6257	40.872	46.6479	21.5172	20.5622	18.7924	1.04401	6.83472	43.8686	0.000231166	0.00133971
Tor3a	30.0208	35.4792	36.4758	14.3565	13.515	14.4794	1.35433	6.56811	211.968	5.83774e-08	4.06063e-06
Eef1aknmt	5.01481	3.71541	3.82281	1.85466	1.88017	1.91989	1.23501	4.90283	112.573	1.09181e-06	2.71482e-05
Selp	0.831447	0.969131	0.802829	0.456499	0.356743	0.498212	1.07345	1.55799	35.1441	0.000157782	0.000998411
Pogk	6.95219	7.342	6.83152	2.58419	2.2654	2.7064	1.56865	5.53929	322.188	8.03621e-09	1.28299e-06
Fam78b	0.469022	0.488923	0.595818	0.0910007	0.256223	0.117088	1.83144	1.13471	27.57	0.000615852	0.00285646
Uck2	9.30124	8.92701	8.14017	3.64234	4.31337	3.17669	1.32791	5.11252	130.901	5.48507e-07	1.70801e-05
Fcrlb	0.790403	0.819895	0.351498	0.258618	0.162277	0.54073	1.10483	-0.579105	5.43464	0.0424584	0.0846894
Fcgr2b	33.9596	27.5914	23.2443	11.7418	12.5874	14.0059	1.22962	6.90793	92.6503	5.60931e-06	8.45154e-05
Adamts4	5.13417	3.6888	3.02602	0.147278	0.0818246	0.139533	5.07872	3.32966	339.783	6.05355e-08	4.17032e-06
Ifi206	40.559	41.236	40.9132	13.9393	12.5234	17.0126	1.58369	6.42352	223.86	4.51532e-08	3.40823e-06
Ifi214	14.4477	16.4187	16.1529	5.26476	4.79195	6.1348	1.6248	6.43823	254.291	2.47341e-08	2.35806e-06
Ifi209	112.681	120.358	118.175	59.9721	57.0858	67.8768	1.01174	8.32204	160.673	2.13042e-07	9.52345e-06
Ifi208	26.1462	30.7668	29.2785	10.5215	9.53273	12.5444	1.48947	6.72194	188.751	1.0058e-07	5.89873e-06
Ifi207	22.7222	32.2061	32.3061	7.6078	6.48135	8.31858	2.04825	5.99384	160.905	1.94238e-06	4.13364e-05
Ifi204	18.7076	30.1483	28.8778	11.0782	9.80414	11.1004	1.36816	6.04499	54.3534	0.000176955	0.0010889
Ifi211	26.0225	38.1632	39.2537	11.2983	9.48111	9.46474	1.86035	5.34013	113.125	9.05477e-06	0.00012143
Tgfb2	2.76357	1.94667	1.47687	0.584884	0.455755	0.503548	2.08091	2.9258	85.2795	8.14561e-06	0.000111619
Rrp15	25.8217	27.3898	27.0529	11.6805	13.1661	12.6613	1.18371	6.00728	233.827	3.6769e-08	2.94679e-06
Atf3	12.818	14.3058	19.8842	1.1408	1.494	1.17113	3.71531	4.23059	312.561	1.11499e-07	6.35385e-06
Slc30a1	6.91254	8.78291	10.289	3.62629	3.39503	3.71598	1.36332	5.02583	91.6493	5.44959e-06	8.29856e-05
Plxna2	2.39406	2.27955	2.16148	0.675448	0.644372	0.648183	1.88064	4.6802	502.44	9.55775e-10	4.92984e-07
Akap12	370.96	420.829	442.022	41.1758	33.695	40.7793	3.50182	10.6	965.696	4.05623e-11	9.06613e-08
Plagl1	0.65231	0.673197	0.949516	0.274633	0.136203	0.195352	1.99204	1.94818	54.285	4.13256e-05	0.000362857
Ltv1	35.1646	34.5879	30.007	16.6056	17.4561	16.2812	1.07082	5.87175	171.013	1.59423e-07	7.8028e-06
Tnfaip3	21.4886	18.1018	19.2527	7.93476	8.66661	8.70194	1.30355	6.68097	234.397	3.63489e-08	2.93653e-06
Pde7b	0.543704	0.611577	0.72718	0.247279	0.191627	0.345921	1.35158	2.49566	39.4895	0.000108498	0.00075234
Tmem200a	0.163688	0.302196	0.442739	0.159145	0.169901	0.131712	1.07349	0.667467	9.7203	0.0116351	0.0297738
Rspo3	0.572664	0.624606	0.671873	0.214929	0.18731	0.224692	1.65896	0.42359	54.7823	2.58487e-05	0.000256209
Calhm5	1.6426	1.8912	1.24637	0.44084	0.452332	0.626081	1.73738	2.5096	81.8134	4.56456e-06	7.39379e-05
Calhm6	2.75924	3.16754	3.7954	1.49743	1.54485	1.52314	1.17829	1.41919	40.8984	8.63528e-05	0.000629602
Bend3	3.85052	3.79206	3.87851	1.44468	1.20528	1.26254	1.64274	4.1567	247.594	2.80626e-08	2.53882e-06
Gm49339	59.1064	66.1382	62.3234	10.0454	11.5758	9.81552	2.66216	6.2138	814.089	9.2865e-11	1.24538e-07
Lilrb4b	25.1996	24.0129	21.7571	2.14091	2.24748	1.93605	3.57194	6.16605	1400.96	6.64622e-12	5.17643e-08
Lilrb4a	45.1498	47.2799	44.1091	8.66109	9.08877	8.83313	2.44596	7.1799	1223.11	1.28664e-11	5.17643e-08
Sowahc	9.06898	7.73156	9.08285	4.47495	4.09104	4.35808	1.08812	4.87453	125.481	6.65736e-07	1.93525e-05
Ppa1	11.9173	11.9713	11.5941	5.22547	6.16683	5.68612	1.14066	4.68509	169.53	1.66019e-07	7.91383e-06
Srgn	53.8581	61.3722	52.6852	20.0106	22.5401	20.2767	1.50301	6.41991	307.039	1.01085e-08	1.49517e-06
Ddx21	143.825	150.907	155.548	72.0747	77.4103	75.3351	1.08839	9.20139	233.218	3.72247e-08	2.97148e-06
Slc19a1	2.03966	1.65767	1.88051	0.862816	0.712892	0.956826	1.2243	2.67352	65.1666	1.23272e-05	0.000150886
Pwp2	25.5319	19.9667	19.8794	9.09634	10.1886	8.46354	1.32057	5.92719	130.6	5.54323e-07	1.72002e-05
Cstb	5.78278	12.3664	13.1355	5.02962	4.76085	6.67815	1.01832	2.29167	10.3168	0.0142306	0.0350546
Pdxk	5.32794	7.53424	8.19523	3.1092	3.08859	3.02316	1.27913	4.78812	68.8321	2.28036e-05	0.000234284
Fstl3	0.787593	0.672767	0.590689	0.470822	0.26513	0.312363	1.0434	0.391761	14.7275	0.00340223	0.0110905
Sbno2	36.757	28.5702	27.4269	10.4645	10.2394	10.3912	1.66106	7.81013	243.828	3.01708e-08	2.62734e-06
Pcsk4	0.651003	0.793355	0.526391	0.314328	0.31307	0.25819	1.23402	0.547146	27.4488	0.000405456	0.00206586
Gadd45b	26.3173	31.2765	40.1476	7.969	8.17371	8.60771	2.07063	5.04926	176.584	5.9062e-07	1.80014e-05
Chst11	7.04825	7.03957	7.15731	2.35516	2.20331	2.11459	1.75568	4.7092	410.524	2.52301e-09	7.57505e-07
Syn3	6.64653	9.90002	7.59187	4.14924	3.96227	4.62413	1.00759	6.25164	53.3629	6.30711e-05	0.000496182
Utp20	23.3894	21.5795	21.5749	10.167	11.0457	11.0463	1.13038	7.40732	248.449	2.76087e-08	2.53218e-06
Socs2	0.931033	0.662729	0.743445	0.355373	0.36922	0.371516	1.17604	2.47018	57.1936	2.15432e-05	0.000225828
Btg1	123.484	95.4773	87.6513	48.7944	51.5556	54.7305	1.068	8.67879	84.2574	6.01371e-06	8.92393e-05
Kitl	19.0227	20.5853	21.7072	7.75624	7.94305	7.05143	1.51626	6.39332	290.242	1.321e-08	1.70342e-06
Nts	1.79322	2.63608	1.33806	0.0709541	0.148407	0.111266	4.18506	0.410037	121.779	7.63381e-07	2.12984e-05
Tmtc2	1.11396	0.735866	0.951498	0.29312	0.211307	0.294534	1.89284	2.25364	86.9599	3.48321e-06	6.13557e-05
Pawr	17.239	16.1758	15.5829	9.07074	7.70834	8.24934	1.05341	4.44461	119.777	8.23343e-07	2.23103e-05
Irak3	16.9189	17.1353	15.5066	8.11795	7.63951	9.24219	1.07273	5.52845	148.453	3.07304e-07	1.17078e-05
Srgap1	1.49319	1.70039	1.4283	0.688469	0.623662	0.565149	1.38298	3.32891	120.986	7.86475e-07	2.17916e-05
Avpr1a	7.14401	9.33145	7.17553	0.638427	0.763047	0.615419	3.63421	3.55112	548.946	6.23969e-10	3.6917e-07
Mettl1	4.80705	4.64748	4.82063	1.57637	1.66449	1.65593	1.62912	3.2412	227.654	4.17144e-08	3.1906e-06
Cyp27b1	0.465049	0.451595	0.385746	0.163409	0.242848	0.242761	1.08741	-0.178729	15.6625	0.00280622	0.00950817
Stat2	33.8828	33.7421	39.9611	17.935	16.6272	18.1444	1.11677	7.32333	145.196	3.40467e-07	1.24298e-05
Mmp19	11.1588	30.1203	47.3104	1.52263	1.72998	1.25116	4.38991	5.82347	41.9084	0.0022279	0.00788052
Tmem198b	6.32185	11.4063	17.3725	3.00172	2.75368	2.79398	2.12941	4.64634	26.0583	0.00453871	0.0140118
Cd63	12.0289	13.039	12.3863	6.57156	6.37579	6.87635	1.0036	5.15045	167.339	1.76375e-07	8.26387e-06
Itga7	1.47092	0.959432	0.768103	0.514134	0.460869	0.460703	1.23456	2.67184	31.1991	0.000334301	0.00177623
Slc35e4	1.25737	1.38911	1.4219	0.491466	0.574443	0.619571	1.35818	1.58945	66.3496	1.14061e-05	0.000143224
4930556J24Rik	29.7126	31.6399	28.5591	14.2806	15.7696	17.2246	1.01334	4.8168	127.691	6.14609e-07	1.84254e-05
Osm	2.69159	2.63534	3.39684	1.40309	1.37564	1.65018	1.06644	2.34215	44.0392	6.39661e-05	0.000501849
Ramp3	1.54627	0.921788	1.73334	0.240627	0.033553	0.184475	3.25474	0.169827	43.8785	9.49733e-05	0.000677236
Upp1	2.81324	3.33289	3.8435	0.203201	0.188896	0.342251	3.84931	1.85722	240.283	3.23325e-08	2.74431e-06
Egfr	1.2361	1.5356	1.7075	0.611786	0.384292	0.482236	1.68491	3.5191	76.4489	1.14032e-05	0.000143224
Pno1	12.6096	12.2882	10.7245	5.04125	6.59354	5.27024	1.15967	3.92773	85.7601	3.70492e-06	6.39178e-05
Sh3pxd2b	6.82118	6.95389	6.28387	1.72933	1.66196	1.74171	2.05102	5.38761	698.009	1.95581e-10	2.08821e-07
Wwc1	0.62433	0.508508	0.432215	0.290111	0.247386	0.265961	1.0408	1.00674	26.2829	0.000476004	0.00233829
Ccnjl	0.430434	0.630915	0.251547	0.270651	0.166498	0.21637	1.08266	-0.0576897	8.82461	0.0143318	0.0352588
Irgm1	28.5173	29.5764	32.8666	8.72171	8.04128	8.95058	1.90961	6.84555	464.936	1.38808e-09	5.64588e-07
Gm12185	4.06616	4.54974	4.10771	1.28777	1.12712	1.47053	1.7969	3.97621	231.779	3.83274e-08	3.03541e-06
Or2v1	4.01024	5.21377	5.23072	1.08252	1.06838	1.0876	2.24453	3.83128	291.084	1.30295e-08	1.69141e-06
Tgtp1	12.5363	14.5827	13.0609	4.84888	4.37749	5.14134	1.56906	4.88661	271.353	1.81831e-08	2.04342e-06
Tgtp2	35.7389	44.7005	48.4888	14.2109	14.1919	15.2582	1.64976	6.42437	205.458	6.75918e-08	4.42649e-06
Ifi47	20.2877	18.4645	17.9945	4.64596	4.02554	4.9225	2.14653	4.88475	465.401	1.38142e-09	5.64588e-07
Or2v2	3.06363	2.42716	2.49731	0.469129	0.43065	0.359655	2.74569	2.74487	287.363	1.3851e-08	1.72862e-06
Gfpt2	1.18221	0.784553	0.787051	0.372195	0.418227	0.413937	1.27466	1.90887	43.3128	6.84527e-05	0.000528394
Sqstm1	177.528	218.819	245.504	60.9907	65.3776	57.8374	1.88812	8.8777	228.648	1.22764e-07	6.76267e-06
Irf1	60.4573	52.9849	55.1977	27.7682	27.9682	30.747	1.04954	7.41552	179.133	1.28422e-07	6.94499e-06
Tnip1	81.9426	102.664	96.2202	48.4602	44.9686	49.4777	1.06054	7.98023	129.358	5.79147e-07	1.77593e-05
Larp1	53.173	51.3635	52.4352	26.1542	26.7451	26.2103	1.07432	8.08485	267.97	1.92977e-08	2.12787e-06
Gm12248	6.51453	6.57066	6.51362	2.39244	2.83456	2.96018	1.34563	2.78355	112.692	1.0866e-06	2.71067e-05
Gemin5	14.1634	12.5767	12.6913	6.29208	6.81463	5.90995	1.13698	6.02664	170.778	1.60446e-07	7.8338e-06
Igtp	55.0951	60.2105	70.2765	18.1196	17.0602	18.2101	1.88487	6.3576	323.481	7.88414e-09	1.27901e-06
Irgm2	32.574	33.1955	35.4882	12.0887	11.4503	12.5751	1.57393	6.42241	396.623	2.97593e-09	7.8916e-07
Shmt1	6.85579	6.52374	5.86383	2.78788	2.95133	3.40324	1.15902	4.2164	122.595	7.40438e-07	2.0797e-05
Pmp22	1.66924	2.47832	3.05803	1.20375	0.816304	1.16011	1.2693	2.06017	26.2405	0.000566345	0.00267369
Dnah9	0.119107	0.0838838	0.116021	0.0527451	0.0449996	0.0348259	1.3447	0.322541	25.2155	0.000553956	0.0026294
Pik3r5	27.6167	24.0622	23.6843	12.8678	11.8886	13.077	1.07927	6.72502	169.301	1.67064e-07	7.94482e-06
Kdm6b	21.6106	20.0556	21.0312	8.48706	8.87909	9.63802	1.30169	6.71793	289.082	1.3464e-08	1.71419e-06
Dnah2	0.949245	1.38322	1.42621	0.337212	0.273772	0.341706	2.06728	3.58595	136.912	5.29553e-07	1.67756e-05
Dhx33	5.49972	4.51937	3.97512	1.85602	2.08643	2.21719	1.26835	5.09121	113.396	1.0563e-06	2.66402e-05
Xaf1	5.79388	7.5446	8.71557	3.53145	2.83408	3.67706	1.22331	4.66891	52.6764	8.55389e-05	0.00062571
Mybbp1a	95.0138	87.9593	92.2168	42.2497	44.3642	43.6862	1.16459	8.63149	285.921	1.4186e-08	1.74004e-06
Cluh	17.1055	15.196	15.965	8.00116	8.0685	7.82357	1.09992	6.30477	207.205	6.49573e-08	4.32432e-06
Tsr1	59.4645	46.2937	42.6857	18.6183	19.9959	20.0309	1.4242	7.0673	158.195	2.53238e-07	1.05907e-05
Mrm3	13.7173	10.439	9.94777	4.27881	5.71909	4.43728	1.32408	3.98752	73.4444	7.54466e-06	0.00010557
Slc6a4	1.00506	1.08427	0.821765	0.429953	0.536507	0.459698	1.11261	1.74044	42.1043	7.67873e-05	0.000578739
Ccl11	3.343	5.24994	6.1108	0.409199	0.256764	0.770015	3.44273	1.59342	78.1031	2.50927e-05	0.000250877
Nle1	7.83171	4.93864	5.4304	2.04053	2.11966	1.9471	1.65852	3.73432	96.1008	2.57299e-06	4.94208e-05
Slfn5	22.9702	25.9643	28.1952	13.4975	10.7889	13.1594	1.12926	6.93322	101.996	1.74397e-06	3.80868e-05
Slfn8	75.9176	80.2286	78.1845	30.2763	27.7468	34.333	1.42958	7.81843	276.799	1.65471e-08	1.95801e-06
Slfn2	351.664	365.545	350.779	133.717	128.808	154.019	1.44454	8.70459	328.44	7.33246e-09	1.19918e-06
Slfn1	68.3649	72.4798	60.471	19.4061	22.1579	20.0765	1.79184	6.37468	413.491	2.43738e-09	7.54314e-07
Slfn4	37.2547	29.4126	19.3611	2.46843	1.82222	1.65225	3.93388	5.95889	152.565	5.11786e-05	0.000425065
Ccl9	2.44415	5.83418	5.40254	1.52674	1.64988	2.40933	1.38384	3.31505	13.054	0.0132326	0.0330504
Ccl6	9.61166	17.6924	13.2128	5.59917	4.1273	5.77614	1.4714	4.08913	37.0931	0.00058129	0.00273142
Vmp1	20.3693	20.132	19.107	10.6332	11.0243	9.59408	1.01615	5.8846	154.403	2.56221e-07	1.06271e-05
Akap1	8.15056	8.8628	9.33488	3.52993	3.38044	3.09455	1.48267	4.75545	229.93	3.98033e-08	3.1155e-06
Trim25	49.8878	52.9628	61.753	23.9806	22.9826	26.6063	1.24974	7.85368	154.237	2.57502e-07	1.06364e-05
Utp18	21.7831	23.4687	21.7506	10.8811	12.2355	11.4397	1.04072	5.94275	181.244	1.21586e-07	6.73781e-06
Mycbpap	0.368483	0.369463	0.363615	0.118904	0.0847835	0.107354	1.90059	0.02215	54.381	2.66624e-05	0.000262595
Rsad1	3.40171	3.28658	2.88308	1.19486	1.39721	1.43361	1.33433	3.33581	124.77	6.83276e-07	1.96917e-05
Rapgefl1	0.444633	0.285887	0.178876	0.132584	0.106031	0.130453	1.3707	0.323541	16.6982	0.00228679	0.00804274
Dhx58	12.4625	12.3	14.3176	7.12438	5.97893	6.19605	1.10407	5.0104	106.569	1.39954e-06	3.28124e-05
Stat3	46.2817	45.1236	47.8752	15.3014	15.5867	16.4191	1.64435	8.23284	544.968	6.46234e-10	3.71418e-07
Ifi35	53.3559	47.2933	53.0115	23.2657	20.886	20.9991	1.32353	5.99602	219.102	4.99602e-08	3.6413e-06
Plcd3	2.8147	2.17835	2.25462	0.985201	1.09856	1.09816	1.27164	2.58338	77.6217	5.75537e-06	8.63993e-05
Gm11639	0.203448	0.126153	0.122238	0.0469778	0.0568866	0.0555738	1.58066	0.906055	40.0929	9.35476e-05	0.00066992
Cyb561	0.769349	0.750485	0.469485	0.363608	0.27252	0.247081	1.24672	0.849042	23.6997	0.000692926	0.00313586
Cd300lb	5.42396	7.82702	7.07078	3.12675	2.92867	2.7134	1.29805	3.84369	79.9487	5.05356e-06	7.8966e-05
Cd300lf	27.5842	31.9889	28.3293	8.55583	7.03224	8.18486	1.97133	6.60751	408.926	2.57063e-09	7.60453e-07
Cdr2l	6.35793	8.76695	9.47169	2.72234	2.29013	2.1517	1.86581	4.31971	121.043	2.18401e-06	4.43326e-05
Slc25a19	17.7362	14.409	14.3603	6.91734	8.06221	7.65693	1.12393	5.55147	120.596	7.98131e-07	2.18945e-05
H3f3b	124.726	144.645	148.735	80.1672	80.7037	60.5955	1.00183	8.32434	59.8939	4.10156e-05	0.000360765
Sphk1	5.57509	4.4094	4.73062	2.10482	2.33697	0.857875	1.55427	4.01706	14.8859	0.0121377	0.0308401
Tha1	9.28226	7.08462	7.21962	2.51046	2.59361	2.74379	1.67204	3.95349	179.975	1.25642e-07	6.86796e-06
Socs3	85.4125	66.4111	58.6907	6.91467	7.63176	7.94923	3.31044	6.84398	586.547	1.88544e-09	6.39267e-07
Pgs1	16.9466	13.7729	13.2613	6.81191	6.64202	7.01718	1.18784	5.85627	146.49	3.26801e-07	1.20864e-05
Nptx1	0.384078	0.773533	0.826171	0.0763807	0.0266263	0.0487973	3.77717	0.958495	80.2299	1.17653e-05	0.000146455
Hmga1b	3.26482	3.80374	5.21825	1.82438	1.93642	1.96419	1.19173	2.3165	39.0168	0.000104321	0.000729918
Slc16a3	2.98491	2.91577	2.7794	1.39037	1.38439	1.27945	1.18257	3.51644	129.101	5.84463e-07	1.7885e-05
Metrnl	4.10191	3.99647	4.55307	2.23331	1.94146	2.50986	1.00715	2.37778	46.3235	5.19941e-05	0.000430772
Rhob	10.6018	13.2676	13.4206	5.54149	4.75055	4.42372	1.42678	4.37013	118.54	8.63217e-07	2.30929e-05
Nol10	42.8713	40.2925	37.8568	18.8401	20.5766	19.8874	1.11415	6.51969	220.832	4.81434e-08	3.52165e-06
Odc1	128.813	138.253	166.32	48.9694	50.5799	21.8111	1.92052	8.32544	23.9706	0.00595752	0.0174239
Cmpk2	8.91379	10.5473	16.6685	5.33899	4.72152	2.70736	1.58827	5.1114	16.2788	0.0115611	0.0296069
Nampt	23.9578	25.9029	25.1246	9.07583	9.97706	9.92311	1.45783	6.47226	377.017	3.79357e-09	9.19416e-07
Ifrd1	23.2417	15.3765	15.9558	3.92643	4.52123	4.11664	2.2033	6.06101	180.588	1.41186e-06	3.29747e-05
Egln3	2.87401	1.96088	2.27187	0.299382	0.339185	0.356451	2.91752	1.88361	216.443	5.2915e-08	3.80032e-06
Nfkbia	39.0823	50.1171	47.5431	22.3027	19.2259	28.39	1.05518	5.80842	48.1467	0.000119361	0.000806552
Timm9	6.6606	5.57268	5.0065	2.24375	2.98451	3.19422	1.11885	4.21078	58.9832	1.92052e-05	0.000206153
Hif1a	60.6912	76.8854	68.9309	23.4443	22.0482	26.8447	1.59954	8.11904	237.074	3.44525e-08	2.84035e-06
Rhoj	1.41671	1.92127	1.73666	0.730639	0.739107	0.742411	1.28402	3.0012	86.0386	3.65197e-06	6.32757e-05
Rab15	1.90629	2.19132	2.38182	1.01716	0.9935	0.973079	1.20543	2.8876	83.4502	4.18163e-06	6.95655e-05
Arg2	7.23455	9.62989	6.46328	1.28671	1.00518	1.29654	2.78164	2.71433	226.309	4.28966e-08	3.25626e-06
Ttc9	0.315887	0.514107	0.500631	0.152897	0.1066	0.0871868	2.02071	0.484965	44.7755	5.97754e-05	0.000476403
Fos	2.34557	2.93735	4.09683	1.04476	1.23042	1.31853	1.47547	2.37853	46.842	5.03343e-05	0.000420135
Jdp2	26.5677	40.3417	42.9787	10.9967	10.0345	12.1965	1.8139	5.70485	87.8262	4.00577e-05	0.00035451
Batf	47.0663	42.6321	42.6767	15.0051	16.2687	16.4274	1.55815	5.42028	371.258	4.08354e-09	9.34551e-07
Tgfb3	6.14602	7.39069	8.92507	2.88582	2.86058	2.82535	1.47794	4.15334	110.252	1.20003e-06	2.91542e-05
Tmem63c	1.19644	0.986922	1.12031	0.422289	0.283096	0.362232	1.71106	1.61076	77.5856	5.76715e-06	8.65116e-05
Alkbh1	17.1992	14.3557	12.9754	7.22993	7.96957	8.14273	1.01646	6.22994	98.2734	2.01656e-06	4.22661e-05
Kcnk10	0.225406	0.267466	0.259765	0.0857854	0.0554117	0.0791312	1.85307	0.567501	59.6438	1.80226e-05	0.000197141
Serpina3b	0.804561	0.635716	0.64319	0.267363	0.156581	0.111803	2.02485	-0.0710939	35.7958	0.000146804	0.000941079
Serpina3f	16.2953	22.6505	25.818	1.88509	1.9512	2.18294	3.51593	4.7948	363.142	6.23829e-08	4.23951e-06
Serpina3g	61.02	80.7688	74.881	18.4463	21.9417	24.0668	1.83638	6.64791	208.115	1.4877e-07	7.47112e-06
Serpina3i	3.0422	2.93876	2.05977	0.617147	0.489264	0.728429	2.21176	1.90564	111.53	1.13894e-06	2.80258e-05
Serpina3n	16.6045	23.1223	16.7606	3.45365	3.56695	3.86842	2.45931	4.5639	330.769	7.08952e-09	1.16896e-06
Bdkrb1	1.36006	1.2227	1.16369	0.462808	0.37107	0.354809	1.7321	0.300571	52.8278	3.01173e-05	0.000286178
Ccdc85c	1.61403	1.80029	2.08127	0.89837	0.763355	0.528287	1.41143	2.50342	47.5087	4.68513e-05	0.000397982
Trmt61a	6.17139	5.34558	5.35169	1.58321	2.02683	1.93098	1.6915	3.20908	164.236	1.92411e-07	8.85348e-06
Heatr1	33.4789	30.4551	28.9197	11.8126	12.5932	12.6093	1.41201	7.42317	351.036	5.33733e-09	1.0526e-06
Rpp40	1.8542	1.74049	1.91157	0.748077	1.02306	0.980226	1.08833	3.19005	61.6065	1.56934e-05	0.000179165
Gcnt2	7.52885	8.3766	7.24575	2.20403	2.10797	2.24179	1.90533	5.15018	515.203	8.47049e-10	4.48401e-07
Edn1	1.25307	1.31245	1.48753	0.310486	0.0865883	0.216393	2.79603	0.791635	65.1646	1.23288e-05	0.000150886
Cd83	58.5507	57.6786	50.7739	16.3364	16.4095	16.9345	1.8337	6.56047	580.506	4.7652e-10	3.09215e-07
Nhlrc1	0.748686	1.05167	1.03289	0.443911	0.433965	0.181595	1.5007	0.632135	21.1845	0.00102942	0.00427673
Ninj1	4.97245	9.63899	10.0326	3.82122	3.19993	4.59917	1.17497	3.2701	16.4028	0.00550904	0.0163886
Nol8	19.1901	19.0021	17.7823	8.58669	10.0152	9.64877	1.07206	7.00475	192.303	9.21764e-08	5.48586e-06
Gadd45g	22.2511	16.2481	14.1592	5.45421	4.73689	4.38005	1.93429	3.74118	124.808	8.73261e-07	2.32637e-05
Nfil3	11.4699	9.99181	9.67917	1.45326	1.94263	1.22227	2.83646	3.62709	275.404	1.69488e-08	1.97155e-06
Simc1	6.3417	6.36903	5.78171	2.75014	2.8353	3.60504	1.09487	4.72629	101.466	1.74646e-06	3.80868e-05
Nop16	37.5035	41.3086	38.7477	14.4585	17.5299	16.2316	1.37166	5.6908	234.405	3.63436e-08	2.93653e-06
Hk3	17.4426	15.4335	15.4384	5.59755	6.29405	5.25468	1.57927	5.34966	268.113	1.92488e-08	2.12787e-06
Gm49392	7.52912	12.731	11.8068	4.04323	4.36795	6.152	1.22849	3.7096	26.9344	0.00113471	0.00462811
Gm49393	41.2738	56.5176	46.7855	21.2862	20.565	25.1778	1.19509	4.28545	84.1598	4.02772e-06	6.78005e-05
Ctla2b	6.93229	10.0178	9.18101	2.78809	2.7411	3.55947	1.61133	3.3643	95.1832	2.32735e-06	4.62619e-05
Gm49391	41.5076	46.8884	39.0241	18.3463	19.3378	22.1188	1.1767	5.44222	151.961	2.75851e-07	1.11069e-05
Ctla2a	31.2566	37.5282	28.8179	14.6604	15.9469	16.9293	1.12253	5.6871	121.076	7.83817e-07	2.1778e-05
Tent4a	8.74809	7.72717	8.66664	4.02887	3.96157	3.84596	1.17278	5.79768	195.341	8.56523e-08	5.17412e-06
Nsun2	37.3759	35.2819	34.1187	17.4377	19.8949	16.5799	1.07077	7.27825	156	2.44297e-07	1.03986e-05
Srd5a1	0.992953	0.972586	1.14809	0.372893	0.230799	0.477344	1.61146	1.06883	39.8024	9.63187e-05	0.000684403
Vcan	3.83986	4.67397	3.99768	0.753128	1.20064	0.881754	2.22723	5.23673	167.257	1.73316e-06	3.7969e-05
Thbs4	13.1418	11.0828	11.7462	5.34427	4.52613	5.40408	1.32095	4.8312	162.204	2.03863e-07	9.19488e-06
Plk2	3.60989	2.80806	2.77869	1.45416	1.4125	1.91701	1.02817	3.40429	44.7837	5.97306e-05	0.000476333
Emb	12.0918	12.7763	12.711	6.23163	6.53715	7.07099	1.00801	6.06084	172.715	1.52235e-07	7.58009e-06
Tmem267	1.39741	1.16157	0.874496	0.31456	0.50413	0.307495	1.68889	2.07	50.4489	3.91262e-05	0.000348133
D13Ertd608e	2.55193	2.36286	3.9896	0.825576	1.407	1.85402	1.21758	0.699863	14.1518	0.00384582	0.0122603
Gm21762	2.94713	4.96777	5.54638	2.1871	2.00833	2.45374	1.10845	1.51458	20.7373	0.00110838	0.00453911
Plau	5.06818	5.56876	6.64496	1.73024	1.93663	2.00438	1.69582	3.2069	144.252	3.50871e-07	1.27173e-05
Vcl	35.2675	43.7064	37.1621	13.0648	13.9712	11.9206	1.66025	7.74762	282.312	1.50682e-08	1.82597e-06
Gnl3	29.5371	29.9092	26.6459	10.8929	13.4295	11.0007	1.36992	6.96601	205.057	6.82149e-08	4.42649e-06
Stab1	5.35222	4.79447	4.4176	2.24863	1.84753	2.29453	1.27278	5.18473	141.916	3.78298e-07	1.32897e-05
Ankrd28	9.58321	8.98049	7.66102	3.80573	4.35097	4.03347	1.18944	6.30693	163.955	1.93947e-07	8.88033e-06
Galnt15	1.67011	2.74932	2.25448	1.00785	0.907617	0.786563	1.38908	3.32966	55.5389	3.10081e-05	0.000292707
Fermt2	12.1465	17.9268	15.4498	6.81061	5.79346	5.93405	1.38096	5.81204	93.8126	7.0068e-06	9.95406e-05
Lgals3	12.7872	30.1007	35.416	7.79227	7.76287	7.09992	1.87913	4.99571	19.231	0.00874037	0.0236998
Apex1	28.4015	23.274	25.0576	11.3802	12.2107	11.5879	1.21047	4.74711	158.179	2.29081e-07	1.00616e-05
Irf9	24.5827	27.1689	29.1399	14.7721	13.2049	14.2787	1.02336	6.80377	128.189	6.03751e-07	1.82632e-05
Ipo4	17.5564	15.1961	14.9346	6.45307	5.81144	6.10181	1.46104	5.70359	264.688	2.04584e-08	2.17746e-06
Gm49378	16.0108	14.1437	14.1185	6.27966	5.69776	5.80878	1.40018	5.10187	249.475	2.70758e-08	2.51502e-06
Tgm1	18.7063	24.9425	32.1436	5.67094	6.0771	5.35764	2.23647	5.6447	114.958	2.26653e-05	0.000233693
Ltb4r1	1.00805	1.02266	0.66371	0.22233	0.132864	0.265633	2.18671	-0.291066	40.7925	8.72598e-05	0.000635064
Adcy4	5.56989	5.99474	6.46748	2.40709	2.48265	2.54615	1.36487	4.33096	197.813	8.07518e-08	4.95245e-06
Gzmc	1.13521	1.57009	1.36306	0.09905	0.103586	0.103549	3.77867	-0.506571	108.717	1.27872e-06	3.04772e-05
Gzmb	4.49414	5.77324	5.2801	1.2333	1.64447	1.32155	1.97428	2.27478	135.533	4.67555e-07	1.54948e-05
Phf11b	36.748	51.2183	42.2925	23.1099	19.2799	22.7328	1.08516	5.28468	73.8581	8.09986e-06	0.000111144
Amer2	0.58099	0.518472	0.520757	0.161983	0.178089	0.130262	1.86634	1.92679	120.698	7.9506e-07	2.18788e-05
Sox7	0.757248	0.664813	0.779794	0.308679	0.210532	0.168365	1.75616	0.720127	46.5445	5.09854e-05	0.000423811
Stc1	0.434019	0.45986	0.505413	0.137141	0.15997	0.209541	1.55209	0.4731	42.5006	7.39254e-05	0.000561375
Slc39a14	2.17306	1.97909	1.85877	0.686163	0.59031	0.905987	1.54738	3.87068	105.251	1.48053e-06	3.41933e-05
Piwil2	0.738297	0.680325	0.55487	0.167488	0.183916	0.267021	1.75703	1.22981	63.5459	1.37391e-05	0.000162765
Npm2	2.6123	2.56158	3.63759	0.619684	0.692759	0.402103	2.44319	0.916533	82.6337	4.36761e-06	7.17225e-05
Cysltr2	2.36486	2.18405	2.27862	1.00976	1.1205	1.0798	1.17392	2.28987	78.3575	5.52142e-06	8.37624e-05
Olfm4	0.975185	1.37724	0.975175	0.276534	0.0937943	0.0468803	3.05648	0.942453	35.1204	0.000589164	0.00275619
Klf5	0.525354	0.79278	0.707226	0.195796	0.19586	0.0800958	2.18193	1.16456	46.2971	6.77763e-05	0.000525125
Kctd12	30.9847	30.4125	30.5539	12.5874	12.7588	13.9272	1.31347	7.0675	347.102	5.63247e-09	1.06164e-06
Acod1	2.38102	1.93987	1.54857	0.0843983	0.141222	0.0882319	4.29484	1.47756	259.8	2.23471e-08	2.25897e-06
Ednrb	1.4579	1.88166	1.47056	1.05862	0.510137	0.759506	1.12834	2.36931	20.5623	0.00155129	0.00591241
Rap2a	8.21469	7.1171	8.18972	3.45984	3.28132	3.1697	1.33251	4.56591	183.115	1.15894e-07	6.51836e-06
Osmr	8.87683	11.2658	9.40427	1.9866	2.02215	2.33859	2.30437	6.2069	469.32	1.32684e-09	5.64588e-07
Il7r	19.7889	20.206	19.1399	8.17048	10.4512	12.3235	1.02161	6.14319	64.8313	1.96805e-05	0.000209912
Spef2	1.11533	0.988674	1.06504	0.395156	0.403915	0.492459	1.38118	2.90592	109.408	1.24253e-06	2.98623e-05
Brix1	17.9518	16.9772	16.9969	8.56811	8.95205	8.72003	1.07011	5.16876	201.738	7.36439e-08	4.67505e-06
Cdh6	0.530601	0.884676	1.06029	0.478374	0.297604	0.4206	1.13807	2.49443	15.7112	0.0047135	0.0144648
Basp1	21.6444	40.8295	46.1095	10.8099	9.0117	10.7825	1.91604	5.5705	35.3755	0.00197936	0.00718195
Myo10	27.9378	34.1702	37.1867	16.6787	14.3662	15.9547	1.16603	7.96443	102.156	2.39858e-06	4.73264e-05
Ankrd33b	2.70888	2.12287	2.11469	0.945039	0.919614	1.02759	1.34845	3.8645	120.879	7.89643e-07	2.18441e-05
Klf10	6.0028	6.58648	7.33306	2.97712	2.98051	2.88529	1.25864	4.34488	143.906	3.54781e-07	1.28129e-05
Tnfrsf11b	1.08966	0.716026	0.408401	0.353511	0.295761	0.172466	1.49624	0.555429	14.657	0.00411621	0.0129499
Has2	2.55496	1.01456	0.745636	0.33439	0.25135	0.365966	2.25335	1.91916	18.1774	0.00636127	0.018325
Zhx2	37.0208	36.7218	36.3379	14.8683	15.4239	17.7776	1.28182	6.88622	254.55	2.46148e-08	2.35786e-06
Trib1	3.80259	3.60154	3.51061	1.48104	1.57481	1.45942	1.3582	4.02668	207.985	6.38204e-08	4.29368e-06
Myc	17.6229	15.8135	15.3154	6.46938	7.20876	5.80072	1.40774	4.96924	186.034	1.07638e-07	6.22017e-06
Lrrc6	0.711748	0.705114	1.03952	0.329303	0.222184	0.188788	1.80973	0.222409	34.7416	0.000165059	0.00103116
Tg	0.981374	1.07649	0.74687	0.378805	0.414398	0.369958	1.35187	2.5783	74.7216	6.80181e-06	9.72461e-05
Col22a1	1.69374	1.15106	1.46387	0.457042	0.430177	0.389786	1.83819	3.12645	127.447	6.20026e-07	1.84777e-05
Bop1	22.2472	21.5688	20.0707	10.5485	10.8359	11.8103	1.02997	5.59474	174.817	1.43892e-07	7.45503e-06
Maff	13.8038	14.4411	16.0329	1.74951	1.72253	1.81113	3.15335	4.45749	915.905	5.24439e-11	1.00336e-07
Tmem184b	3.85744	3.90413	4.50171	2.04333	1.93012	2.39701	1.0327	3.88632	72.893	7.58017e-06	0.000105891
Cyp2d11	0.801952	0.800042	0.581895	0.125308	0.0582429	0.218332	2.50955	-0.450149	37.665	0.000120054	0.000808779
Pim3	5.63982	3.52433	3.44025	2.22563	2.07954	2.04065	1.07102	2.95647	31.6441	0.000248882	0.00142595
Cpne8	2.89347	2.89164	2.65006	1.11114	1.2343	1.20607	1.3328	3.07886	140.421	3.97219e-07	1.37024e-05
Kif21a	3.23875	2.32665	2.69358	1.13491	1.04389	1.14358	1.39843	3.66541	105.265	1.47966e-06	3.41933e-05
Vdr	1.35409	2.09229	2.08487	0.348717	0.393371	0.405519	2.35675	2.68943	149.982	2.93092e-07	1.15378e-05
Ccdc184	0.568177	0.604111	0.500291	0.342067	0.155536	0.15548	1.42934	0.27104	18.9447	0.00150833	0.0057834
Rnd1	1.98217	1.54494	1.71129	0.664056	0.530605	0.585016	1.63917	1.82748	89.5827	3.05172e-06	5.55325e-05
Wnt10b	0.627417	0.754503	0.378204	0.23433	0.258677	0.381071	1.09194	0.625214	13.4803	0.00445506	0.0137895
Itga5	6.55706	5.08624	5.48944	2.23486	2.21519	2.41144	1.40537	4.32248	157.2	2.3577e-07	1.01992e-05
Mefv	24.1255	23.5243	21.1154	11.2833	11.031	11.6891	1.10071	5.81432	206.179	6.64892e-08	4.38655e-06
Tfap4	13.5182	15.3292	15.3638	6.18565	7.28896	6.69433	1.21887	4.78752	157.946	2.30652e-07	1.01085e-05
Socs1	2.75617	2.49641	3.36785	0.700367	0.684674	0.668512	2.15572	2.40651	173.766	1.47993e-07	7.47112e-06
Litaf	14.162	14.1989	14.3074	6.42319	5.88218	6.49501	1.26814	5.74117	272.912	1.76955e-08	2.01612e-06
Cebpd	9.12803	9.28576	8.20478	2.0152	2.21256	2.55774	2.05747	4.40866	372.561	4.01564e-09	9.34551e-07
Ccdc116	0.953947	0.998911	0.912473	0.403308	0.38063	0.359926	1.40762	1.6227	81.6221	4.61202e-06	7.43989e-05
Prodh	4.57572	3.63989	3.62066	1.72911	2.04584	2.0273	1.11367	4.53476	93.0592	2.57472e-06	4.94208e-05
Eef1akmt4	4.96588	4.34839	4.68381	1.82423	1.74999	1.72069	1.48658	2.4034	123.827	7.07383e-07	2.01487e-05
Eef1ece2	1.66053	1.07999	1.31504	0.470877	0.505934	0.438319	1.60052	1.67786	65.3154	1.22066e-05	0.000150323
Camk2n2	6.10753	5.74212	6.58981	1.97198	1.88297	2.43802	1.63772	2.4414	118.538	8.63285e-07	2.30929e-05
Liph	0.378337	0.543073	0.589529	0.140812	0.120964	0.152466	1.95244	0.561193	58.148	2.00812e-05	0.000213055
Igf2bp2	0.601169	0.672603	0.472542	0.275151	0.22207	0.353308	1.12125	1.70855	29.0673	0.000327259	0.00175084
Rtp4	15.191	18.1139	17.3879	6.06682	4.72591	6.90713	1.60459	4.62529	134.992	5.63797e-07	1.73947e-05
Il1rap	2.1464	2.47896	2.11756	0.806778	0.80093	0.876021	1.52591	4.14868	234.413	3.63376e-08	2.93653e-06
Parp14	98.998	99.647	112.785	41.1138	37.0534	43.5534	1.44254	9.41213	251.104	2.62547e-08	2.49122e-06
Dtx3l	49.8632	54.4033	58.9519	25.467	24.761	26.4581	1.17671	7.85559	196.161	8.39877e-08	5.11969e-06
Parp9	47.2539	47.6188	52.7424	22.0195	20.6615	21.5852	1.28626	7.44512	259.935	2.22923e-08	2.25897e-06
Stfa2l1	10.1854	13.6618	8.99415	0.317007	0.607797	0.331407	4.77301	1.30277	262.492	2.12822e-08	2.21821e-06
Cstdc4	5.28277	6.10144	4.5811	0.0237784	0	0.0248585	8.29861	2.35777	584.443	4.6123e-10	3.09215e-07
Pla1a	1.42483	0.742354	0.673952	0.29752	0.149811	0.207356	2.18021	0.278763	33.5215	0.000189726	0.0011499
Cd80	4.18131	2.66527	2.8581	1.43479	1.4755	1.69371	1.15948	3.16123	43.9717	6.43678e-05	0.000504018
Tigit	7.16398	5.7754	6.60533	3.51698	3.60247	2.56867	1.09531	2.18839	38.5102	0.000109908	0.00075898
Qtrt2	7.96585	6.37734	6.00107	2.70683	3.36595	3.51473	1.1706	4.54567	80.6966	4.85019e-06	7.66429e-05
Retnlg	94.4797	180.561	111.423	8.8476	8.27678	6.94687	4.08602	5.37896	186.557	1.93787e-05	0.000207684
Samsn1	19.3257	15.6214	13.1556	8.09696	8.25199	8.51165	1.03575	5.92057	73.9664	8.0456e-06	0.00011055
Adamts1	6.78784	5.56371	4.63921	2.91439	3.05223	2.95074	1.01299	4.53114	65.103	1.23792e-05	0.000151142
Bach1	20.4213	16.0259	15.1671	8.78843	8.98111	8.73443	1.0457	6.34403	96.3748	2.2011e-06	4.45396e-05
Mrap	0.740679	1.23464	1.34169	0.294049	0.585744	0.439151	1.42348	0.35616	19.1274	0.00146036	0.00563634
Urb1	7.79722	7.03223	6.70923	3.21388	3.4374	3.27509	1.2024	5.44139	213.19	5.68217e-08	3.98767e-06
Eva1c	2.81694	1.97655	2.15226	0.546753	0.565711	0.650638	2.06144	2.49562	146.757	3.24064e-07	1.20286e-05
Mrps6	10.4226	10.8874	11.3052	4.59216	4.3041	5.17817	1.29905	3.59796	134.145	4.90217e-07	1.59566e-05
Gm49711	4.69965	5.56953	6.08646	2.30455	1.9719	2.90203	1.27633	2.34232	51.2273	3.42576e-05	0.000315823
Slc5a3	7.32293	6.94965	7.12779	2.97184	3.04006	4.11417	1.16699	5.8577	97.9645	2.04528e-06	4.24592e-05
Mx1	63.2924	67.0067	71.9961	15.9121	11.4075	12.4195	2.43294	7.11764	327.495	3.33818e-08	2.81817e-06
Mx2	31.2602	28.3807	32.2873	6.44763	3.87782	4.63249	2.70383	6.04033	187.209	3.77815e-06	6.4737e-05
Tmprss2	0.873119	0.961148	1.00438	0.275887	0.16487	0.256725	2.10849	2.14171	110.681	1.1791e-06	2.882e-05
Zbtb21	10.2365	11.3867	11.7266	5.67507	5.49278	5.83787	1.05814	5.74832	159.739	2.18884e-07	9.69841e-06
Sod2	6.70064	6.61603	6.47131	2.92426	3.56249	3.0409	1.13998	5.62803	160.107	2.16557e-07	9.61646e-06
Fpr2	0.90356	1.15076	0.679074	0.239142	0.321549	0.250004	1.83014	-0.296281	33.5227	0.000189699	0.0011499
Zfp52	31.4261	26.5418	22.5947	11.0269	13.9831	15.5654	1.07478	6.01081	53.6245	7.49537e-05	0.000566405
Zfp948	10.4012	8.92339	7.44547	3.58944	3.54432	4.42444	1.29579	4.10042	90.0779	2.97764e-06	5.46018e-05
Zscan10	0.747145	0.483798	0.805934	0.201533	0.137807	0.194481	2.01005	0.351989	46.56	5.09158e-05	0.000423758
Mmp25	0.917633	0.698951	0.740432	0.363186	0.344894	0.218209	1.42655	1.57017	40.5305	8.95536e-05	0.000647774
Tnfrsf12a	4.01382	4.3819	5.65322	1.03126	0.982623	1.25778	2.19082	2.51554	146.389	3.27844e-07	1.20864e-05
Msrb1	9.90841	13.494	12.0006	6.05354	5.06095	6.49409	1.09389	3.4941	56.4874	2.27082e-05	0.000233776
Dusp1	4.73923	5.39197	6.59741	1.51774	1.24463	1.50281	2.05913	3.56535	174.413	1.4545e-07	7.45503e-06
Ergic1	3.05372	3.7113	3.50375	1.67378	1.74001	1.8149	1.06011	4.5376	117.539	8.97223e-07	2.37169e-05
Fkbp5	27.9272	33.987	27.8693	6.35745	7.82233	8.46239	2.07334	7.49595	318.057	1.13207e-08	1.55169e-06
Mapk13	0.404795	0.424719	0.193424	0.182724	0.0587976	0.191024	1.31184	-0.30457	8.62205	0.0152325	0.0369891
Cdkn1a	2.0654	1.7284	1.71485	0.336458	0.332319	0.312658	2.56935	1.97903	256.007	2.3959e-08	2.352e-06
Rab44	8.93448	7.35692	7.56512	1.23691	0.713059	0.877296	3.15829	4.52801	235.023	6.52087e-07	1.91775e-05
Pim1	26.2625	25.9181	31.6141	14.8353	13.5108	10.6698	1.1886	6.12335	68.0733	2.99095e-05	0.000285011
Wdr4	6.50682	6.1494	5.65087	2.95088	3.00515	2.99981	1.11605	4.64365	177.846	1.32816e-07	7.06805e-06
Rrp1b	19.1867	16.0257	15.1476	5.27224	5.85024	4.96205	1.7307	6.43711	272.769	1.77398e-08	2.01612e-06
Angptl4	6.24658	8.55362	8.85822	1.18159	1.34032	1.43134	2.66917	4.06061	298.647	1.15334e-08	1.55709e-06
Cd320	1.25464	1.17154	0.986242	0.360899	0.42561	0.529814	1.45779	1.22112	53.238	2.91548e-05	0.000280209
Daxx	45.5951	50.6995	58.0805	28.278	24.8047	26.6246	1.0407	6.95767	97.8311	2.05784e-06	4.25442e-05
Hspa1b	15.7453	19.3266	35.1092	1.31104	1.49498	1.3706	4.16274	5.16382	109.188	0.000172277	0.00106599
Hspa1a	7.63046	13.594	28.7496	0.80582	0.694469	0.920425	4.46234	4.74502	46.0349	0.00178044	0.0065946
Vwa7	1.26704	1.2306	1.24525	0.569738	0.638775	0.676107	1.07566	2.04265	57.8523	2.0521e-05	0.000216807
H2-Q10	2.75906	3.23333	2.33031	0.514238	0.52714	0.489691	2.52421	2.86855	287.434	1.38348e-08	1.72862e-06
Ier3	2.62296	2.44337	2.07505	0.743794	0.818799	0.38879	1.94755	0.825521	50.0813	3.76476e-05	0.000337788
Ubd	17.5254	16.0663	20.4089	4.75568	5.52056	7.15924	1.72034	3.49719	108.941	1.26689e-06	3.0267e-05
Tnfrsf21	13.7491	14.198	15.4706	6.90691	6.49641	6.17866	1.23471	5.44979	188.032	1.02392e-07	5.98754e-06
9830107B12Rik	0.352513	0.45754	0.317919	0.0839684	0.0250897	0.0250807	3.11937	-0.271087	51.2092	3.43081e-05	0.000316144
A530064D06Rik	0.3672	0.548118	0.471887	0.0903271	0.11808	0.0550842	2.47645	0.753681	70.6651	8.67864e-06	0.0001178
Trem1	1.78058	1.99849	1.52148	0.273396	0.255007	0.139045	3.0637	1.6184	151.255	2.81858e-07	1.12497e-05
Trem3	1.75403	3.08904	2.63347	0.69041	0.652156	0.628639	2.00755	0.706549	59.0438	1.88162e-05	0.000202627
B430306N03Rik	3.10923	3.56356	3.18142	1.25935	1.09239	1.55873	1.41951	3.61393	104.506	1.52882e-06	3.49474e-05
Lrg1	3.03103	4.22132	3.02912	0.723248	0.887915	0.871159	2.13405	1.62249	117.67	8.92709e-07	2.36286e-05
Sema6b	2.98393	2.82443	2.43974	1.09349	0.834343	1.06151	1.54694	2.91838	114.029	1.02991e-06	2.62582e-05
Tnfsf14	9.05927	9.92708	7.69717	2.87658	3.03339	3.47086	1.59253	3.49571	157.605	2.32974e-07	1.0166e-05
Tgif1	6.77279	6.32037	6.06578	2.80214	2.53947	3.12279	1.26391	4.71287	172.921	1.51393e-07	7.55687e-06
Wdr43	79.7679	63.8491	60.3592	26.3241	29.1443	29.3907	1.35017	7.86201	169.751	1.65014e-07	7.89981e-06
Cyp1b1	17.3647	23.7761	20.0043	6.34184	6.14468	6.8756	1.74451	6.31479	241.329	3.16759e-08	2.72305e-06
Crem	3.16508	2.75687	3.49881	1.29183	1.25674	1.33088	1.36703	3.7306	126.485	6.41904e-07	1.8989e-05
Mpp7	2.51011	1.96328	1.86447	0.649946	0.732528	0.672582	1.70884	4.84026	207.663	6.42867e-08	4.29969e-06
Cables1	3.25366	2.02811	2.63928	0.968775	1.02521	0.66313	1.65791	2.78553	56.0978	3.83381e-05	0.000342912
Taf4b	5.20046	5.40105	5.00934	1.61228	1.80752	2.09903	1.58645	4.20292	211.843	5.85396e-08	4.06063e-06
Slc39a6	10.0244	10.7049	9.93398	5.03302	5.51363	5.17072	1.04947	4.9922	173.75	1.48056e-07	7.47112e-06
Fhod3	6.61778	7.49524	7.6123	3.62092	3.2727	3.60985	1.13476	5.30068	155.97	2.44508e-07	1.03986e-05
Epb41l4a	0.981116	1.02516	0.957774	0.485657	0.533422	0.510269	1.03983	2.78523	79.6987	5.12381e-06	7.95912e-05
Hbegf	1.97564	2.3139	2.89429	0.888438	0.636979	1.1586	1.51012	3.01856	42.2626	0.000167013	0.00104078
Cd14	6.52065	8.56014	8.78152	0.996962	1.01589	0.962075	3.08893	2.99268	379.459	3.67814e-09	9.08644e-07
Gpr151	3.40701	2.56206	2.99269	1.39922	1.47637	1.56726	1.09681	2.01098	47.0393	4.88113e-05	0.000409974
Eif1a	38.1035	34.5453	30.8227	9.19924	11.1814	10.7221	1.8191	6.56933	334.145	6.75421e-09	1.15142e-06
Lvrn	0.409454	0.411618	0.286622	0.0755409	0.0921673	0.0614228	2.34636	0.295157	72.4933	7.7643e-06	0.000107419
Gramd3	22.2651	16.6451	16.1567	8.08479	8.0474	8.85955	1.22441	6.25979	106.56	1.62875e-06	3.65213e-05
Gm4841	4.7572	4.24893	4.23662	1.17745	1.46787	1.21463	1.86302	3.04423	198.284	7.9857e-08	4.95245e-06
F830016B08Rik	10.4816	8.62121	7.95325	3.46468	3.50398	3.8537	1.40621	4.39893	154.04	2.59029e-07	1.06775e-05
Iigp1	41.3777	46.2825	45.7252	9.32193	9.19224	9.9719	2.31353	7.32407	850.473	7.513e-11	1.16255e-07
Smim3	3.92167	2.96798	2.82242	1.77996	1.55632	1.35239	1.13246	4.05189	56.3495	2.33056e-05	0.000237255
Synpo	13.736	13.8546	13.2916	4.86736	3.88571	4.80927	1.67706	6.45689	303.827	1.06273e-08	1.51616e-06
Atp8b1	5.3447	7.01151	6.82123	2.17126	2.42921	2.14933	1.59289	4.88283	178.989	1.28903e-07	6.95178e-06
Oacyl	0.50817	0.52347	0.489637	0.0360255	0	0	5.3563	0.0166546	73.2009	1.05817e-05	0.000135753
Tubb6	13.5185	17.4144	17.7233	3.19756	3.17301	3.22885	2.42819	4.59596	400.064	2.85528e-09	7.86805e-07
Mbd1	35.6975	39.3472	37.4482	17.944	16.8974	18.7454	1.15567	7.56754	244.11	3.00065e-08	2.62439e-06
Lipg	0.507756	0.381429	0.50732	0.0845129	0.117845	0.0834433	2.3676	0.461261	81.9551	4.52978e-06	7.35441e-05
Syt12	0.267789	0.439515	0.293332	0.123897	0.0919542	0.129525	1.61721	0.378342	33.9847	0.00017987	0.00110345
Rin1	0.874616	1.08751	1.0019	0.463881	0.557174	0.422532	1.1234	1.8546	42.9224	7.10202e-05	0.000543654
Znrd2	13.1165	14.8166	27.3131	10.5673	10.2646	5.87943	1.13812	4.10156	7.67666	0.0407697	0.0818732
Ehd1	58.1977	66.3293	67.5218	30.1801	29.1941	31.526	1.16564	7.46548	200.05	7.6604e-08	4.81552e-06
Slc3a2	34.3108	48.799	62.6852	25.5941	26.1103	23.8187	1.03799	7.04154	20.3364	0.00481035	0.0147082
Wdr74	15.1368	15.6121	14.2504	7.68356	7.55185	6.90454	1.10748	4.40195	149.253	2.99772e-07	1.15743e-05
Slc15a3	18.9517	25.7826	28.3978	6.71669	5.71305	7.94061	1.93264	6.44556	105.539	2.45251e-05	0.000246427
Tmem132a	6.43125	8.79602	9.69035	3.47057	3.14592	3.45011	1.39543	4.75101	86.4788	7.64368e-06	0.000106366
Ccdc86	11.0328	10.7572	11.2596	4.57783	4.72734	4.49317	1.34594	5.51391	311.707	9.40765e-09	1.43367e-06
Ms4a6d	1.40987	2.42708	1.67783	0.637973	0.573785	0.893716	1.47602	1.18345	33.3628	0.000193252	0.0011653
Anxa1	21.4277	28.1781	20.1708	12.9586	12.4387	11.2019	1.01375	5.7034	66.8291	1.30792e-05	0.000156981
Cemip2	9.36749	8.01091	6.65331	4.0196	3.77979	3.98759	1.111	5.68314	98.139	2.02899e-06	4.22661e-05
Tmem252	0.382532	0.522817	0.394482	0.140724	0.183961	0.156311	1.51849	0.633718	43.8127	6.53263e-05	0.000510331
Slc1a1	0.113457	0.122185	0.133916	0.0294919	0.0336464	0.0112115	2.38073	-0.598782	37.4297	0.000123078	0.000824436
Rcl1	14.7814	13.4682	13.8336	6.41043	6.27506	4.79037	1.35157	4.24966	113.776	1.04035e-06	2.63905e-05
Cd274	37.5394	42.7623	49.7863	15.3839	14.3563	14.0955	1.65643	6.73789	216.294	5.30866e-08	3.80032e-06
Il33	15.5179	15.8222	17.4993	1.34237	1.6766	1.83638	3.41827	4.72779	730.778	1.56647e-10	1.85359e-07
Fas	21.6181	18.486	18.2215	5.67935	5.80473	6.96991	1.74587	4.7449	263.538	2.08849e-08	2.21116e-06
Ifit2	27.8249	32.499	32.473	9.34664	7.88226	9.04042	1.90666	6.30945	362.026	4.60612e-09	9.75333e-07
Ifit3	171.391	226.561	246.637	49.9461	36.3658	41.9363	2.41589	7.8431	174.044	5.01163e-06	7.86994e-05
Ifit1bl1	10.8926	11.888	14.9076	3.60472	3.7903	4.07567	1.8049	4.23804	179.152	1.28358e-07	6.94499e-06
Ifit3b	38.4222	47.5709	53.3125	10.936	7.10753	8.77129	2.46318	5.82289	151.708	7.71754e-06	0.000106929
Ifit1	28.5405	31.6184	37.0353	6.2929	4.14043	3.52028	2.88415	5.65564	121.811	4.94488e-05	0.000413946
Htr7	0.987615	0.916261	0.969302	0.462423	0.456356	0.558325	1.0451	1.33569	37.7209	0.000119349	0.000806552
Noc3l	32.4938	33.1823	32.774	13.5542	14.3962	14.9322	1.2851	6.56742	332.543	6.91086e-09	1.16822e-06
Rrp12	55.043	57.999	56.2646	17.4959	18.2385	16.7762	1.77428	7.34925	602.632	3.97811e-10	2.85799e-07
Got1	9.09097	8.31851	8.64784	3.37427	4.17622	4.00153	1.25982	4.01181	134.501	4.84271e-07	1.59177e-05
Pprc1	33.4102	26.4485	27.3997	11.7593	12.4305	11.4427	1.37702	7.0265	199.518	7.75672e-08	4.86088e-06
Nolc1	64.6467	68.2654	73.205	30.6003	31.8035	29.8164	1.24669	7.64319	247.441	2.81446e-08	2.53882e-06
Pcgf6	5.99444	4.24944	4.4845	2.29876	2.33496	2.15457	1.20117	4.19002	79.3985	5.20972e-06	8.04905e-05
Sorcs1	0.524088	0.345573	0.414377	0.173094	0.153594	0.175473	1.43553	1.36364	50.2207	3.72144e-05	0.000335454
Gfra1	0.289878	0.400515	0.251376	0.0404267	0.0422782	0.0718472	2.68358	0.0766824	67.7767	1.04028e-05	0.000134143
Rpp38	4.0707	3.89391	3.55168	1.25348	1.39976	1.91009	1.42074	1.51514	55.1259	2.51757e-05	0.000251332
Pfkfb3	22.2952	20.6443	20.1636	10.3793	9.96671	11.9405	1.05269	6.92366	156.624	2.39813e-07	1.03078e-05
Il2ra	7.85551	5.74899	5.09329	2.43821	2.46069	3.27434	1.27838	4.69343	50.7045	0.000127918	0.000849801
Il15ra	4.95165	4.42492	4.77615	2.32032	1.98397	2.63394	1.11466	3.98414	85.5597	3.7436e-06	6.42544e-05
Enkur	0.633476	0.955406	0.867373	0.155999	0.252131	0.25204	1.98147	-0.210942	39.2995	0.000101352	0.000712773
Il36g	5.55821	5.12372	4.01207	0.201496	0.421448	0.210648	4.21717	2.13287	244.394	2.98424e-08	2.62319e-06
Il1rn	6.52091	10.4014	10.3352	0.579939	0.326255	0.355407	4.51455	4.75934	185.437	2.04141e-05	0.000215791
Ddx31	8.5269	7.73274	6.48761	3.7961	3.74067	3.85066	1.08169	4.34521	102.89	1.64016e-06	3.66419e-05
Barhl1	1.47938	1.51082	1.35801	0.54423	0.551369	0.521538	1.5102	1.98769	113.136	1.06738e-06	2.68728e-05
Ncs1	0.469781	0.433647	0.470431	0.352071	0.179122	0.164136	1.05958	0.731433	12.827	0.00516333	0.0155721
Lcn2	1.95442	3.4951	2.06476	1.43477	0.794373	0.502922	1.53642	2.1955	12.4237	0.0129523	0.0324914
St6galnac4	6.78866	6.88215	6.80605	3.14203	2.97163	3.33831	1.20114	5.03258	228.285	4.11739e-08	3.16893e-06
Ptrh1	1.97175	1.33332	1.13328	0.780182	0.632333	0.693278	1.14931	0.358985	18.1208	0.00174977	0.00650344
Cfap157	1.2726	0.973942	1.01478	0.398204	0.533566	0.611429	1.16241	0.558361	23.6708	0.000695957	0.0031451
Niban2	8.54978	9.99905	10.0176	3.05625	3.00296	3.12572	1.72328	4.90184	339.273	6.28066e-09	1.13062e-06
Lhx6	0.433257	0.387978	0.385104	0.221146	0.187911	0.202293	1.06142	0.591431	26.834	0.000440957	0.0021974
Nr6a1	0.860686	0.832791	0.685908	0.259745	0.21603	0.222367	1.85012	2.50205	153.57	2.62725e-07	1.07471e-05
Neb	3.19392	2.97719	3.53022	0.561015	0.70648	0.760018	2.34692	5.73431	364.398	4.46452e-09	9.65681e-07
Fmnl2	28.6913	35.8869	35.0744	15.0321	13.679	15.3946	1.2623	7.09506	158.791	2.25014e-07	9.94718e-06
Dhrs9	3.08793	3.87822	2.61453	0.320611	0.45427	0.291926	3.248	2.96132	249.747	2.69365e-08	2.51502e-06
Lrp2	0.213465	0.160214	0.143226	0.0835084	0.113671	0.0485009	1.15071	1.12149	15.1023	0.00326597	0.010728
Frzb	2.17055	3.71973	3.36018	1.91491	1.50911	1.42277	1.01826	2.95008	22.6884	0.00108113	0.0044529
Itgav	14.6558	14.1567	12.5874	5.93209	6.30289	6.73575	1.21096	6.77219	230.052	3.97039e-08	3.1155e-06
Timm10	30.9716	37.5135	39.65	16.5421	16.3623	13.176	1.31639	4.41002	98.1138	2.03134e-06	4.22661e-05
Or5m3b	33.748	43.9004	34.5086	1.97426	1.57567	2.17256	4.37697	6.42517	821.874	6.72985e-10	3.76049e-07
Creb3l1	3.64895	4.45721	4.39533	1.08009	0.916101	0.657933	2.31808	2.7519	146.253	3.29247e-07	1.20864e-05
Syt13	0.657309	0.763924	0.630004	0.141267	0.221605	0.227679	1.88127	0.778333	64.445	1.29331e-05	0.000155507
Gm13889	5.72047	4.34862	3.33953	1.30409	0.632011	0.798043	2.36722	1.93814	63.8424	2.9664e-05	0.000283075
Rag1	1.37437	1.25128	0.744465	0.291461	0.143646	0.18212	2.52183	2.16715	62.7382	5.5894e-05	0.000452824
Pamr1	0.37876	0.297459	0.283663	0.227015	0.141682	0.111008	1.07462	0.58585	13.9084	0.00405426	0.012797
Elf5	0.234676	0.253767	0.468448	0.109238	0.141817	0.0945104	1.55937	0.417679	21.928	0.000912645	0.00389122
Abtb2	7.01038	5.58485	5.00182	2.0699	2.08026	2.15625	1.56397	4.60752	169.681	1.65332e-07	7.89981e-06
Nat10	16.9061	14.9921	14.2124	7.40485	7.57032	7.24613	1.13772	6.37287	195.798	8.47204e-08	5.14019e-06
Spred1	17.1118	15.4146	14.024	5.97169	5.75717	6.96276	1.40159	6.22319	208.104	6.365e-08	4.29368e-06
Thbs1	35.1238	30.1337	26.7762	8.69395	8.23437	7.69028	1.98577	6.90788	363.006	4.547e-09	9.73058e-07
Gpr176	2.31593	2.65504	2.61603	1.41377	1.09256	1.17527	1.12788	2.89531	63.9736	1.33484e-05	0.00015922
AA467197	4.17485	4.53958	3.71413	0.0920103	0.192448	0.115428	5.02191	1.41213	374.758	3.90425e-09	9.26669e-07
Slc30a4	4.68519	4.38484	3.9888	1.55069	1.67238	1.85332	1.44828	4.07114	190.308	9.67875e-08	5.70961e-06
Hdc	4.99759	6.15502	4.45389	0.415796	0.333377	0.311523	3.95867	4.18643	605.485	3.88845e-10	2.85799e-07
Bcl2l11	8.46242	7.42455	7.18666	3.63677	4.06284	3.85961	1.08225	5.54952	154.407	2.56191e-07	1.06271e-05
Polr1b	11.6238	9.50584	9.5085	3.2911	3.1786	2.97414	1.78196	5.30071	307.22	1.00802e-08	1.49517e-06
Il1a	2.82108	7.19962	7.73925	2.15321	2.21664	2.21584	1.5222	3.03224	14.7284	0.0100247	0.0263914
Il1b	16.2794	22.3232	25.5955	5.22389	5.13535	4.9636	2.15468	4.69002	170.597	7.36144e-07	2.07399e-05
Tmc2	0.372213	0.265969	0.540297	0.254693	0.172773	0.0287851	1.44219	-0.107311	5.75356	0.0458745	0.0901997
Nop56	108.071	87.7341	85.3649	44.1835	48.0258	41.8148	1.15333	8.16334	131.66	5.3415e-07	1.684e-05
Thbd	11.477	13.9911	13.7652	7.24841	6.57298	6.45872	1.03768	5.22288	102.274	1.68513e-06	3.72916e-05
Srxn1	6.38567	6.91408	6.9619	2.17452	2.31516	1.53468	1.83382	3.65438	135.284	4.71527e-07	1.55751e-05
Foxs1	1.70705	2.24173	1.84178	0.624786	0.688719	0.370716	1.86164	0.761796	50.2755	3.70456e-05	0.000334474
Procr	34.8889	41.737	45.299	3.06287	4.03528	4.03383	3.54151	5.53079	598.21	1.11084e-09	5.58643e-07
Eif6	13.8395	11.8833	12.6277	6.27589	6.96603	6.26118	1.0609	4.71965	128.374	5.99769e-07	1.81926e-05
Fam83c	0.248957	0.386519	0.312472	0.0668812	0.0641156	0.116532	2.02095	-0.24427	36.34	0.000138333	0.000900596
Spag4	0.500951	0.331412	0.364347	0.164967	0.16773	0.196413	1.25647	0.522683	27.2043	0.000419146	0.0021137
Tldc2	9.54024	8.65654	8.13227	4.45516	3.25061	3.97154	1.25502	2.04915	58.3323	1.98128e-05	0.000210764
Rprd1b	13.8181	21.1628	23.6703	10.1338	9.50072	8.93467	1.12531	6.57975	29.0571	0.00162499	0.00612254
Tgm2	71.4207	127.21	146.749	31.698	28.3164	27.6132	2.06691	8.40628	45.5536	0.00123527	0.00493519
Lpin3	5.23409	4.83886	4.49002	2.46906	2.1309	2.15519	1.19162	3.73333	112.268	1.10532e-06	2.73826e-05
Tox2	2.76217	3.5984	3.63606	1.30183	1.28658	1.53109	1.36678	3.0254	85.3348	3.78757e-06	6.48432e-05
Sdc4	164.901	162.067	162.907	41.6765	30.4961	36.1642	2.26176	8.01636	411.901	2.48282e-09	7.56735e-07
Mmp9	1.69121	2.43553	1.57498	1.06966	0.71306	0.856673	1.19275	2.32454	32.6586	0.00020988	0.00124615
B4galt5	30.8308	27.8022	28.6477	11.5108	10.6461	11.8563	1.44523	6.46414	335.26	6.64769e-09	1.15142e-06
Ptpn1	119.883	146.014	143.321	47.1321	49.2907	54.0204	1.5305	9.03215	262.628	2.12299e-08	2.21821e-06
Zbp1	29.2154	33.9703	38.6675	9.64799	9.32229	10.2371	1.88983	6.29447	288.017	1.37022e-08	1.72862e-06
Sycp2	0.85477	0.904193	0.801747	0.196631	0.221156	0.182291	2.1753	1.69073	174.45	1.45307e-07	7.45503e-06
Ppp1r3d	0.653152	1.03384	0.766711	0.271046	0.226768	0.226686	1.84178	0.84476	60.109	1.74348e-05	0.000193375
Lama5	1.96289	1.55613	1.42475	0.703709	0.725773	0.774286	1.24936	3.78037	93.2853	2.54692e-06	4.91125e-05
Col9a3	1.48584	1.21245	1.56376	0.643504	0.540784	0.816891	1.17759	2.03573	38.6549	0.000108277	0.000751512
Helz2	60.2813	53.0071	59.6225	27.9001	25.3484	29.318	1.15299	8.95552	180.613	1.23583e-07	6.77383e-06
Fabp5	43.4657	63.9089	60.3852	26.9351	25.9749	25.9331	1.17554	7.21276	72.5736	2.42071e-05	0.000243597
Car13	1.79973	2.11785	1.39382	0.577756	0.584076	0.473133	1.77936	1.44998	75.9002	6.35097e-06	9.30441e-05
Cyp7b1	1.16537	1.1037	0.791795	0.398601	0.288593	0.427391	1.53506	0.640673	38.7249	0.000107497	0.000747723
Fndc3b	8.79803	9.97977	9.90474	4.4391	4.50533	4.60447	1.16823	6.35372	218.164	5.09791e-08	3.70215e-06
Il21	0.564093	0.337803	0.540661	0.0673517	0.123264	0.0616097	2.59471	0.624235	61.7428	1.55456e-05	0.000178084
Spata5	51.9714	41.9234	37.0162	18.5325	21.4719	19.8685	1.21269	6.965	108.224	1.65112e-06	3.67036e-05
Pcdh10	0.668252	0.461062	0.468708	0.239658	0.183604	0.276763	1.27369	2.6273	42.3854	7.47437e-05	0.000565455
Slc7a11	3.55515	3.09244	2.86899	1.28005	1.08757	1.33985	1.4444	4.95907	176.659	1.3703e-07	7.21594e-06
Tm4sf1	25.7912	32.6428	28.1332	7.00344	6.50668	6.09852	2.22659	6.23053	452.432	1.58237e-09	5.9606e-07
Gpr171	12.561	9.40373	11.1157	3.56193	4.58869	5.52317	1.36239	4.13591	66.6593	1.95987e-05	0.000209372
Iqschfp	11.1823	13.1093	13.1644	4.66302	4.31954	4.26914	1.58473	4.34715	228.448	4.10352e-08	3.16893e-06
Schip1	5.54419	6.77912	6.73181	2.52097	2.24164	2.17733	1.54266	4.48947	181.775	1.19937e-07	6.67361e-06
Fnip2	10.7764	13.7776	15.4653	4.90704	5.05193	3.00399	1.71162	6.28817	42.7617	0.000965854	0.00407319
Sfrp2	2.34481	1.75213	2.30588	0.50383	0.698955	0.623459	1.89513	1.59892	89.3934	3.08062e-06	5.58531e-05
Tlr2	2.84055	2.05933	2.35844	0.888739	0.952486	1.02125	1.42672	2.37193	80.9669	4.77912e-06	7.59415e-05
Fcrl5	8.67417	7.78971	6.19921	3.10436	3.89851	4.51559	1.06129	4.32378	47.8494	6.12982e-05	0.000485463
Nes	7.41415	7.02473	6.14098	3.95414	3.13932	3.29329	1.06952	5.0648	93.3805	2.53534e-06	4.90015e-05
Gpatch4	49.1206	39.616	41.7571	17.8042	17.191	19.833	1.33681	6.25814	186.662	1.05956e-07	6.16012e-06
Cct3	27.4932	25.8538	24.3233	12.4485	14.1308	12.3346	1.08188	6.96631	173.53	1.48932e-07	7.47112e-06
Mex3a	2.15278	1.84856	2.24568	0.888879	1.13394	1.01337	1.12797	3.18118	67.5582	1.05493e-05	0.000135425
Muc1	0.787553	0.775947	0.923423	0.179291	0.305924	0.147975	2.05575	0.351227	47.8506	4.54834e-05	0.000389483
Trim46	1.38622	1.07579	1.28541	0.601313	0.415165	0.549286	1.34176	1.77872	49.095	4.08935e-05	0.000360164
S100a8	42.5209	89.1509	54.8221	16.8425	13.4773	6.80291	2.40764	4.7224	24.8372	0.00555638	0.0165002
S100a9	127.869	342.722	208.888	60.2213	38.2311	24.7837	2.54194	6.15549	20.7738	0.00852812	0.0232518
Zfp697	2.54377	2.21813	1.97958	0.457412	0.469969	0.50895	2.31426	3.52475	345.884	5.72787e-09	1.06164e-06
Ptpn22	37.507	33.0164	26.9128	14.1191	17.0484	18.2311	1.06468	7.38632	70.2417	1.8289e-05	0.000198866
Rhoc	11.2743	12.3758	12.7057	4.04991	3.87767	4.16235	1.67449	3.73304	249.126	2.72557e-08	2.51502e-06
Mov10	5.13767	5.12025	5.72304	2.64926	2.83665	2.89755	1.01784	4.52562	120.645	7.96664e-07	2.1893e-05
Cttnbp2nl	4.88282	7.50567	8.05538	3.38675	3.01556	3.35859	1.15456	5.375	36.8035	0.00054648	0.00260251
Snx7	2.68396	2.20143	2.08885	1.07681	1.25418	1.15961	1.08262	3.44019	72.6441	7.69421e-06	0.000106838
Abca4	0.186153	0.231691	0.191461	0.02578	0.0308122	0.0308012	2.8789	0.543361	146.927	3.22329e-07	1.20074e-05
Elovl6	5.61238	4.74385	4.98975	1.61446	1.7784	1.47547	1.74096	4.46155	254.985	2.44167e-08	2.352e-06
Rrh	0.523973	0.500989	0.633838	0.243477	0.156694	0.148806	1.67626	1.16581	49.6135	3.91468e-05	0.000348133
Gar1	30.1673	31.3756	30.8343	11.8567	13.0076	14.0831	1.3325	5.2483	250.642	2.64845e-08	2.50123e-06
Sgms2	1.34145	1.20808	1.09805	0.590148	0.568843	0.505457	1.2142	2.48662	75.517	6.49349e-06	9.42543e-05
Pdlim5	15.3901	16.3238	13.4426	5.83305	5.36473	5.93116	1.48266	6.54505	299.715	1.13392e-08	1.55169e-06
Gbp5	36.6715	40.203	44.1293	7.86843	7.30092	8.78376	2.42421	7.35527	563.608	5.495e-10	3.35326e-07
Gbp7	26.4351	28.6087	31.2365	12.6659	12.5573	13.5339	1.24171	6.88825	207.628	6.43372e-08	4.29969e-06
Gbp2	53.0483	57.8815	65.0436	16.8584	17.9526	18.6452	1.80651	6.61286	354.473	5.0945e-09	1.02711e-06
Clca2	0.341665	0.410697	0.378855	0.123887	0.15946	0.199253	1.31618	0.381472	28.6404	0.000345972	0.00182331
Znhit6	33.8381	23.8142	24.6894	12.781	11.8241	15.5043	1.12316	5.77598	53.4816	8.44987e-05	0.000620356
Ddah1	0.444271	0.748877	0.549565	0.233438	0.244129	0.139452	1.58016	0.70406	30.2576	0.00028118	0.00156379
Ifi44	1.43508	1.36696	1.87775	0.765734	0.596826	0.60794	1.33431	2.79118	58.6065	1.94214e-05	0.00020803
Gem	23.5489	22.3387	22.0084	7.63876	7.58147	9.0417	1.57069	5.03572	299.181	1.14357e-08	1.55433e-06
Pdp1	2.84071	2.6813	2.37328	1.11008	1.089	1.29401	1.26097	3.11762	103.977	1.56424e-06	3.54748e-05
Ndufaf4	9.67008	9.01569	7.28108	3.59695	3.95155	3.51122	1.31446	4.60773	137.809	4.33083e-07	1.45441e-05
Mdn1	53.3476	43.1643	45.2388	18.5366	18.3508	21.5905	1.36356	9.5272	192.576	9.15674e-08	5.46579e-06
Il11ra2	2.11749	1.17855	1.10868	0.317224	0.3436	0.473761	2.03319	0.889642	45.6419	5.526e-05	0.000449499
Glipr2	16.3426	22.679	20.4263	9.11271	9.26062	9.8259	1.16233	5.10017	98.2191	2.02158e-06	4.22661e-05
Nr4a3	10.8923	7.51343	7.42908	1.16105	1.05182	1.09396	3.04863	4.89434	373.482	1.58584e-08	1.91023e-06
Abca1	34.7536	39.7649	39.9192	15.8337	15.5021	19.311	1.26327	8.17283	160.329	2.1517e-07	9.57599e-06
Zfp462	6.79377	7.58056	7.05746	1.9403	1.88855	2.04358	1.95328	5.63125	597.515	4.14531e-10	2.87541e-07
Pakap	66.3621	75.3693	63.9108	10.3301	10.0535	10.4198	2.82358	8.93275	1247.49	1.16887e-11	5.17643e-08
Bspry	2.95409	2.89072	2.92631	1.20477	1.24026	1.64325	1.18795	2.35856	60.4409	1.70296e-05	0.000190315
Tnc	5.64178	4.65904	5.8564	1.28462	0.983017	1.18218	2.31349	4.69705	300.145	1.12622e-08	1.55169e-06
Rasef	0.235498	0.248102	0.286692	0.0500852	0.0644666	0.056388	2.25148	-0.0681736	67.9372	1.02968e-05	0.000133288
Plin2	13.8485	20.6457	30.9128	7.23635	8.16765	8.05928	1.57088	5.72663	23.3026	0.00506429	0.0153447
Acer2	0.396208	0.41052	0.293149	0.182445	0.194035	0.12931	1.19963	0.978964	27.6526	0.000394456	0.00202266
Jun	27.1323	25.9074	29.8335	9.6631	9.40146	9.39083	1.62879	5.90986	354.878	5.06677e-09	1.02711e-06
Ak4	0.431281	0.330446	0.378855	0.0762382	0.0498311	0.0398506	2.84403	0.0872408	84.0239	4.05667e-06	6.80034e-05
Plk3	3.15643	3.11955	4.73435	2.13417	1.76541	1.67334	1.07037	2.83142	29.7919	0.000314428	0.00169818
Dph2	3.79602	2.96772	2.84497	1.76809	1.76502	1.49705	1.01586	2.90522	46.9368	4.92524e-05	0.000412645
Ctps	26.8701	23.3079	21.4297	8.03125	8.43398	7.79584	1.64554	5.74888	303.893	1.06163e-08	1.51616e-06
Mfsd2a	1.02934	0.86754	0.67197	0.413237	0.339556	0.534866	1.07578	0.578677	18.0538	0.00177137	0.00656708
Csf3r	17.37	19.3251	15.2254	5.12804	4.4648	3.83476	2.03323	5.32213	259.229	2.33492e-08	2.31426e-06
A3galt2	0.942845	0.812982	0.86164	0.444234	0.445222	0.490214	1.00775	1.29138	36.0456	0.000142841	0.000923622
Rnf19b	52.7065	47.2626	49.7367	22.2148	22.1278	24.771	1.20137	6.72738	230.25	3.9543e-08	3.1155e-06
C77080	2.17831	2.06398	2.28399	1.08962	0.874703	0.818236	1.31392	3.18582	87.2464	3.43265e-06	6.08381e-05
Marcksl1	120.449	152.883	168.494	52.8132	43.9086	52.8618	1.64998	7.32893	139.678	2.02829e-06	4.22661e-05
Tinagl1	17.6748	32.2289	35.382	14.5688	12.7126	11.3698	1.22912	6.51188	16.4733	0.010093	0.0265411
Ptafr	8.32835	8.49066	7.22837	3.82251	2.8645	3.49344	1.3235	4.39402	119.797	8.22706e-07	2.23103e-05
Map3k6	4.09781	5.07813	4.24953	1.05784	0.854857	1.18129	2.20225	3.69328	234.008	3.66353e-08	2.94679e-06
Zfp593	5.88248	5.23095	4.94986	2.2901	2.13997	2.34979	1.3283	3.01319	122.141	7.53093e-07	2.10406e-05
E130218I03Rik	5.80728	5.08034	4.85534	2.24087	2.0819	2.33176	1.32622	3.00937	117.35	9.03815e-07	2.3752e-05
Fam110d	2.75533	2.70067	3.07962	1.25013	0.889746	1.14355	1.462	1.36768	59.05	1.88078e-05	0.000202627
Clic4	61.6194	51.3264	53.9603	20.3928	20.8653	18.3575	1.57018	7.97588	289.297	1.34164e-08	1.71419e-06
Asap3	5.91897	4.37606	3.70138	1.68194	1.5343	1.3256	1.7043	3.7292	93.3097	3.68481e-06	6.37349e-05
Tmem82	0.560746	0.785844	0.932953	0.355002	0.336455	0.516098	1.00859	1.25404	16.5626	0.00234776	0.00821491
Srm	9.91101	9.68363	10.8668	3.62731	4.64768	3.61839	1.44324	3.52039	116.853	9.21477e-07	2.4136e-05
Spsb1	4.46337	3.3477	3.13647	1.52083	1.57468	1.48462	1.33993	3.52801	88.8729	3.1618e-06	5.66365e-05
Errfi1	18.1111	25.3549	22.2197	4.07279	4.63419	5.85365	2.26098	5.61023	189.817	8.98507e-07	2.37196e-05
Tnfrsf9	7.56202	5.83354	6.64881	1.02474	1.19925	0.901243	2.76485	3.42751	322.377	8.01371e-09	1.28299e-06
Atad3a	31.1855	29.1555	29.5847	10.5779	11.0685	10.3453	1.5764	6.2788	451.385	1.60008e-09	5.9606e-07
B3galt6	1.50381	1.59119	1.44582	0.688326	0.603511	0.501534	1.42204	1.78189	69.4458	9.36091e-06	0.000124622
Tnfrsf4	11.5529	10.2993	9.25791	5.07626	4.66423	4.67951	1.19236	3.39219	100.917	1.78964e-06	3.85857e-05
Isg15	21.3214	31.0108	69.3356	15.5877	9.61629	6.91334	2.01225	4.20795	10.3458	0.0284086	0.0609304
Cfap69	0.15472	0.119302	0.151297	0.0756125	0.0585744	0.0761194	1.09524	-0.177341	16.069	0.00258688	0.00888925
Steap2	0.344995	0.272708	0.26015	0.0893236	0.0876953	0.112438	1.68213	1.27727	73.2655	7.41323e-06	0.000103992
Steap4	5.53442	7.02803	5.48597	0.954271	1.20344	1.29103	2.47322	3.52981	271.492	1.81388e-08	2.04342e-06
Gm5152	1.0312	1.40591	2.13037	0	0	0	8.87892	-0.495871	101.855	9.51403e-06	0.000126077
Sema3a	6.94472	8.51636	6.80499	3.57574	3.25704	3.71647	1.16222	6.26055	141.124	3.88191e-07	1.35806e-05
Fgl2	22.993	34.9942	29.1072	15.2182	15.4446	14.0338	1.04734	6.39351	54.8068	6.62209e-05	0.000516318
Pus7	14.4632	12.3063	12.4877	3.95535	4.67835	3.99262	1.72166	6.18607	305.401	1.03692e-08	1.51106e-06
Nos3	7.03464	8.14761	7.41101	2.18055	2.02828	1.94914	1.9598	4.3341	378.905	3.70396e-09	9.08644e-07
Il6	4.30851	2.74604	2.95553	0.0729413	0.0572114	0.0762545	5.65681	2.08886	443.76	1.73652e-09	6.23783e-07
Fosl2	11.6725	8.51911	8.30145	1.46822	1.53786	1.65445	2.6966	5.77131	405.024	5.12621e-09	1.02711e-06
Pisd	5.81999	5.63753	5.33346	2.80667	2.9634	2.58399	1.09157	4.60739	148.675	3.05193e-07	1.16716e-05
Tnip2	53.6539	50.1622	48.1832	22.1047	24.1	23.8673	1.20256	6.65117	265.767	2.00676e-08	2.14886e-06
Nop14	116.367	128.179	123.8	57.7688	58.5319	62.8598	1.12593	7.97617	244.628	2.97075e-08	2.62319e-06
Slit2	0.170871	0.159535	0.183667	0.0940066	0.0837472	0.087357	1.04034	1.75388	44.3293	6.2274e-05	0.000491064
Lgi2	0.362753	0.285575	0.356053	0.193298	0.134767	0.138264	1.18666	0.726024	25.94	0.000499508	0.0024306
Arap2	53.8529	48.5147	46.8777	17.3602	18.7094	20.5466	1.48426	8.758	318.876	8.44186e-09	1.31328e-06
Nwd2	0.149727	0.15774	0.268336	0.044581	0.0177611	0.0221934	2.83889	0.274967	51.0686	3.47043e-05	0.000318627
Uchl1	0.637807	0.833208	0.71902	0.379813	0.42558	0.283618	1.09117	-0.0850433	15.8537	0.00270038	0.00922254
Adamts3	1.39937	1.24807	1.01818	0.664538	0.754664	0.490142	1.02171	2.35706	29.105	0.000325665	0.00174463
Cxcl5	9.13512	4.66191	5.23273	0.190125	0.298249	0.248451	4.7673	2.65485	207.474	6.64357e-07	1.93484e-05
Cxcl1	2.72022	1.36857	1.61273	0.212522	0.14817	0.246861	3.29979	1.02078	101.633	1.73358e-06	3.7969e-05
Cxcl2	2.21468	5.05883	7.92216	0	0	0.0671467	7.84748	2.45263	55.3033	0.000891601	0.00382093
Cxcl10	9.44067	9.7195	11.1127	2.39858	2.09721	2.09646	2.28475	3.82196	345.572	5.75259e-09	1.06164e-06
Slc10a6	2.2053	2.45756	1.58303	0.312679	0.348799	0.457635	2.56102	1.42328	125.061	6.76024e-07	1.95878e-05
Dmp1	2.20306	1.99167	2.04924	0.464539	0.469062	0.502386	2.20347	1.85944	209.348	6.18922e-08	4.22243e-06
Spp1	6.78986	13.8939	8.02413	0.577621	0.393352	0.421297	4.441	3.08851	172.471	3.71402e-06	6.40199e-05
Gbp4	37.4538	30.5072	33.2952	11.701	11.9774	13.7519	1.52227	7.45678	249.247	2.71933e-08	2.51502e-06
Gm43302	27.9365	27.8401	32.3256	8.50066	7.10661	9.03177	1.92558	6.36568	301.689	1.09905e-08	1.55169e-06
Gbp10	14.1636	15.1141	14.31	3.19519	2.88722	3.84824	2.22015	5.13833	419.967	2.26232e-09	7.46046e-07
Gbp6	20.5942	20.4661	24.2944	6.65915	5.24546	6.62735	1.90546	6.40537	254.904	2.98272e-08	2.62319e-06
Gbp11	2.05899	1.92273	2.1795	0.353611	0.464407	0.326688	2.51153	1.75337	179.655	1.26691e-07	6.90652e-06
Noc4l	9.44268	8.18655	8.80567	3.65834	4.11127	4.24352	1.22401	4.07516	139.109	4.14776e-07	1.4094e-05
Pus1	31.0838	27.3649	28.011	12.3484	13.0413	13.2702	1.24683	5.52411	236.165	3.50828e-08	2.8688e-06
Tmem119	0.944229	1.00424	0.906545	0.392071	0.260017	0.359895	1.57631	0.630586	48.5922	4.26774e-05	0.000371966
Ung	1.66091	1.36775	1.29999	0.757086	0.834099	0.639106	1.039	2.60059	45.1201	5.79281e-05	0.000465182
4930519G04Rik	1.07005	0.995912	0.848223	0.111694	0.0408832	0.0583836	3.84748	1.09545	157.325	2.34899e-07	1.01992e-05
Oasl2	10.1534	11.1381	12.7028	5.41112	4.04262	4.40426	1.38065	5.6887	106.869	2.64312e-06	5.03019e-05
Oasl1	21.5823	21.0912	28.1644	5.60233	3.44433	4.00215	2.52648	5.22162	124.23	2.21767e-05	0.000230189
Oas1b	7.8773	7.06851	8.99474	3.38955	2.69637	3.50866	1.40623	3.50072	93.5799	2.51126e-06	4.87611e-05
Naa25	17.5177	15.2373	13.7007	7.75272	8.52071	8.07977	1.0161	6.62711	120.128	8.12416e-07	2.21444e-05
Mlxip	20.8061	19.1926	16.9504	9.18636	9.418	11.0324	1.0275	6.92201	118.285	8.71758e-07	2.32637e-05
Hcar2	2.61573	2.90914	3.54277	0.75704	0.87568	0.407705	2.23529	1.87815	69.6518	1.22736e-05	0.000150729
Rilpl2	30.7828	30.8112	28.5685	13.4574	13.4839	14.1159	1.22008	6.44018	310.777	9.54255e-09	1.44329e-06
Dnah10	0.171477	0.163612	0.115033	0.0605531	0.0561302	0.0517939	1.495	0.775319	44.2664	6.26366e-05	0.000493343
Chchd2l	1.3074	1.24735	1.36503	0.507173	0.628107	0.367427	1.4671	2.19895	56.0012	2.35545e-05	0.000239114
Por	39.3865	59.0549	64.118	14.1271	13.7378	13.5256	2.06117	7.12265	121.021	1.74844e-05	0.000193607
Hspb1	8.48066	11.2745	14.1832	2.42634	2.02099	3.25487	2.2297	2.87465	87.483	9.38273e-06	0.00012473
Serpine1	1.73886	1.74846	2.33463	0.342688	0.406168	0.465731	2.34968	2.22276	152.945	2.67726e-07	1.08799e-05
Cyp3a13	0.448968	0.586144	0.503845	0.0748906	0.0626564	0.148756	2.50591	-0.0699558	53.4412	2.86919e-05	0.000277093
Fam20c	8.42671	7.67127	7.54374	1.45793	1.21906	1.5663	2.5631	4.9672	563.481	5.50098e-10	3.35326e-07
Gper1	4.85166	3.59629	4.27841	1.56194	1.83424	1.6785	1.41161	2.93593	93.5506	2.51477e-06	4.87822e-05
Elfn1	0.318108	0.310163	0.340764	0.0849	0.0277463	0.0332837	2.78714	-0.275235	50.1349	3.74802e-05	0.000336736
Aimp2	9.15665	9.10968	11.1739	5.52773	5.52894	4.56149	1.00103	3.65408	54.0572	2.73415e-05	0.000267018
Nptx2	0.502801	0.46701	0.58729	0.209505	0.0730333	0.200769	1.76424	-0.131077	23.49	0.000715309	0.00321402
Medag	2.5391	3.2488	2.75517	0.593173	0.485738	0.468013	2.54739	2.76908	260.447	2.20853e-08	2.25517e-06
Hsph1	23.4403	20.7097	31.8988	11.599	13.5067	12.9954	1.08703	7.12856	40.2723	0.000410278	0.0020815
Tfpi2	0.685195	1.49395	1.30463	0.101375	0.11927	0.158969	3.27693	0.252012	75.3922	6.54073e-06	9.47253e-05
Peg10	1.35831	1.19744	1.18128	0.179306	0.152793	0.166623	2.98592	2.27238	380.375	3.63595e-09	9.08644e-07
Asb4	1.64792	2.7722	2.7892	0.185794	0.0706558	0.135375	4.27651	2.3644	144.532	3.44196e-06	6.08957e-05
Pdk4	9.43511	17.1722	15.2198	2.70494	3.50801	4.04067	2.11708	4.95772	60.4547	0.000333863	0.00177596
Tfec	2.26546	3.02675	2.42443	1.3653	1.15882	1.56798	1.00077	3.47845	45.4846	5.60484e-05	0.000453126
Hilpda	3.42091	2.70424	4.33728	0.381338	0.54573	0.734373	2.74228	1.20483	95.8417	2.25654e-06	4.5177e-05
Clec5a	5.10963	5.47734	3.44369	1.35478	1.50123	1.35002	1.81941	3.5686	121.032	7.85095e-07	2.17834e-05
Mgam	0.281871	0.351814	0.175394	0.0842015	0.112944	0.0784581	1.63277	1.168	35.8281	0.000146284	0.000938343
Or2r3	0.401801	0.498006	0.348433	0.201069	0.13668	0.204947	1.2824	0.451596	25.6751	0.000518633	0.00250067
Gpnmb	2.94421	3.30633	2.93422	1.05693	0.358966	0.273569	2.51753	3.59451	18.895	0.00903939	0.0243259
Creb5	0.199685	0.170051	0.150615	0.0566249	0.0342355	0.0332983	2.14231	1.465	80.3936	4.93139e-06	7.78648e-05
Herc6	33.6035	38.0509	47.8814	19.2192	16.2101	19.0287	1.22255	8.09262	71.6982	3.45584e-05	0.000317578
Tnip3	0.603124	0.373707	0.405182	0.164268	0.108165	0.142048	1.81565	1.74017	59.1173	1.87168e-05	0.000202097
Igkv7-33	13.6886	3.60529	8.28456	3.63907	1.14172	2.029	1.97698	1.01453	9.87369	0.0217252	0.0491425
Actg2	7.50424	10.3674	7.638	4.1517	3.56864	4.68216	1.12529	3.31784	52.0381	3.20798e-05	0.00030064
Cyp26b1	0.782815	0.917939	0.990853	0.330907	0.30713	0.601067	1.20955	1.84089	23.2857	0.000785466	0.00346012
Smyd5	8.78688	7.31948	6.75171	3.20578	3.23385	3.4978	1.28617	5.01619	155.223	2.50012e-07	1.05831e-05
Tgfa	0.264636	0.27373	0.257303	0.122798	0.0784798	0.0784517	1.5845	0.282528	37.1439	0.000126874	0.000843979
Asprv1	3.26333	4.89115	3.9385	1.0017	0.538756	0.777924	2.46334	1.93456	101.619	1.73461e-06	3.7969e-05
Mxd1	21.2353	23.4952	30.8562	14.6468	13.0686	8.05366	1.16524	7.05548	15.9778	0.0105775	0.0275652
Gata2	2.4827	2.901	3.16043	1.10319	0.849205	1.01611	1.6114	3.39929	122.797	7.34884e-07	2.07334e-05
Plxna1	11.3385	12.8604	15.2335	6.16891	5.17036	6.09382	1.26526	6.44229	102.125	2.95528e-06	5.43405e-05
Txnrd3	7.9554	9.14099	9.01532	4.02006	4.48174	4.17003	1.12937	4.2146	127.117	6.27423e-07	1.86154e-05
Wnt7a	1.27159	2.08812	2.64647	1.08874	0.883146	1.20386	1.01099	2.30812	14.4561	0.00491566	0.014971
Chchd4	2.99219	2.69506	2.77296	1.39426	1.46704	1.36845	1.08504	3.47583	104.739	1.51352e-06	3.47159e-05
Adamts9	15.3908	14.0647	11.7165	2.31851	2.1693	2.14546	2.71707	6.93552	696.794	1.97236e-10	2.08821e-07
Bhlhe40	14.4797	13.0941	13.602	6.34253	5.76205	6.09447	1.26322	5.55913	238.443	3.35284e-08	2.81817e-06
Alox5	2.36395	2.68143	2.34675	1.42337	1.26302	0.93565	1.11161	2.93609	45.4858	5.60422e-05	0.000453126
Fxyd4	2.02117	1.79313	1.56822	1.05202	0.709807	0.957896	1.06532	1.43394	28.9341	0.000332963	0.0017737
Tuba8	2.13884	2.21939	3.44027	1.39889	1.03328	1.1454	1.2125	2.13293	29.4321	0.000312228	0.00169065
Usp18	28.2144	28.4254	34.1323	12.989	11.4596	11.6629	1.4166	5.90386	178.405	1.30885e-07	7.01612e-06
Aicda	1.02011	1.08297	0.493342	0.333776	0.392695	0.418724	1.25906	0.768522	18.0132	0.00178463	0.00660526
Apobec1	20.9085	26.4128	22.4075	11.544	12.3041	12.6851	1.01803	5.59499	112.672	1.08745e-06	2.71067e-05
C3ar1	0.586338	0.815134	0.545152	0.179981	0.193602	0.204284	1.83447	0.90608	68.3294	1.0043e-05	0.000130845
Clec4d	18.8781	21.7676	13.1953	0.595322	0.723938	0.40526	5.04053	3.92605	369.403	9.94202e-08	5.84777e-06
Clec4e	3.40153	3.16283	2.64067	0.28536	0.233148	0.354257	3.48051	3.09598	405.437	2.67841e-09	7.66921e-07
Eno2	2.01875	1.38445	2.1439	0.719886	0.526507	0.501724	1.7496	2.54704	66.2684	1.28725e-05	0.000155056
Nop2	88.7319	70.3143	71.8828	27.5603	32.0881	28.6953	1.4714	7.22406	201.721	7.36722e-08	4.67505e-06
Tead4	0.969154	1.29228	1.68713	0.283027	0.321728	0.263722	2.2724	1.57679	90.7137	2.88568e-06	5.35008e-05
Klrb1b	0.630707	0.738292	1.14451	0.387509	0.43643	0.384336	1.14731	0.526332	17.2723	0.00204898	0.00738266
Clec2g	11.5899	12.9267	12.1669	6.07289	5.13124	7.05596	1.09275	4.72082	89.5727	3.05324e-06	5.55325e-05
Cd69	12.0817	9.64356	9.7351	2.45899	2.49335	3.23913	2.02748	5.45212	244.578	4.07538e-08	3.16893e-06
Clec7a	19.9263	20.6851	16.8348	7.19181	6.23108	6.39554	1.61846	5.10758	257.393	2.33543e-08	2.31426e-06
Apold1	1.24021	1.43878	1.30323	0.744749	0.655539	0.4931	1.15507	1.8355	38.5745	0.000109179	0.000756545
Emp1	3.2139	3.44042	2.96953	0.895205	0.815278	0.865678	1.98512	3.62037	334.502	6.71989e-09	1.15142e-06
Eps8	6.68518	9.07998	8.22281	3.64452	3.56783	3.84753	1.20307	6.19039	120.777	7.92712e-07	2.18441e-05
Nlrp12	3.07304	3.63938	2.59608	0.299277	0.355942	0.263793	3.42176	3.72005	441.408	1.7814e-09	6.28679e-07
Tarm1	2.61989	3.43951	2.39206	0.332172	0.459445	0.268847	3.07358	1.75419	169.855	1.64547e-07	7.89981e-06
Lilra6	3.66022	5.048	3.83255	1.69117	1.63959	1.43412	1.47954	3.16149	96.8966	2.14843e-06	4.39835e-05
C5ar1	0.911294	1.49344	1.43124	0.258416	0.162151	0.126072	2.88634	0.967693	86.2481	3.61274e-06	6.30935e-05
Nova2	1.17493	1.24698	1.10513	0.679573	0.414803	0.660683	1.09081	2.9028	36.2338	0.00013994	0.000908366
Cd3eap	17.0525	16.7132	17.6672	9.39874	8.63073	8.25616	1.05372	5.02899	144.556	3.4747e-07	1.26168e-05
Bcl3	21.3963	18.7864	18.3356	4.69587	4.27485	6.56426	1.99987	4.9583	170.237	5.68932e-07	1.74995e-05
Eid2	4.48664	4.50618	4.02041	1.97203	2.09561	2.16137	1.14722	2.18384	72.279	7.86528e-06	0.000108517
Nfkbib	12.6453	11.1835	12.9113	5.82785	5.57174	7.17024	1.07179	4.33869	83.0432	4.27313e-06	7.06312e-05
1600014C10Rik	7.91617	9.12175	8.39658	3.85222	4.21044	4.40237	1.11505	4.6571	149.743	2.95262e-07	1.15504e-05
Plekhf1	1.29544	1.08765	0.943294	0.445866	0.519073	0.598039	1.17333	2.12466	46.9977	4.899e-05	0.000410789
Cd33	6.81119	6.98804	5.20958	2.26476	2.10035	2.15023	1.62741	5.06772	213.149	5.68723e-08	3.98767e-06
Acp4	2.49959	2.45781	2.87722	1.22776	1.45607	1.40262	1.02625	1.82635	41.6027	8.06028e-05	0.000597863
Kcnc3	1.39771	1.27313	1.16689	0.365576	0.366872	0.463251	1.7666	2.3593	136.499	4.52537e-07	1.50716e-05
Izumo1	1.48725	1.26814	1.37267	0.503129	0.580336	0.448632	1.51274	1.53205	74.2164	7.00683e-06	9.95406e-05
Rasip1	27.5585	22.2199	23.278	5.1991	3.98392	4.4812	2.50262	5.5623	404.488	2.70868e-09	7.66921e-07
Mamstr	1.34995	1.13776	0.763464	0.503851	0.417744	0.469793	1.30297	1.9416	37.962	0.000116365	0.000791611
Fut2	0.828926	0.468447	0.423817	0.126361	0.11936	0.123578	2.2932	0.958828	63.5498	1.37354e-05	0.000162765
Sec1	0.347669	0.559404	0.447669	0.197178	0.224954	0.0936973	1.47427	-0.28153	16.5526	0.00235233	0.00822519
Grwd1	30.2605	33.2768	33.7231	11.0096	11.8178	11.4197	1.59214	5.51686	370.687	4.1137e-09	9.34551e-07
Prmt3	11.9436	10.6735	9.54056	5.27597	5.57552	5.84371	1.03038	5.6234	127.57	6.17288e-07	1.84553e-05
Mphosph10	47.2203	35.3049	34.9105	19.888	20.3483	20.4661	1.0366	6.79326	85.9208	3.6793e-06	6.36943e-05
Lins1	1.29538	1.17374	1.13483	0.470134	0.625399	0.735268	1.06369	2.43647	39.3742	0.000100585	0.00070925
Aen	27.7227	24.9644	26.0477	9.52519	10.7796	9.8262	1.47153	6.7378	331.125	7.05319e-09	1.16896e-06
Sh3gl3	1.44	1.19335	1.29054	0.47156	0.503877	0.573356	1.42598	2.007	84.5572	3.94451e-06	6.68834e-05
Lrrc32	2.05938	2.10994	1.75215	1.25138	0.96794	0.913289	1.00018	2.84286	42.2918	7.54172e-05	0.000569479
P2ry2	5.33438	4.9427	4.05697	1.13873	0.713353	0.866324	2.47873	3.51071	187.812	1.19169e-07	6.65889e-06
Trim30c	30.1776	34.5982	31.7189	10.398	8.52668	9.71045	1.83746	5.18598	337.851	6.40786e-09	1.13071e-06
Trim30a	118.864	113.95	110.844	55.8961	54.3281	60.8277	1.09227	8.47687	240.498	3.21962e-08	2.74431e-06
Gvin2	126.207	129.479	126.164	51.0969	50.2694	50.8403	1.41247	9.70821	474.613	1.25719e-09	5.64588e-07
Gvin1	123.385	123.485	133.254	50.382	47.6683	51.4497	1.43284	9.65439	366.687	4.33284e-09	9.6334e-07
Tub	0.372149	0.345018	0.217836	0.18204	0.148991	0.121357	1.1229	0.994499	19.695	0.00132266	0.0052017
Tead1	4.61578	4.38805	3.8996	1.23495	1.27786	1.20236	1.88031	5.2562	476.436	1.23423e-09	5.64588e-07
Polr3e	12.9491	11.6122	11.5166	5.97506	6.17037	6.86835	1.00988	5.54197	141.842	3.79216e-07	1.32897e-05
Usp31	6.82636	5.16377	4.85313	2.16349	2.62207	2.26177	1.34103	5.37636	100.673	3.02632e-06	5.51996e-05
Il4ra	62.4029	59.9134	57.8516	25.6638	26.8083	29.7561	1.21761	8.05232	267.794	1.93578e-08	2.12787e-06
Nupr1	13.4149	20.1001	17.4587	7.20311	6.57526	5.80882	1.46454	4.9074	89.4305	8.85445e-06	0.000119301
Gm49368	13.0681	13.8452	9.42488	6.0564	6.34342	5.99903	1.06424	5.46703	71.9463	9.38759e-06	0.00012473
Htra1	14.1818	13.6438	12.353	7.38948	6.4493	7.05792	1.02732	4.88823	131.618	5.34936e-07	1.684e-05
Adam8	8.74711	8.39363	6.52463	3.69916	3.10484	3.20353	1.32386	4.72009	118.548	8.62955e-07	2.30929e-05
Scart2	0.865536	0.582797	0.730177	0.372163	0.263656	0.192442	1.47295	1.50575	32.42	0.000215903	0.0012714
Ifitm5	1.80287	1.29013	1.94688	0.723453	0.817114	1.11935	1.00715	0.0408778	12.2906	0.00584887	0.0171765
Ifitm1	2.80682	3.44821	3.15596	0.76895	0.783005	1.10004	1.91302	1.18215	86.2455	3.61323e-06	6.30935e-05
Irf7	34.6852	33.7114	44.0148	21.0882	16.2784	16.579	1.14603	6.72826	58.5565	7.00808e-05	0.000538187
Slc25a22	2.28435	1.87771	2.24456	0.834966	0.950481	0.811095	1.38857	3.19215	110.055	1.20978e-06	2.92596e-05
Pnpla2	13.4593	13.5515	14.4663	6.78791	6.33218	8.09247	1.0546	4.99584	106.228	1.41999e-06	3.30608e-05
Gm49369	106.99	212.118	240.507	105.235	94.2583	96.8261	1.00599	7.20582	8.96338	0.0329775	0.0686582
Tnfrsf23	0.742187	0.420708	0.524	0.318487	0.262953	0.233652	1.12536	0.765771	18.5784	0.00161036	0.00608255
Col4a1	96.1132	139.439	128.927	67.1812	56.2256	56.531	1.10353	9.41936	54.5739	0.000105676	0.000736581
Rab20	7.66468	13.8967	16.341	3.14889	3.85859	4.65525	1.79249	3.55346	32.7591	0.00117551	0.00475692
Plat	0.612932	1.03318	1.05943	0.241205	0.259671	0.330035	1.7932	1.9177	56.9733	2.18988e-05	0.000228194
Nrg1	0.68964	0.562765	0.406492	0.130534	0.138012	0.18445	1.95453	2.4685	85.4953	3.75613e-06	6.44146e-05
Ppp1r3b	1.54477	1.6054	1.15808	0.708719	0.677861	0.699956	1.12817	2.74858	60.7201	1.66974e-05	0.000187603
Lonrf1	4.57546	3.53259	3.30166	1.50964	1.70249	1.44277	1.37626	3.41618	90.7957	2.87407e-06	5.34697e-05
Dctd	1.6641	1.5891	1.39673	0.688352	0.719878	0.522743	1.34926	1.93209	61.0384	1.63282e-05	0.000184839
Tma16	6.92027	6.46685	5.88592	2.33806	2.57239	2.38066	1.48684	5.10038	291.068	1.30329e-08	1.69141e-06
Naf1	3.69227	3.24659	2.90282	1.7816	1.60879	1.55585	1.07496	2.95064	66.2535	1.14778e-05	0.000143855
Gdf15	1.47536	4.26328	8.8705	0.358602	0.15001	0.224934	4.3987	2.30292	23.9078	0.00580682	0.0170825
Il12rb1	1.36293	1.1113	1.28086	0.544678	0.417348	0.721641	1.24292	1.92408	36.4589	0.000136562	0.000893072
B3gnt3	3.61164	3.58238	3.97401	1.82609	2.39473	1.68934	1.00424	3.14046	44.398	6.18814e-05	0.000488351
Hsh2d	8.3175	7.50312	8.64789	4.23577	3.5032	3.31161	1.23139	3.45449	84.9446	3.86535e-06	6.59449e-05
F2rl3	1.51309	1.46215	2.04736	0.410573	0.580239	0.846845	1.54212	1.23165	32.7325	0.000208056	0.00123824
Hmox1	158.543	378.283	422.287	110.575	120.742	109.716	1.58104	8.59147	14.2839	0.0160834	0.0385571
Abce1	40.3384	40.1201	34.7813	18.7897	21.8559	19.0381	1.03362	7.46518	142.559	3.70506e-07	1.31297e-05
Junb	17.959	21.4842	22.1248	8.45676	7.06319	9.13258	1.40746	5.0681	136.961	4.45561e-07	1.48885e-05
Hook2	10.061	9.00885	8.41267	4.23498	4.97601	4.35754	1.10279	4.78241	125.032	6.7675e-07	1.95878e-05
Neto2	1.17609	1.3276	1.08615	0.379255	0.593048	0.672132	1.2136	2.4423	37.5221	0.00012188	0.000818063
N4bp1	7.90347	7.49066	7.00923	3.79223	3.80256	4.17904	1.01346	6.13144	175.145	1.4264e-07	7.41435e-06
Irx3	1.31903	0.841713	0.915065	0.128241	0.11735	0.167583	2.9691	0.731943	118.209	8.74296e-07	2.32637e-05
Mt2	60.1881	168.893	177.536	2.63544	3.7011	1.18078	5.84177	5.38867	64.1222	0.000935465	0.00396415
Mt1	11.236	23.7452	25.4277	1.10155	0.929035	0.668665	4.56656	3.7574	112.645	8.33151e-05	0.000613682
Ccl22	1.25356	1.38668	1.83441	0.41895	0.368433	0.477796	1.90953	1.20046	75.0978	6.65383e-06	9.57453e-05
Cx3cl1	0.48337	0.295778	0.344521	0.118293	0.0765827	0.147222	1.78879	0.0070077	30.6224	0.000268651	0.00150829
Adgrg1	3.11541	4.43418	4.14192	1.88258	1.91755	1.56679	1.20891	3.96659	64.899	1.25478e-05	0.000151964
Sap18b	5.9367	8.83959	9.12371	3.75976	3.43312	4.37052	1.13648	2.24998	34.4333	0.000170908	0.00106003
Cdh5	15.169	22.8767	21.6803	9.12264	8.57648	9.15708	1.23973	5.94075	69.6114	2.95418e-05	0.000282579
Slc7a6	4.49842	3.53699	3.69848	1.41449	1.63631	1.88893	1.33414	3.68682	93.0003	2.58202e-06	4.95138e-05
Prmt7	8.70958	7.79533	7.66697	3.96852	4.07089	4.10722	1.07788	5.22794	180.862	1.22792e-07	6.76267e-06
Smpd3	1.79054	1.6097	1.25943	0.799698	0.836323	0.800636	1.01735	2.64908	47.3024	4.77011e-05	0.000403163
Cdh3	1.47208	1.96609	1.73982	0.469618	0.543935	0.506786	1.85374	2.32398	138.508	4.23117e-07	1.43221e-05
Utp4	9.67455	8.21107	8.10838	3.47044	4.21303	4.04386	1.23367	4.45725	130.336	5.59491e-07	1.72883e-05
Nob1	9.62221	6.68787	6.8553	3.87378	3.86523	4.09621	1.05291	4.36138	58.5903	1.94443e-05	0.000208165
Hp	6.54614	9.72336	6.81481	3.69421	3.51742	2.82446	1.28438	3.17058	53.0304	2.96372e-05	0.000282953
Pkd1l3	2.07119	2.49731	2.35537	1.14748	1.10495	1.22911	1.07811	3.63311	91.2913	2.80509e-06	5.26864e-05
Zfp1	18.8918	17.1587	14.7233	7.21645	7.14974	8.56527	1.23133	4.66423	124.637	6.86602e-07	1.97308e-05
Osgin1	1.3527	2.99374	3.30813	0.819607	0.632036	1.08186	1.68723	2.22002	20.0764	0.00339128	0.0110601
Crispld2	5.75252	5.12838	4.69557	1.26051	1.25523	1.17727	2.15979	3.96709	388.451	3.28799e-09	8.37232e-07
Foxf1	0.484892	0.472246	0.411143	0.0733339	0.143798	0.268327	1.58034	-0.336083	15.7959	0.00273183	0.00930311
Slc7a5	5.88103	5.5422	6.67004	3.21199	3.18427	2.05967	1.18216	4.05688	42.9128	0.000137468	0.000896372
Zfp469	1.41956	1.3286	1.3882	0.249497	0.219248	0.273509	2.56333	3.40975	435.201	1.90674e-09	6.39267e-07
Rhou	0.950376	0.922005	0.59291	0.11633	0.121658	0.158099	2.71369	0.906804	111.55	1.13801e-06	2.80258e-05
Urb2	6.72026	5.85643	5.43891	2.67321	3.03269	2.72318	1.18009	4.77804	140.483	3.9641e-07	1.37013e-05
Casp4	10.388	10.0616	9.18461	3.99194	3.95636	3.52451	1.45285	4.68828	248.288	2.76934e-08	2.53218e-06
Mmp3	3.88676	6.06454	3.9093	0.430216	0.424209	0.642511	3.29345	2.24514	186.984	1.05105e-07	6.12838e-06
Mmp8	4.01337	8.89045	6.32783	1.31457	1.37477	0.973448	2.47602	3.24434	61.3256	0.00015804	0.000998786
Birc2	72.8119	62.976	53.8927	29.1608	29.1972	30.0508	1.18524	7.74488	145.535	3.36821e-07	1.23191e-05
Ppan	26.1915	25.7227	24.2738	11.1462	11.7666	10.7104	1.26491	6.2128	286.158	1.41302e-08	1.74004e-06
Icam1	54.2772	46.0324	49.9664	23.209	21.2081	26.0043	1.17996	7.34161	154.422	2.56072e-07	1.06271e-05
Qtrt1	8.13781	7.11434	6.06187	3.55684	2.87488	2.96768	1.26288	3.35633	79.0541	5.31044e-06	8.16079e-05
Cnn1	4.25149	6.35681	5.71577	2.33837	2.36931	3.3666	1.10425	3.49551	34.6696	0.000229685	0.00133279
Adamts15	0.215954	0.41693	0.280907	0.0897213	0.169788	0.138462	1.28867	1.22189	19.0703	0.00160168	0.00606082
Kcnj5	1.12755	0.89414	1.10784	0.557576	0.602879	0.414948	1.07369	1.90555	31.9158	0.000229328	0.00133174
Robo4	2.6209	2.86666	2.5537	1.45302	1.13967	1.25712	1.14639	3.4134	84.6247	3.93058e-06	6.67237e-05
Robo3	0.273601	0.22419	0.201013	0.122843	0.101423	0.0709708	1.31683	0.24222	22.8425	0.00079015	0.00347339
Zfp202	4.51048	4.46903	3.69603	2.10128	2.06017	2.23254	1.07112	3.64035	93.2692	2.54889e-06	4.91125e-05
Jaml	21.7859	19.0389	17.157	8.37642	7.6129	8.57074	1.32344	5.43587	180.783	1.23043e-07	6.76267e-06
Tagln	126.631	155.974	130.925	48.351	48.1198	47.9163	1.60272	7.55101	339.112	6.29494e-09	1.13062e-06
Zbtb16	4.8469	5.85772	6.05267	1.99461	2.25687	2.95697	1.30595	4.4193	74.9978	9.78841e-06	0.000128529
Pou2af1	78.4555	80.3463	74.2319	33.3759	35.5221	44.3526	1.12755	7.21563	126.157	6.4957e-07	1.9137e-05
Slc35f2	3.20012	2.62443	2.59228	1.01885	1.34681	1.15887	1.34	2.45892	74.0788	7.06395e-06	0.00010021
Trcg1	2.37006	2.64713	2.66516	1.36875	1.22572	0.95966	1.19584	2.36569	52.5454	3.0802e-05	0.000291205
Stra6	0.62054	0.496663	0.634903	0.125329	0.139013	0.0913183	2.38015	1.08108	109.204	1.25309e-06	3.00802e-05
Islr2	0.268092	0.229656	0.232484	0.119643	0.0938418	0.101625	1.29002	0.111152	27.8922	0.00038198	0.00197226
Insyn1	3.44957	2.99204	3.42704	1.10166	1.29116	0.754563	1.73183	2.36899	76.1701	6.25283e-06	9.19459e-05
Dennd4a	37.9745	33.8781	37.9271	20.9858	21.7382	14.8402	1.016	8.87367	44.9534	0.000213611	0.00126216
Slc24a1	2.3861	2.0405	2.63192	1.34618	0.83493	0.901223	1.27932	3.1634	41.7882	0.000109316	0.00075723
Cgas	2.78137	2.15282	2.82761	1.21795	1.17834	1.28449	1.1628	2.99825	66.9821	1.09477e-05	0.000139118
Plscr1	10.8973	5.68348	4.46374	1.59154	1.61741	1.47583	2.24579	3.42501	40.0173	0.000861903	0.00371582
Col6a4	6.25383	5.76987	5.8943	2.69256	2.31896	2.90716	1.26389	5.21637	171.216	1.58544e-07	7.79771e-06
Rrp9	24.4965	22.6949	23.6818	9.45738	9.44059	10.6287	1.34952	5.636	275.442	1.69377e-08	1.97155e-06
Mapkapk3	7.16065	6.28443	5.76166	3.16766	3.26678	3.63727	1.01616	4.77175	106.428	1.40799e-06	3.29339e-05
Cish	3.77831	2.30973	2.48548	1.17258	1.03874	1.48183	1.29934	3.73266	37.9053	0.000280872	0.00156283
Sema3f	3.98074	3.37191	3.25227	1.94668	1.51017	1.69667	1.12428	3.78886	75.1598	6.62982e-06	9.56711e-05
Celsr3	0.530675	0.490897	0.452707	0.256924	0.186164	0.193772	1.29204	2.11326	57.998	2.03028e-05	0.00021484
Ptpn23	16.3387	14.7229	14.3292	8.17112	7.9438	7.7556	1.01185	6.03367	165.846	1.83882e-07	8.50336e-06
Ccrl2	1.24203	1.59553	2.31915	0.681684	0.748549	0.302875	1.65955	1.61979	19.5619	0.00278065	0.0094406
Scn5a	3.14147	3.47101	3.63829	0.530455	0.573241	0.55191	2.71646	4.15391	652.603	2.7075e-10	2.59352e-07
Entpd3	0.297994	0.467264	0.33053	0.0825373	0.129476	0.098613	1.90182	-0.0994331	38.1404	0.000114215	0.000780156
Ccr1	5.14388	6.54172	4.24559	0.679837	0.907103	0.751563	2.85057	3.14186	245.057	2.94628e-08	2.62319e-06
Clcn5	3.61525	2.72524	2.44342	1.39569	1.50408	1.61267	1.04484	4.67987	59.5369	2.07444e-05	0.000218822
Pim2	10.8559	7.19564	7.26638	3.5642	4.30727	4.04075	1.17163	4.13304	50.4492	5.67781e-05	0.000457591
Timp1	9.26026	14.819	14.2817	0.897473	0.756075	0.547306	4.20161	2.63121	275.282	2.6923e-08	2.51502e-06
Lonrf3	0.983012	1.11042	1.4089	0.371671	0.38262	0.382483	1.71088	1.59955	80.0733	5.01896e-06	7.8753e-05
Gk	2.17779	1.87513	1.56503	0.774804	0.771419	0.815976	1.33281	3.38447	101.654	1.73194e-06	3.7969e-05
Timm8a1	5.12759	4.50683	4.49417	1.86947	2.75342	2.29641	1.11525	2.34104	45.8128	5.44183e-05	0.000444089
Gla	3.48295	3.02953	2.98578	0.671249	0.928898	0.800976	2.06865	2.72489	185.502	1.09088e-07	6.26977e-06
Arxes1	0.724678	0.86063	0.985484	0.196157	0.117223	0.175771	2.46712	-0.219085	61.2355	1.61045e-05	0.000183338
Pwwp3b	0.364176	0.442345	0.278652	0.118456	0.0667054	0.133363	1.8451	0.249877	35.69	0.000148522	0.000950581
Prps1	16.739	16.0007	16.0216	7.78651	8.88657	8.1402	1.06021	4.62739	150.935	2.8463e-07	1.13347e-05
Nhs	0.860029	1.02375	1.11742	0.580784	0.465397	0.444203	1.09542	2.74505	46.2031	5.2554e-05	0.00043398
Tlr7	7.77105	9.93987	7.89981	4.50671	4.04954	4.64906	1.04029	4.73826	89.4868	3.06632e-06	5.56698e-05
Gm26901	0.425812	0.399318	0.301645	0.209183	0.122721	0.101342	1.44995	0.236291	21.7027	0.000946262	0.00400018
4930403P22Rik	2.00735	1.56878	1.04444	0.589924	0.584471	0.649179	1.41214	-0.305833	19.6045	0.00134352	0.00526538
Gm16894	7.7264	4.79278	4.58291	0.972796	0.494926	0.797095	2.98798	1.48026	102.294	1.85949e-06	3.98354e-05
Gm37347	3.05051	2.94238	2.37345	0.0792948	0.0753877	0.105505	5.07646	2.18487	622.11	3.41171e-10	2.66641e-07
Gm38070	2.55005	1.56368	1.36511	0.874575	0.735991	0.785727	1.27284	3.10724	31.5844	0.000452794	0.00224511
Gm5269	3.9607	4.68511	6.62824	1.06403	1.29822	0.494382	2.50199	1.23073	52.7771	5.36572e-05	0.000440559
Gm28177	177.229	183.151	201.594	91.9227	88.457	95.5085	1.11333	8.96209	195.742	8.48351e-08	5.14019e-06
Gm18301	6.62285	5.60654	6.48015	2.21875	2.39858	2.50197	1.47918	1.96527	94.1232	2.44704e-06	4.80276e-05
Gm55258	13.7076	15.507	19.0064	9.16687	6.97807	8.60537	1.04964	2.13871	33.5497	0.000189108	0.00114817
Snora75	54.0016	43.0399	39.3635	23.6357	22.4553	24.5353	1.03189	2.22077	43.599	6.66413e-05	0.000518189
Mir3535	12.0376	5.81874	10.5923	3.31312	6.61473	4.09336	1.10177	0.117104	9.35168	0.0123621	0.0312721
Gm55462	14.9629	5.7572	12.9755	3.87409	7.52425	5.20723	1.09728	-0.489013	6.75712	0.0269287	0.0583066
Gm29371	1.4996	0.768246	1.22393	0.075043	0.0523199	0	4.73561	-0.794782	60.7549	1.66566e-05	0.000187464
Gm37036	0.591893	0.507609	0.468252	0.167843	0.166292	0.304759	1.37615	-0.0471157	20.5753	0.00113877	0.0046381
Gm33994	1.02307	1.35742	0.948675	0.422244	0.351464	0.477459	1.49471	1.01622	47.6383	4.63271e-05	0.000394955
Gm8818	2.33631	1.82245	1.7027	0.613173	0.464358	0.994695	1.58036	0.519593	28.9615	0.000331782	0.00176892
Dnm3os	1.43439	1.4496	0.970618	0.469113	0.473077	0.653896	1.35536	2.86956	52.5036	3.09048e-05	0.000291869
Gm16701	0.741942	0.846022	0.823168	0.334154	0.291214	0.621035	1.0406	0.59119	13.0293	0.00493033	0.0150043
Gm37982	2.36568	2.11112	2.21237	1.26275	0.825367	0.825071	1.27474	-0.0792459	21.0414	0.00105393	0.00435693
Gm56338	19.2071	16.9713	20.1484	4.74379	3.30736	5.5103	2.1313	0.0420916	58.1615	2.00614e-05	0.000213055
Gm18752	14.4665	14.6455	15.44	3.82312	4.37899	6.05226	1.73213	2.60411	101.059	1.77834e-06	3.84443e-05
ENSMUSG00000121434	12.5458	14.2727	14.916	3.28105	3.7074	5.51968	1.82735	2.43932	87.1963	3.44143e-06	6.08957e-05
Gm29491	13.2684	8.23541	7.98289	3.10627	1.83016	2.42409	2.07766	1.66852	62.1882	1.53267e-05	0.000175923
Gm37849	0.69172	0.571333	0.623838	0.282458	0.320011	0.270681	1.19089	-0.132684	21.4895	0.000979455	0.00412363
1700034H15Rik	0.65707	0.607729	0.776995	0.366602	0.372004	0.212497	1.1858	1.6394	25.6453	0.000520844	0.00250893
ENSMUSG00000121086	2.53145	2.48505	2.52324	0.429057	0.681689	0.87984	2.00978	2.12466	80.7195	4.84412e-06	7.66071e-05
Gm37783	1.0796	0.909902	1.09426	0.417467	0.2869	0.374083	1.59512	0.422805	43.5892	6.67019e-05	0.00051826
A330023F24Rik	7.24124	6.67461	5.63854	3.33443	3.14237	3.47112	1.05897	5.54487	120.779	7.92627e-07	2.18441e-05
Gm37027	10.7198	11.1508	10.16	5.35644	6.0272	4.85547	1.064	2.41687	59.2534	1.85344e-05	0.000200971
Mir29c	28.9796	28.4122	32.0542	15.8486	10.7865	15.2535	1.17828	0.989232	31.6261	0.000237496	0.00137008
Gm37366	1.55206	1.76641	1.15925	0.877026	0.816402	0.624676	1.02939	1.41231	23.3881	0.000726504	0.00325342
Gm9797	10.1279	8.15271	7.81481	3.83321	4.92821	3.45586	1.17785	3.02743	51.6002	3.32346e-05	0.000309226
Gm33104	2.1192	2.84987	3.70247	1.07374	0.831792	1.60755	1.39545	1.79819	24.3669	0.000854629	0.00368842
Gm17229	2.2817	1.74399	2.4673	1.10806	1.04375	1.15839	1.05848	2.22813	39.2849	0.000101503	0.00071343
Gm37786	1.93656	1.12891	1.31548	0.741355	0.689162	0.789382	1.06201	1.85163	25.186	0.000556321	0.00263627
Gm40645	27.7792	33.9271	30.88	5.01517	6.119	5.66665	2.54812	4.0259	445.22	1.70935e-09	6.23783e-07
Gm48786	1.89676	2.53019	1.70992	0.150912	0.230666	0.169903	3.5565	2.12921	257.743	2.32045e-08	2.31426e-06
4930507D05Rik	1.99529	2.11678	2.35946	1.43628	0.968269	0.955512	1.02895	1.64477	25.5355	0.000529068	0.00253882
1110002J07Rik	1.71896	1.43131	1.35594	0.105711	0.10134	0.0552564	4.16352	1.04768	244.359	2.98623e-08	2.62319e-06
Gm32515	0.565707	0.584738	0.286936	0.281488	0.151938	0.303767	1.03738	-0.106058	8.14085	0.0174896	0.0412935
4930533K18Rik	0.493216	0.469911	0.585772	0.301007	0.267097	0.219322	1.05788	-0.00697845	16.2814	0.00248053	0.00858984
Gm48025	1.19906	1.29933	1.02742	0.510029	0.355592	0.406244	1.54904	0.597107	45.5263	5.58384e-05	0.000452787
4921516A02Rik	3.63516	5.43976	5.73556	2.30115	2.26438	2.12146	1.23475	4.05171	53.303	4.69285e-05	0.000397982
Gm10773	5.22434	4.70413	4.58205	2.27284	1.89449	2.91717	1.12033	3.84155	56.4958	2.26938e-05	0.00023376
1700025N21Rik	1.78288	1.31082	1.77634	0.839037	0.506229	1.07957	1.08649	-0.183485	11.1568	0.0076987	0.0214379
4732465J04Rik	0.623761	0.711906	0.428222	0.0663301	0.0809293	0.069343	3.09584	0.462857	118.1	8.77991e-07	2.33311e-05
ENSMUSG00000120467	1.33335	1.19868	1.19479	0.812912	0.434957	0.355746	1.2893	0.125186	15.9581	0.00264458	0.00905814
Gm15663	1.28084	0.657324	0.835784	0.329044	0.225649	0.338351	1.71312	1.35996	38.4903	0.000110135	0.000759702
Gm48804	0.539105	0.526488	0.34877	0.181993	0.106584	0.175039	1.68169	-0.000690531	29.9446	0.000292491	0.00160848
Gm48878	1.03002	0.990961	0.766811	0.0826649	0.172902	0.0777779	3.13715	0.535546	97.0187	2.13632e-06	4.38513e-05
Gm47093	1.484	4.67449	7.3444	0.267794	0.34674	0.253296	4.04919	2.11339	30.8881	0.00278709	0.00946087
Snhg15	10.0978	7.49775	8.44169	3.1993	3.20737	3.31387	1.50653	4.18678	156.804	2.38543e-07	1.02752e-05
ENSMUSG00000121213	1.77003	1.62267	1.131	0.396259	0.331526	0.331407	2.16151	-0.275715	49.2695	4.02952e-05	0.000355829
Gm12085	1.66101	1.2366	0.936255	0.211956	0.566474	0.320066	1.87723	-0.293939	23.2631	0.000740515	0.00330659
Gm12188	20.902	12.7348	15.4323	1.7853	3.43539	3.43416	2.58733	1.61312	85.495	4.18462e-06	6.95655e-05
Gm12200	0.504204	0.566601	0.801596	0.202551	0.161986	0.236664	1.72311	-0.289886	29.0242	0.000329092	0.00175831
Gm56140	27.3743	29.9075	18.7563	13.2251	11.4254	12.9241	1.0961	0.593079	21.3188	0.00100706	0.00420513
Gm12250	81.3561	70.634	76.3069	14.9264	14.447	16.2402	2.40947	5.89147	735.994	1.51346e-10	1.85359e-07
Map2k3os	1.3883	0.965996	1.06391	0.384525	0.244154	0.330208	1.90681	0.292596	48.2709	4.38667e-05	0.0003797
Dnah2os	2.33264	3.14046	2.67957	0.618515	0.431228	0.727436	2.27836	0.568626	77.6769	5.73739e-06	8.6258e-05
Snord91a	45.3295	45.0435	35.1838	17.853	22.9026	17.4196	1.19191	1.54125	41.0968	8.46846e-05	0.000621268
Slfn5os	13.4599	14.1305	13.9451	6.83013	6.11352	6.25834	1.19803	3.50038	125.869	6.56395e-07	1.92199e-05
Gm20234	155.371	116.345	110.36	58.3425	53.3583	69.8999	1.15811	6.39411	62.974	4.51107e-05	0.000386971
E230016K23Rik	0.434325	0.358267	0.240406	0.0471683	0.0493286	0.0410924	2.95641	-0.754328	55.8066	2.39038e-05	0.000241269
ENSMUSG00000120024	0.79692	0.774989	0.438565	0.352012	0.190884	0.299854	1.32481	-0.228978	14.7844	0.00336187	0.0109838
Gm11626	32.5868	33.2605	39.4399	16.7528	13.9744	16.8188	1.2339	3.10792	80.1715	4.99193e-06	7.85538e-05
ENSMUSG00000120765	2.2994	2.22158	1.36175	1.00192	1.1476	0.84792	1.04691	-0.450681	10.7457	0.00854015	0.0232688
Gm29292	1.80051	1.37434	1.79704	0.83811	0.574255	0.453197	1.48765	-0.117941	23.1511	0.000753361	0.00335057
Gm11725	2.2506	1.97982	1.65892	0.538484	0.57566	0.963259	1.58727	1.33177	43.0569	7.01227e-05	0.000538187
ENSMUSG00000121137	14.7555	15.2155	16.9263	1.17539	1.41259	1.29667	3.68035	4.88885	1113.39	2.03199e-11	5.83937e-08
Gm48369	0.927239	1.41173	0.920803	0.534358	0.67858	0.492126	1.01948	0.579496	16.1226	0.00255953	0.00880579
Gm17056	1.1885	1.06847	1.15825	0.423688	0.644497	0.654333	1.07412	1.01654	25.5254	0.000529832	0.00254135
Gm7008	17.2117	14.8229	15.3699	2.58563	3.35728	2.17158	2.63027	3.84997	266.799	1.97023e-08	2.14052e-06
Gm15283	46.3718	56.0219	49.8101	18.7355	17.0368	20.7115	1.51585	6.6248	242.716	3.08296e-08	2.66167e-06
Gm48780	3.1582	5.16957	3.73462	0.532903	0.534088	0.812451	2.76565	1.26188	113.475	1.05297e-06	2.66101e-05
Gm26571	1.17219	1.13613	0.999552	0.565076	0.643099	0.43437	1.08953	0.198985	19.2564	0.0014276	0.00553325
Gm32296	0.6401	1.47321	1.4304	0	0	0.0437904	6.20204	-0.535135	70.6262	8.69945e-06	0.000117923
Gm47863	0.742474	1.36256	0.851553	0.601069	0.426168	0.479266	1.05644	0.744691	14.8722	0.00330067	0.010812
Gm37804	3.85343	5.69355	6.43569	3.03533	1.94693	1.73469	1.33516	1.09741	23.082	0.000761418	0.00337893
Gm48008	12.1725	14.4022	16.544	4.97849	5.24121	5.13523	1.57726	2.72984	111.195	1.15455e-06	2.83576e-05
Gm47567	0.324912	0.491669	0.422635	0.194741	0.183951	0.17075	1.25839	0.143862	23.6583	0.000697273	0.00314986
Gm19951	50.1146	41.8957	28.191	16.4226	20.2662	20.0014	1.16673	5.32653	32.8116	0.000904945	0.00386905
Gm30198	0.915841	1.62362	1.39669	0.188063	0.280965	0.224692	2.58173	-0.537139	48.9062	4.15527e-05	0.000364215
ENSMUSG00000118588	99.0412	131.499	120.681	29.5547	34.4107	37.9984	1.87142	6.48985	227.209	7.30019e-08	4.67505e-06
Serpina3h	1.6173	1.81745	1.10556	0.2541	0.349995	0.447056	2.19388	1.76964	79.3822	5.21443e-06	8.05015e-05
Meg3	0.584009	0.446211	0.492241	0.293683	0.225798	0.283966	1.00595	2.90579	43.1039	6.98122e-05	0.000536418
Rian	0.257125	0.183791	0.192632	0.0865267	0.0970047	0.0730892	1.38546	2.27212	58.6776	1.93214e-05	0.000207179
Gm31683	2.69907	3.58531	2.59498	0.973359	1.07014	0.65229	1.79953	0.826225	52.3685	3.12405e-05	0.000294211
Gm48188	2.5505	1.49538	1.02573	0.28301	0.394629	0.493109	2.17929	-0.373895	27.8197	0.000385706	0.0019869
A730081D07Rik	9.89548	10.2245	7.90566	2.65063	2.25869	2.87366	1.93144	3.45453	195.196	8.5951e-08	5.17661e-06
Hsp25-ps1	13.7135	13.1593	14.3994	2.88141	3.82184	2.79188	2.20487	2.44834	186.363	1.0675e-07	6.18845e-06
Gm9817	3.41346	3.27553	3.58419	0.717222	0.969603	0.694937	2.1938	2.45034	177.289	1.34773e-07	7.13445e-06
Gm48582	2.02384	1.80807	1.40753	0.878069	0.792245	0.860357	1.13181	3.07645	61.0768	1.62844e-05	0.00018455
5430425K12Rik	0.468673	0.592508	0.261272	0.151888	0.0595666	0.0793936	2.24222	-0.567456	25.2641	0.00055008	0.00261408
2810403G07Rik	1.70061	0.649041	1.0017	0.477693	0.485298	0.442318	1.32632	0.408495	14.7371	0.00339538	0.0110699
Gm6781	6.39039	5.88037	3.97906	0.33866	0.6897	0.559015	3.43601	1.92236	161.289	2.15132e-07	9.57599e-06
Mir7672	15.1098	16.2723	16.3787	7.49824	5.97459	10.8251	1.05952	-0.335271	12.4212	0.0056722	0.0167552
Snord69	37.4074	35.3657	34.9775	11.6223	14.1803	7.52155	1.77297	0.957638	53.867	2.77501e-05	0.000270064
Gm24916	27.3401	13.8811	11.9972	6.44515	4.39586	4.39429	1.86531	-0.087225	23.7506	0.00068762	0.00311675
Snord19	29.4465	31.4554	11.58	6.69956	6.39714	9.74452	1.74046	0.326997	20.5897	0.00118055	0.00477251
Gm49308	1.75068	1.62123	1.11831	0.563861	0.564047	0.55103	1.49916	1.92118	64.1366	1.3203e-05	0.000158018
Gm49309	1.27795	1.32564	0.925541	0.561506	0.54974	0.449626	1.25541	0.699898	30.8166	0.000262255	0.00148023
Gm49067	18.8359	24.3257	35.1811	6.80401	6.23906	6.18528	2.1159	2.9043	83.319	1.02673e-05	0.000133164
Gm16301	18.0834	14.4975	13.9987	6.52874	4.00247	6.58994	1.52474	1.67897	48.7655	4.20522e-05	0.000367632
Gm34643	0.530855	0.680068	0.589243	0.126449	0.255035	0.19829	1.72051	0.0347242	33.0752	0.000199843	0.00119858
Mir17hg	11.819	10.0357	8.69205	3.61866	3.58797	4.17573	1.50835	4.64698	163.586	1.95991e-07	8.94004e-06
Mir18	20.8722	17.363	14.3389	8.53223	5.0644	6.50904	1.45998	0.276437	27.9934	0.000376858	0.00195283
Mir19a	21.5796	19.7925	14.8606	9.17903	1.41168	6.4914	1.7859	0.0717597	13.8111	0.00518942	0.0156345
1810041H14Rik	1.58229	1.27203	1.39323	0.434884	0.844631	0.584535	1.27115	0.184323	19.7335	0.0013139	0.00517431
Gm41293	1.87715	2.0164	2.39386	1.2838	0.949639	0.785626	1.13997	0.20136	17.7396	0.00187717	0.00687692
Gm34093	1.31141	0.910229	1.67239	0.765631	0.709188	0.525983	1.0427	0.0620369	11.3411	0.00735428	0.0206705
Has2os	2.09395	1.01039	0.900983	0.312756	0.298638	0.383825	2.07848	0.483603	34.1763	0.000175975	0.0010842
Pvt1	3.80319	3.789	3.28345	1.66516	1.95676	1.82503	1.0823	5.08711	140.792	3.92418e-07	1.36809e-05
Gm54427	19.5545	17.7486	20.74	6.91002	11.2412	11.371	1.06369	1.37006	24.3995	0.000624086	0.00288799
Gm54428	16.9996	14.6582	10.3192	4.89476	6.39867	4.53561	1.48501	0.978448	37.7098	0.000119489	0.000806552
Gm54429	20.8785	15.0465	14.9566	5.92054	4.84567	5.92036	1.68198	0.0207574	38.5348	0.000109629	0.000758094
Macroh2a3	1.33389	0.828374	1.44082	0.537515	0.687051	0.270559	1.347	-0.0102189	13.1966	0.00474713	0.0145392
Gm8000	3.4726	2.92676	3.6975	1.45839	1.99447	1.36827	1.15056	0.608329	23.888	0.000673534	0.00306278
Gm37042	1.38846	1.81195	1.82549	0.457232	0.478173	0.597502	1.7952	-0.545282	33.1048	0.000199153	0.0011948
Gm15945	3.43754	2.57229	2.86952	1.36652	2.05792	1.20002	1.02289	0.906345	17.246	0.00205919	0.00741147
Mirt2	1.42567	1.51923	1.46367	0	0.0874744	0.145738	4.31273	0.364709	66.5676	2.12853e-05	0.000223707
ENSMUSG00000121075	3.24916	3.97197	4.87368	1.09568	0.989605	0.754954	2.17372	1.19586	84.6981	3.91549e-06	6.65893e-05
Gm49412	0.341279	0.274561	0.369937	0.131968	0.0828073	0.151759	1.50567	-0.314904	22.6264	0.000817209	0.00356362
ENSMUSG00000121069	136.368	114.55	113.13	8.86397	9.67479	9.83413	3.76695	8.38223	1550.52	4.05561e-12	5.17643e-08
ENSMUSG00000120294	0.745204	0.891859	0.865941	0.0507163	0	0.02651	4.99857	-0.314581	96.3341	2.20528e-06	4.45396e-05
Gm54882	4.00601	4.85522	3.30166	1.85889	1.70838	1.38388	1.37653	1.20431	42.8211	7.17048e-05	0.000548029
Gm49960	0.517453	0.640641	0.5199	0.297517	0.130172	0.107909	1.72257	1.46857	22.887	0.00151137	0.00579098
Gm55082	82.9775	34.3466	34.9137	27.15	27.7382	25.1082	1.00452	2.05525	7.87031	0.0268673	0.0582145
Gm31583	0.226365	0.34977	0.155403	0.0521547	0.0335651	0.0167765	2.89057	-0.288073	41.1665	8.41075e-05	0.000618161
Gm20319	3.36352	4.81418	4.34064	1.91324	1.86806	2.00899	1.19901	3.01948	64.9592	1.24978e-05	0.000151708
Gm49730	40.6262	36.096	40.7413	13.6597	13.2537	13.6144	1.6214	5.56763	365.408	4.40581e-09	9.6334e-07
Gm15564	6.50019	6.28466	6.61714	2.18233	2.20491	2.20412	1.64245	2.40412	163.1	1.98715e-07	9.02335e-06
Gm49739	25.5268	27.1541	27.0794	13.2826	14.7729	9.47771	1.17121	2.06609	40.9548	8.5875e-05	0.000627688
Gm29686	0.581834	0.539417	0.618078	0.0494973	0.0776463	0.0258728	3.55057	-0.708493	74.873	6.74178e-06	9.66626e-05
Mir155hg	4.92122	3.35181	3.22824	1.54485	1.0663	1.51812	1.55756	1.92858	50.7765	3.55453e-05	0.00032439
Gm10791	3.08929	2.88267	2.20058	0.804519	1.1078	1.40177	1.38658	1.68967	39.3696	0.000100631	0.000709285
Gm36363	2.18227	1.80455	1.39253	0.875699	0.476219	0.988714	1.27376	-0.22079	14.6472	0.00346025	0.0112487
Gm29721	1.13601	1.13558	0.549835	0.427021	0.211537	0.446418	1.44695	-0.543588	12.8232	0.00516784	0.015581
ENSMUSG00000121093	57.3691	53.7036	52.6217	25.8078	22.9287	31.1618	1.12106	7.04597	113.804	1.0392e-06	2.63905e-05
Gm50433	2.90098	2.00839	1.9766	1.02829	0.891035	1.1825	1.23101	1.35851	34.0632	0.000178262	0.00109527
9330136K24Rik	5.85979	4.71746	4.40759	1.94754	2.64402	3.25948	1.01867	3.25406	30.5814	0.000300481	0.00164423
Gm17218	3.7447	3.37007	3.02717	0.809915	1.52461	1.46762	1.49789	-0.000305073	26.0526	0.000491641	0.00239928
Gm49774	0.351395	0.296162	0.300548	0.102375	0.0899339	0.0642154	1.96347	1.16073	81.237	4.70938e-06	7.54251e-05
Gm49838	10.5431	8.34656	4.8356	0.842476	1.45036	2.15444	2.49928	3.03033	32.6705	0.00182201	0.00671768
Gm22146	7.31623	7.59769	6.06639	1.21247	1.75407	2.19708	2.10902	3.28269	116.361	1.45062e-06	3.36959e-05
Gm55779	18.3423	20.1045	14.574	1.92167	2.97433	4.74115	2.54543	1.62741	80.6295	5.87192e-06	8.75608e-05
Gm49839	21.5413	22.8369	16.1812	4.73766	5.35203	7.36842	1.87956	5.57572	98.8069	2.36019e-05	0.000239423
1700023B13Rik	1.44293	1.88709	1.16498	0.296298	0.420535	0.464635	2.00814	0.0581148	45.3809	5.65755e-05	0.000456141
Gm26885	2.85316	2.44379	2.61836	1.23334	1.16944	0.880206	1.35291	3.67297	86.3685	3.59043e-06	6.28591e-05
1110038B12Rik	2.80566	2.22109	2.12888	1.07406	1.26589	0.998091	1.18232	2.20776	50.7322	3.56749e-05	0.000325017
Gm25744	28.5008	19.8434	12.5368	9.83897	7.3497	12.49	1.10804	-0.0109592	10.1516	0.00996278	0.0262731
Gm20481	16.1487	30.7984	67.2183	1.49155	1.27251	1.9286	4.69803	3.53467	41.8221	0.00194684	0.00708314
ENSMUSG00000121227	5.81609	6.36741	4.23765	1.12219	1.01355	1.25315	2.35607	1.55756	134.043	4.91928e-07	1.59865e-05
Gm49942	0.424071	0.61735	0.461353	0.301728	0.260669	0.185146	1.08909	0.401319	16.5119	0.00237103	0.00828048
Gm9984	2.47873	2.05394	1.67907	0.965594	1.21772	0.660599	1.20696	2.25844	27.2757	0.00046591	0.00229937
Gm19696	0.814812	1.02649	0.899969	0.277268	0.267075	0.41191	1.60558	0.950032	50.8713	3.52698e-05	0.000322347
ENSMUSG00000120436	1.8334	1.32092	1.97454	0.553442	0.73664	0.683778	1.46062	0.125273	28.5359	0.000350749	0.00184462
Gm6277	0.559181	0.520896	0.658456	0.255377	0.329914	0.225098	1.18661	0.953604	29.4808	0.000310285	0.00168376
Mir1901	15.013	8.15428	13.0189	4.82488	3.56178	2.37367	1.81281	-0.611468	21.6357	0.000956539	0.0040378
Gm49968	0.609976	0.435006	0.374339	0.103783	0.133583	0.133535	2.00739	-0.198863	42.425	7.44614e-05	0.000563955
Gm21055	13.577	10.3701	8.95288	2.40627	3.14559	3.96202	1.87218	1.41382	64.9516	1.25041e-05	0.000151708
Gm50083	19.8389	30.7268	20.5553	11.6168	10.4297	8.9365	1.28127	1.81377	37.7071	0.000119523	0.000806552
Gm33228	7.47129	6.02043	6.42388	0.063019	0.0564902	0.0376466	7.03384	3.08313	1167.76	1.61164e-11	5.40329e-08
Gm5970	9.03084	10.2446	9.7799	2.51233	2.20854	2.98807	2.00005	2.92772	198.089	8.02247e-08	4.95245e-06
BC023105	1.81901	1.62327	1.94856	0.436928	0.304626	0.24742	2.51888	0.433404	85.7686	3.70329e-06	6.39178e-05
Gm25432	6.0052	4.33823	5.26957	2.49353	2.41692	2.51142	1.15593	1.51439	41.5583	8.09511e-05	0.000600226
Gm336	7.64851	6.78712	5.82451	1.85478	2.36208	2.8929	1.59599	2.77962	84.0773	4.04525e-06	6.79819e-05
ENSMUSG00000120733	2.13466	2.44167	2.71058	1.12418	0.926966	1.28825	1.21246	0.9056	33.1918	0.000197139	0.00118561
A330040F15Rik	3.84233	3.68212	3.94398	1.35323	1.55473	1.8132	1.36755	2.67318	95.1305	2.33313e-06	4.63309e-05
Gm47243	4.53071	4.11229	4.73486	1.43302	0.930196	1.91138	1.72824	0.456358	39.3736	0.000100591	0.00070925
Gm6545	63.1039	73.3365	78.0086	26.4016	22.2312	29.0651	1.55201	6.46411	172.898	1.82943e-07	8.49903e-06
Gm47242	73.9587	105.598	111.501	49.1223	38.6022	58.1261	1.08542	5.12952	27.5467	0.00146509	0.00565135
Gm36043	20.102	24.2763	28.2686	9.12213	8.89804	8.85566	1.52226	6.31477	153.275	4.01396e-07	1.37088e-05
Gm9042	9.60206	7.85552	9.30311	5.16191	3.61743	5.29902	1.01241	3.51991	39.9207	9.51786e-05	0.000677979
Gm50194	0.488565	0.606819	0.914241	0.284377	0.160139	0.28586	1.54662	-0.0297429	19.8784	0.00128156	0.00507179
Gm13391	2.08748	1.75936	2.07384	0.862059	0.829417	0.684925	1.3984	0.873967	47.1196	4.84692e-05	0.000407953
Gm38171	4.30079	3.39536	2.83257	0.74101	1.40459	0.871503	1.87987	0.17098	37.3152	0.000124582	0.000831918
ENSMUSG00000120676	5.48802	7.03195	5.32105	2.53248	2.75657	2.25129	1.3259	2.46854	71.4395	8.27631e-06	0.000113179
Gm35808	0.690067	0.623744	0.450976	0.272254	0.266928	0.240149	1.25525	0.202145	24.2649	0.000636659	0.00293672
Gm44144	3.05366	2.29393	1.8997	0.801926	0.732345	0.897391	1.65529	1.69115	65.4836	1.20718e-05	0.000149346
Gm13477	0.464861	0.571363	0.260346	0.20597	0.163707	0.1981	1.26653	-0.1807	14.2414	0.00377237	0.0120789
Gm13597	3.81664	5.08827	4.03182	0.295169	0.24695	0.123431	4.31326	-0.144039	136.236	4.56579e-07	1.51811e-05
ENSMUSG00000121250	2.12194	1.88545	1.98274	0.713667	1.41953	0.833859	1.09898	1.27482	19.0756	0.00147377	0.00567114
Gm37159	3.54426	3.55904	2.6854	1.6089	1.45139	1.44445	1.20158	3.12235	76.5813	6.10685e-06	9.0394e-05
Gm38236	1.33779	1.26336	1.17408	0.665021	0.387174	0.430039	1.42769	1.53563	41.9742	7.77554e-05	0.000583412
Gm37747	1.89172	1.71491	1.1331	0.757647	0.902234	0.716903	1.07594	2.26887	29.4253	0.000312501	0.00169155
Gm37666	24.6403	21.2737	18.8138	10.8899	11.6827	11.2509	1.02	3.84623	78.2241	5.563e-06	8.41393e-05
ENSMUSG00000120788	1.50507	1.3788	1.11601	0.167007	0.0970308	0.096996	3.51782	-0.126198	110.466	1.18952e-06	2.89973e-05
Gm29233	18.614	13.8149	12.6081	4.25421	4.44905	4.94162	1.80311	1.49241	83.422	4.1879e-06	6.95655e-05
Gm56114	23.7264	24.1899	30.5307	12.0455	7.49021	16.3364	1.21566	0.432434	17.0319	0.00214473	0.00765634
Mir147	31.2929	44.6972	26.5652	0.840671	2.63752	1.46476	4.43663	0.565192	137.99	4.30476e-07	1.44807e-05
4930417H01Rik	0.841215	0.616007	0.992576	0.35195	0.331262	0.42926	1.22342	0.226925	20.1569	0.00122204	0.00489205
Gm13994	5.02189	8.4223	7.69801	2.71866	4.01655	3.29329	1.16577	1.45236	24.236	0.0006394	0.00294666
Il1bos	1.2138	1.05245	0.901132	0.349151	0.178686	0.271817	2.06065	1.02238	64.565	1.28299e-05	0.000154636
Snord110	17.6035	17.0942	14.6016	8.4644	5.10696	11.5716	1.05176	-0.16733	10.8792	0.00825516	0.0226828
Gm16098	6.9877	8.15015	7.62415	3.00475	2.93853	3.10727	1.41624	3.87539	190.611	9.60709e-08	5.684e-06
Gm56159	86.4866	56.9269	52.2672	23.1143	26.7264	27.7379	1.41681	2.65287	52.9806	2.97544e-05	0.000283803
Gm20412	51.7984	76.4682	82.8852	17.8011	16.751	14.661	2.18792	4.81021	130.378	6.35527e-06	9.30441e-05
Snhg17	10.9808	10.5515	9.08716	4.69604	4.60564	4.73318	1.20957	5.89053	211.504	5.89819e-08	4.07725e-06
Gm26003	51.8147	43.6703	38.5422	21.5499	19.6686	20.6856	1.19586	1.91052	54.8581	2.56985e-05	0.000255033
Gm25878	62.3981	46.4585	50.7132	29.0408	31.3666	23.8898	1.00268	1.94392	31.6299	0.000237388	0.00136985
A530013C23Rik	0.978836	0.821376	0.867359	0.232722	0.171127	0.171065	2.29323	1.75589	148.798	3.04028e-07	1.16492e-05
Gm14321	10.5984	8.62357	9.00527	4.44312	4.56509	4.156	1.18398	2.5783	75.2133	6.60921e-06	9.54474e-05
9230111E07Rik	14.3108	10.5199	10.8796	5.81421	5.5381	6.70612	1.06769	2.88085	49.2992	4.01946e-05	0.000355096
1200007C13Rik	0.890383	0.661092	0.698586	0.0180348	0	0.018854	5.87093	-0.0217431	148.261	3.0915e-07	1.17337e-05
Gm16685	13.0439	14.0934	11.5382	4.44978	4.97351	4.84089	1.52336	3.83411	198.04	8.03189e-08	4.95245e-06
Gm17877	1.79025	2.29022	2.13464	0.108785	0.17065	0.0852945	4.14036	-0.076253	143.246	3.62377e-07	1.29608e-05
Gm37468	5.75908	5.0593	4.43924	2.67	2.57541	2.52028	1.05603	1.74012	43.3167	6.84271e-05	0.000528394
Gm43834	0.495667	0.681124	0.532617	0.238335	0.115039	0.282702	1.50986	0.964057	25.552	0.000527823	0.00253345
Gm37640	4.59731	4.31333	3.68581	1.10688	2.23798	2.00575	1.31834	-0.083548	18.7827	0.00155247	0.00591469
Gm12534	5.43754	3.17993	5.2927	0.377615	0.296182	0.345421	3.82867	0.286912	124.598	6.87575e-07	1.97308e-05
Gm43484	6.18067	6.17601	5.40135	3.11323	3.20924	3.04128	1.0075	4.76805	142.664	3.69244e-07	1.31232e-05
Gm38357	2.91486	2.11845	1.9782	1.10509	1.05234	0.591731	1.42847	2.03066	31.7013	0.000295551	0.00162218
Gm16000	6.28732	5.39718	5.19981	2.87245	2.2789	3.15825	1.10449	0.948699	29.9011	0.000294109	0.00161515
Gm26771	5.15029	3.5675	4.21307	1.2417	1.33567	1.66898	1.69077	1.8681	76.4042	6.16923e-06	9.11207e-05
Gm7115	1.2078	1.87395	1.57106	0.210168	0.268636	0.415016	2.46268	-0.102621	54.633	2.6148e-05	0.0002586
ENSMUSG00000120078	0.320539	0.203995	0.306328	0.10017	0.145497	0.116356	1.27814	-0.258105	17.1412	0.00210055	0.00752129
Gm42969	0.788344	0.604026	0.522048	0.280455	0.2933	0.331437	1.16014	0.811597	27.9557	0.000378756	0.00195862
Gm42525	1.53074	2.03924	3.33996	1.09218	0.746824	0.614811	1.57797	-0.187483	17.1584	0.00209368	0.00750071
ENSMUSG00000120996	4.33709	5.73514	4.60401	2.32191	2.09561	2.07824	1.2599	2.3234	67.1615	1.08217e-05	0.000137865
Gm35585	1.12709	1.1455	1.86854	0.705021	0.884773	0.501191	1.07436	0.757324	13.3287	0.00460832	0.0141831
Gm43802	56.4979	59.1859	61.6407	21.5469	24.4963	26.1224	1.38419	4.74762	212.373	5.78559e-08	4.04108e-06
Mir6381	25.7234	32.7722	33.4602	7.63368	7.71718	7.98043	2.06268	0.796545	93.3765	2.53582e-06	4.90015e-05
9530052C20Rik	0.815574	0.751321	1.49673	0.548601	0.590601	0.438575	1.04653	0.157267	10.046	0.0102448	0.0268583
Gm17501	1.26096	2.06552	2.1605	0.579611	0.651392	0.461237	1.78416	1.65656	53.3437	2.89129e-05	0.000278817
Gm16325	0.588125	0.733336	0.635765	0.00685377	0.0716766	0.0286604	4.25685	0.226655	87.2609	3.43012e-06	6.08381e-05
4930430E12Rik	11.8993	10.5893	11.5316	0.234055	0.122387	0.040781	6.46341	2.74708	409.967	8.44729e-09	1.31328e-06
ENSMUSG00000120990	1.11491	1.03963	0.761119	0.343063	0.485402	0.295356	1.45017	-0.350674	21.3275	0.00100563	0.00420131
8030451A03Rik	0.363283	0.257836	0.292923	0.162657	0.0567023	0.0793547	1.67844	-0.197217	19.2581	0.00142718	0.0055327
Gm11218	3.02238	1.71628	1.63577	0.145883	0.324198	0.285954	3.14824	0.576012	76.0433	6.29872e-06	9.2418e-05
Junos	0.683701	0.654634	0.580791	0.304665	0.397238	0.281276	1.04772	1.46821	31.8034	0.000232457	0.00134603
Gm12840	1.99215	1.95886	1.40364	0.282458	0.147697	0.0738221	3.44172	-0.601723	62.2807	1.49783e-05	0.000172759
ENSMUSG00000120687	2.50399	2.83168	1.86906	1.40214	0.845976	1.35308	1.07978	0.613798	16.908	0.00219619	0.00779027
Gm13205	3.79688	3.31715	4.25625	1.2999	1.93616	2.18255	1.15744	0.701032	22.5634	0.00082531	0.00359427
Gm43130	2.43774	1.77389	1.7212	0.900919	1.06662	1.05439	1.0565	2.56388	41.3903	8.22869e-05	0.000608686
Gm42676	0.920379	0.783876	0.487281	0.403852	0.327535	0.258487	1.21922	0.557656	17.8513	0.0018387	0.00676802
Gm42675	1.79288	1.6089	1.04022	0.449886	0.688522	0.390022	1.61851	2.03298	38.0137	0.000167151	0.00104132
Gm43719	0.911202	0.738055	0.718341	0.28188	0.252677	0.294684	1.59111	0.287557	45.446	5.62442e-05	0.000454381
Gm43490	1.3443	1.06684	0.867929	0.333902	0.366654	0.628323	1.38566	1.06252	26.165	0.000483935	0.00236973
4930580E04Rik	1.39541	2.47929	4.02266	0.641672	0.805271	0.436032	2.15742	0.250701	25.8465	0.000596185	0.00278321
Gm43058	1.87362	2.94769	5.09092	0.956347	0.963105	0.999788	1.85586	0.488704	25.5736	0.000551302	0.00261865
Gm42509	10.9621	10.8678	10.8352	4.02503	3.64615	3.25961	1.66258	2.53368	147.233	3.19248e-07	1.19813e-05
AI506816	9.53916	10.0851	9.48992	4.70126	5.42602	4.70059	1.05868	5.40556	153.27	2.65107e-07	1.08022e-05
Gm15587	4.61746	4.85437	4.2683	1.29563	1.38577	1.31755	1.86495	3.50071	305.287	1.03876e-08	1.51106e-06
Gm2420	2.14058	2.19419	2.5185	0.954804	0.977945	1.25544	1.19202	1.94195	50.331	3.68757e-05	0.000333539
Gm43695	7.0367	7.60913	4.8356	2.93663	1.7718	2.59771	1.48861	-0.115384	23.6547	0.000697654	0.00315088
Gm15522	71.8685	78.0059	74.6839	37.5917	36.6001	40.8618	1.05077	5.48886	177.348	1.34564e-07	7.13445e-06
Gm43182	1.21466	0.936976	1.10688	0.17514	0.256425	0.0549286	2.81664	0.711717	50.6052	5.41803e-05	0.000443133
Gm43181	2.24808	2.33929	1.53563	0.0320526	0.145256	0.022339	4.99955	1.17542	112.5	4.55847e-06	7.39379e-05
Gm43753	7.06202	5.41511	5.03289	1.77289	1.75613	2.38496	1.65067	3.71374	103.282	1.61228e-06	3.63188e-05
9130230L23Rik	0.634777	0.666649	0.648453	0.107437	0.109401	0.0916271	2.74059	1.60243	255.454	2.42055e-08	2.352e-06
Dancr	2.4235	2.21817	2.45346	1.00753	1.22929	1.0728	1.1858	2.06853	63.1283	1.4134e-05	0.000165784
Snora26	23.6568	21.2072	25.3636	9.33075	8.61008	6.12053	1.62617	0.973472	54.2823	2.68673e-05	0.000263897
ENSMUSG00000121065	2.42117	2.0749	1.19976	0.432714	0.615444	0.307611	2.14308	0.635609	41.3882	8.23039e-05	0.000608686
Gm56278	89.7588	92.4966	79.4721	47.8045	44.961	44.9448	1.00972	2.22365	55.1914	2.50498e-05	0.000250573
Gm56279	100.884	65.9555	61.4846	36.8961	34.7273	38.069	1.13919	2.97724	38.5497	0.000109459	0.000757561
Gm56280	35.9082	27.2008	22.6922	12.9858	12.0285	17.1958	1.10539	1.95689	28.4815	0.000353267	0.00185447
Gm13822	8.63726	9.23952	10.2268	2.54348	2.70922	2.56053	1.93171	1.53302	130.905	5.48429e-07	1.70801e-05
Gm43068	2.47347	2.636	1.73722	0.556485	0.200053	0.381782	2.65689	0.811755	65.0649	1.24105e-05	0.000151303
Gm43420	1.97586	2.20857	1.74988	0.929854	0.735564	0.797613	1.34994	1.41409	56.3685	2.29117e-05	0.00023455
Rpl31-ps6	1.30801	4.64173	3.76103	1.28844	0.97996	1.34696	1.51807	-0.153473	11.9108	0.00657673	0.0188458
2210412B16Rik	6.16598	4.58022	5.25637	1.68922	2.37094	3.11365	1.24306	0.98273	25.6405	0.000521198	0.00250944
Gm43123	0.794695	0.707694	0.721649	0.0382674	0.05336	0.0133352	4.45419	0.492375	163.359	1.97255e-07	8.97731e-06
Gm20488	2.24092	2.89891	2.63623	0.487679	0.347737	0.386236	2.75139	2.20764	221.631	4.73315e-08	3.5016e-06
Gm20186	12.1469	12.4152	12.4597	4.22988	4.74607	5.12044	1.47977	5.59669	296.418	1.19517e-08	1.59219e-06
Atp6v0c-ps2	10.9686	12.0745	13.4912	5.66534	5.22777	7.11717	1.10851	2.10755	43.3623	6.81353e-05	0.000527158
2010310C07Rik	1.8448	2.43284	1.50567	0.701611	0.782017	0.791387	1.42878	1.71946	52.3739	3.1227e-05	0.000294211
Gm19244	7.81704	8.84223	11.3277	3.67503	2.10469	3.20163	1.72332	0.697306	41.1766	8.40246e-05	0.000617869
Gm36816	1.48148	1.79149	2.17842	0.986332	0.945546	0.859279	1.05261	0.218739	17.3497	0.00201924	0.00729769
Gm7498	4.56114	4.91653	5.18355	1.69504	1.87946	2.96763	1.25339	1.96692	35.4076	0.000153228	0.000976043
Gm15475	2.18874	2.56274	3.11133	1.24329	1.31256	1.08417	1.19868	2.87382	54.1087	2.72321e-05	0.00026657
Gm44292	5.18469	5.67788	6.66293	3.17456	2.53649	2.1244	1.24647	3.34452	53.2734	2.90736e-05	0.00027983
4930512J16Rik	0.645949	1.09994	1.20033	0.471014	0.211108	0.11724	1.95741	0.374924	17.5771	0.00287543	0.00968742
Gm26811	5.10013	5.48205	6.81716	2.75258	2.18642	2.962	1.22733	4.55188	67.601	1.70718e-05	0.000190533
Gm44207	2.22946	1.55558	1.06175	0.917221	0.829164	0.7151	1.05091	0.831912	14.3411	0.00369264	0.0118698
4930466I24Rik	0.9655	0.959049	0.657847	0.293344	0.388586	0.67467	1.01358	0.616881	10.7054	0.00862859	0.0234748
A730049H05Rik	9.54878	11.9017	9.41514	0.864429	0.736837	1.0213	3.64094	4.41943	633.945	3.11485e-10	2.66641e-07
Gm15737	7.08255	6.16199	5.57468	0.93635	0.8657	0.865389	2.90132	4.16382	620.81	3.44634e-10	2.66641e-07
0610040F04Rik	2.84432	3.66217	4.41877	1.69894	1.59369	1.67923	1.22447	2.53792	48.1061	4.4492e-05	0.000383126
Gm44148	63.2851	61.4905	82.9986	19.5298	14.9697	15.3279	2.1464	4.06692	171.252	2.31783e-07	1.0136e-05
Gm16556	2.01229	2.96798	1.38808	0.272344	0.65101	0.406735	2.33586	-0.359047	32.183	0.000222093	0.00129873
Gm8459	2.77345	3.86699	1.84092	0.407799	0.365551	0.121807	3.30277	0.315858	61.9025	1.53745e-05	0.000176325
Gm15987	38.6995	39.3069	33.3368	17.2329	18.0487	19.5019	1.10806	6.92993	184.858	1.10876e-07	6.33631e-06
Gm17088	8.46516	6.45508	6.44747	3.20063	3.98478	3.86385	1.0347	1.67758	33.3674	0.000193148	0.00116503
Gm17089	8.81107	7.39464	6.9123	3.98605	3.88627	3.98449	1.04666	3.04139	69.3307	9.42858e-06	0.000125192
Gm4247	1.07387	1.05241	0.996203	0.361171	0.622115	0.644102	1.02558	-0.198583	12.3571	0.00575807	0.0169639
Gm16175	21.9303	19.2791	18.3805	5.35589	4.66765	6.43905	1.93844	1.68761	118.552	8.62844e-07	2.30929e-05
Gm16174	9.70989	7.63808	6.84844	4.13016	2.59159	4.2602	1.21922	1.27086	27.518	0.00040168	0.00205237
Siglecl1	2.26155	1.85656	1.14614	0.0499722	0.0783913	0	5.32582	-0.249543	89.3312	3.09019e-06	5.59516e-05
Gm44832	0.75706	0.609492	0.450735	0.163413	0.130686	0.291426	1.70955	-0.0485233	24.2168	0.000641229	0.00295268
Gm45437	29.7958	25.3536	25.9511	5.2909	4.69976	5.53123	2.46991	4.03985	471.099	1.30293e-09	5.64588e-07
A030001D20Rik	7.7696	6.77978	6.8707	2.02001	1.68858	2.12613	1.96094	3.89808	266.988	1.96365e-08	2.14052e-06
Gm44822	4.82653	4.28414	3.92409	1.99929	2.13796	2.19153	1.12693	4.3824	131.145	5.43836e-07	1.6994e-05
Gm44936	1.62862	1.49199	0.521938	0.240954	0.314987	0.535286	1.80698	-0.685363	13.6008	0.00433755	0.0135089
Gm44937	2.0114	1.71969	1.36688	0.929601	0.705473	1.03203	1.01593	1.82551	26.0618	0.000491002	0.00239675
Phgdh-ps1	2.17429	1.1926	1.61614	0.528486	0.36846	0.214858	2.22387	-0.303874	32.7583	0.000207425	0.00123558
Gm16464	15.2333	16.7446	16.5073	4.91274	4.35545	6.38288	1.71828	3.57471	140.607	3.94802e-07	1.36947e-05
Gm20663	151.743	176.799	168.246	70.4763	63.7889	75.6305	1.32908	5.82165	204.3	6.94096e-08	4.48816e-06
Gvin-ps2	2.95496	2.72855	2.54992	0.998136	0.663682	0.946857	1.74083	2.72648	108.429	1.29417e-06	3.07361e-05
Gvin-ps4	165.34	141.388	148.374	49.1018	47.7388	54.2927	1.67646	8.52709	393.361	3.09602e-09	7.98455e-07
Gm44876	66.7652	74.3076	70.0561	29.8693	32.3085	36.6147	1.18223	5.13008	162.599	2.01574e-07	9.11207e-06
Gm39090	0.588583	0.631358	0.580007	0.303464	0.33323	0.253798	1.09758	0.444111	24.9535	0.000575382	0.00270978
Gm15533	0.229238	0.373087	0.418146	0.10087	0.161751	0.154663	1.38286	-0.248141	16.9544	0.00217676	0.00773633
Gm45700	3.74964	3.03385	3.51174	2.10531	1.53454	1.3339	1.12545	-0.103342	16.0575	0.00259279	0.00890498
Gm19514	0.336223	0.498348	0.286538	0.0936992	0.0928331	0.0721776	2.19051	0.120115	52.0464	3.20585e-05	0.00030064
Gm44716	3.51854	4.32466	3.90935	1.24719	1.663	1.53202	1.48963	0.984234	55.7499	2.40067e-05	0.000242186
Gm15419	28.8594	36.839	42.6115	21.0353	17.2624	17.1316	1.05347	4.36074	44.1176	9.91184e-05	0.000701325
E230013L22Rik	2.20004	3.12829	3.07827	1.05636	0.708476	1.21238	1.58468	1.90661	48.6837	4.23458e-05	0.00036963
Gm15350	15.3445	12.6845	11.9211	6.79509	7.06889	5.42128	1.13256	2.63333	52.0856	3.19575e-05	0.000299937
Gm17435	6.6643	6.63761	6.24697	2.37125	2.48456	3.08106	1.38678	4.514	167.635	1.74933e-07	8.22183e-06
Tpd52-ps	2.58732	2.39031	2.97718	1.3545	1.10667	1.06202	1.25586	0.0720678	24.4286	0.000621409	0.00287955
Irx3os	0.411837	0.405934	0.284498	0.0712586	0.0372611	0.105535	2.43372	-0.208497	43.996	6.42232e-05	0.000503287
Gm45774	13.1626	37.2477	39.1288	0.581477	0.833977	0.260524	5.82406	5.38616	62.5008	0.000988324	0.00415489
9330175E14Rik	8.65682	8.71073	8.03355	3.61951	4.05538	4.45507	1.15228	5.24615	167.111	1.77499e-07	8.28437e-06
Gm45663	0.95671	0.80633	0.51161	0.217036	0.085116	0.127628	2.45846	-0.357502	37.5838	0.000121087	0.000813556
Gm15894	0.919034	1.01862	0.69871	0.514082	0.280014	0.403075	1.21584	0.456654	19.4844	0.00137184	0.00535629
Mir7077	39.262	16.5453	20.1908	11.6514	11.3727	16.6469	1.01069	0.186136	8.0337	0.0180583	0.0423486
BC048644	0.136627	0.246753	0.258117	0.0705682	0.069459	0.104151	1.48476	-0.249067	18.674	0.00158294	0.0060085
Gm45732	4.48511	5.35205	4.62106	1.96444	3.00259	2.60658	1.01966	1.14384	25.041	0.000568118	0.0026808
ENSMUSG00000120025	3.57737	4.08493	6.55469	1.86526	1.74535	0.615785	1.8325	0.536192	20.2405	0.00158307	0.0060085
Gm31718	4.45563	3.72135	2.45563	1.86098	1.76711	1.49196	1.13264	2.36905	28.9916	0.000330487	0.00176342
Gm56153	89.2805	70.4326	44.7654	30.0568	38.7741	33.1155	1.0841	2.66904	21.8339	0.00128153	0.00507179
Mir7650	171.572	134.195	81.8501	54.4061	72.9862	62.7613	1.10717	2.52468	19.343	0.00208377	0.00747985
Gm10684	4.0844	3.19447	3.25738	1.79026	1.63067	1.62003	1.14626	2.60026	63.5057	1.37765e-05	0.000163113
Gm48529	98.9697	121.942	102.402	37.1173	37.1009	37.0055	1.62417	7.54191	348.638	5.51498e-09	1.06164e-06
ENSMUSG00000120030	1.25313	1.79772	2.54332	1.1341	1.32837	0.497959	1.00683	0.537751	6.73318	0.029369	0.0625369
Mir3109	29.2753	25.9199	22.8226	8.30163	9.47109	10.5197	1.54445	0.688552	52.958	2.98077e-05	0.000284177
Gm16144	2.67462	2.78462	1.80093	0.856597	0.979812	0.895506	1.4887	0.514105	37.6697	0.000119995	0.000808647
Gm38215	0.862367	0.599133	0.464865	0.356899	0.311037	0.145099	1.31191	0.0894708	12.859	0.00512558	0.0154814
Gm47575	1.41427	1.78795	1.80897	0.812116	0.503295	0.81756	1.31551	-0.107505	20.5999	0.0011341	0.00462654
Gm17040	1.83289	0.972645	1.47171	0.481254	0.402636	0.623861	1.58164	0.20713	25.8357	0.000506938	0.0024614
Gm17041	8.63795	5.35713	5.27643	2.5419	2.80332	3.62368	1.18391	1.20438	23.469	0.000717601	0.00322144
Gm10157	2.42776	4.73173	3.81585	2.06532	1.61993	1.88924	1.06555	0.0013229	12.1907	0.00598835	0.0174937
Gm2449	3.28839	2.61161	2.41291	0.699368	0.534483	0.899859	2.03926	0.570404	62.8513	1.44034e-05	0.000168062
ENSMUSG00002074899	101.939	62.7152	68.4445	36.5912	35.5883	43.2262	1.09744	2.83215	33.853	0.000182608	0.00111605
Gm14636	1.15369	0.987504	0.880922	0.540441	0.50654	0.442397	1.10255	2.728	56.8975	2.20227e-05	0.000229182
Gm4853	3.43444	2.28228	2.74918	1.12374	1.17521	1.40974	1.26767	-0.244829	19.4613	0.00137739	0.00537175
Mid1-ps1	23.9582	6.78351	11.5181	3.44127	0.482324	1.42791	3.052	3.33949	11.3784	0.0247379	0.054469
Gm21742	19.0895	2.96165	10.5419	1.13112	0.887194	1.35143	3.34894	1.74804	17.5675	0.00941437	0.0251166

## Sheet: sig_Down_genes
Table S2. Differentially Expressed mRNAs in the Spleen of DON-Treated Mice.
Geneid	DON_1	DON_2	DON_3	Control_1	Control_2	Control_3	logFC	logCPM	F	PValue	FDR
Sox17	0.490785	0.344701	0.29319	1.01596	1.01397	0.897213	-1.29626	1.69629	40.6196	8.87653e-05	0.000643692
St18	0.0563606	0.118754	0.0942584	0.561661	0.494263	0.454702	-2.38309	0.961047	81.782	4.57232e-06	7.39958e-05
Crispld1	0.501431	0.607203	0.469816	9.01197	8.12227	7.66315	-3.88674	4.28013	905.878	5.53206e-11	1.00336e-07
Gsta3	0.53315	0.807815	0.706491	2.40538	2.6701	2.70644	-1.83521	2.8202	129.074	5.85025e-07	1.7885e-05
Col19a1	0.230488	0.143306	0.121235	0.472519	0.332801	0.490622	-1.31259	1.05872	24.0773	0.000654699	0.00299591
Mfsd9	0.218335	0.23109	0.422703	0.984856	1.27842	0.537375	-1.58934	1.65967	15.8653	0.00543875	0.0162137
Slc40a1	8.03807	12.1456	12.3211	26.1766	27.5529	26.2624	-1.21184	7.38223	54.2183	0.000145168	0.000933568
Dnah7b	0.023439	0.0384121	0.0180674	0.210476	0.158715	0.201507	-2.73966	1.12911	101.622	1.7344e-06	3.7969e-05
Cavin2	11.6526	13.0732	10.8583	38.6014	36.2619	37.2337	-1.57107	6.21203	353.57	5.15698e-09	1.02711e-06
Sgo2a	1.01386	1.08612	1.40737	3.86074	4.46048	2.24595	-1.50416	4.02626	26.4271	0.00223348	0.00789609
Aox1	0.242557	0.297813	0.329793	0.759151	0.809905	0.737707	-1.31612	2.20336	68.0936	1.01947e-05	0.000132564
Aox3	0.0592009	0.0498955	0.0705894	0.141646	0.197511	0.19744	-1.48369	-0.182397	25.8083	0.000508908	0.00246679
Idh1	2.7234	4.39277	4.5116	12.5268	11.7972	14.6827	-1.65558	4.52899	68.9878	5.77189e-05	0.000463687
Map2	0.321012	0.285214	0.238607	0.614786	0.623246	0.55411	-1.0025	2.85081	52.4215	3.11084e-05	0.000293378
Igfbp5	1.9584	1.74552	1.01446	8.54398	7.93305	8.68546	-2.33484	4.87637	106.268	3.05795e-05	0.000289612
Cyp27a1	3.56867	3.92619	3.30236	10.2793	11.0271	11.0657	-1.49862	3.95128	221.162	4.78064e-08	3.50976e-06
Speg	0.259388	0.289193	0.24796	1.06857	1.01212	1.14617	-1.93167	3.08062	257.448	2.33307e-08	2.31426e-06
Slc4a3	0.463013	0.346875	0.301792	0.875312	0.713474	0.845096	-1.04968	2.34518	34.9472	0.000161293	0.00101361
Col4a4	0.132418	0.283143	0.178624	0.479803	0.349062	0.468884	-1.03587	1.75363	15.3685	0.00326842	0.0107313
Pid1	0.875696	1.0118	0.745578	2.72251	2.8472	2.7244	-1.57104	3.87983	173.616	1.48592e-07	7.47112e-06
Efhd1	2.0818	2.42544	2.27254	5.66724	5.36027	5.55438	-1.20339	3.04213	105.581	1.45973e-06	3.38684e-05
Mroh2a	0.530134	0.643089	0.613846	1.20699	1.51036	1.31087	-1.08455	3.03557	64.1345	1.32048e-05	0.000158018
Hjurp	7.48721	8.43748	9.02809	18.7683	21.1035	15.6538	-1.06799	6.79018	74.7456	1.12102e-05	0.000141382
Mlph	0.116584	0.151482	0.0968866	0.991794	0.233374	0.259211	-1.94254	0.760596	7.92268	0.0328027	0.068358
Ramp1	0.576939	0.907188	0.649654	2.67381	2.95715	3.22412	-1.96201	2.45969	118.84	8.53361e-07	2.3011e-05
Crocc2	0.0401357	0.0430525	0.0696096	0.158304	0.175292	0.194699	-1.68594	-0.229684	29.7591	0.00029946	0.00163961
Sned1	2.00426	2.30853	2.06854	9.7055	8.10829	9.73425	-2.02439	5.72163	414.182	2.41793e-09	7.54314e-07
Mterf4	2.41415	3.07076	2.79562	6.40485	5.59573	6.93287	-1.10623	4.56674	90.6802	2.89043e-06	5.35395e-05
Gal3st2	0.399301	0.19333	0.324163	0.961251	0.740729	0.838687	-1.39185	0.846111	26.3351	0.000472545	0.0023247
Gal3st2b	0.359846	0.343189	0.410592	1.00699	1.10366	1.24643	-1.50105	1.05402	61.1604	1.61893e-05	0.000183839
Gal3st2c	0.0269189	0.00680631	0.0140061	0.105341	0.119745	0.217858	-3.14207	-0.272114	42.6193	7.30938e-05	0.00055611
Rnf152	0.10675	0.0873997	0.111085	0.321738	0.21708	0.249552	-1.28358	0.672267	28.8427	0.000336949	0.00178703
Serpinb2	0.199406	0.280105	0.124887	0.556033	0.680058	0.502471	-1.43341	-0.0596847	19.9698	0.00126166	0.0050157
Serpinb10	0.285302	0.34803	0.286472	1.11135	1.39604	0.941488	-1.81734	1.34755	75.4553	6.51679e-06	9.45146e-05
Cdh19	0.218881	0.133233	0.115994	0.501718	0.275871	0.427177	-1.29084	0.300776	15.8219	0.00271761	0.00926724
Gli2	0.0795564	0.0606655	0.0657043	0.338398	0.347155	0.363877	-2.26316	0.555464	101.711	1.72762e-06	3.7969e-05
Dbi	6.53308	8.77596	8.68051	18.4169	15.2716	19.0256	-1.04778	4.17394	56.5758	2.25583e-05	0.000232709
Steap3	0.150261	0.207233	0.296144	1.1737	1.33683	0.530492	-2.12301	1.81948	25.6258	0.00174018	0.00647411
Nfasc	1.36138	1.42183	1.49324	3.56363	4.08364	3.57988	-1.30594	5.17589	207.084	6.51356e-08	4.32432e-06
Plekha6	1.21909	1.45981	1.33092	10.2473	8.57698	10.9658	-2.80668	6.11021	625.163	3.33198e-10	2.66641e-07
Prelp	0.849421	0.843312	0.699145	3.03742	2.41442	2.8617	-1.71324	2.68076	138.422	4.24338e-07	1.43221e-05
Ppfia4	0.609779	0.614048	0.734808	6.96266	6.61574	6.41968	-3.26364	4.55842	825.761	8.66745e-11	1.24538e-07
Ptprv	0.137803	0.200896	0.12273	0.481598	0.53679	0.423978	-1.5549	1.16669	48.632	4.25328e-05	0.000371027
Ptpn7	2.96815	2.86103	2.69596	6.28359	6.50307	6.66003	-1.10444	4.8168	198.289	7.98468e-08	4.95245e-06
Kif14	0.693398	1.06718	2.14376	6.12537	6.65624	2.74823	-1.89901	5.05079	9.47457	0.0332881	0.0691728
Aspm	1.78498	2.43733	4.52297	10.9848	13.3875	5.51923	-1.68232	6.20419	9.36057	0.0338993	0.0701995
Rgs2	3.27882	4.97662	4.4423	11.432	10.2002	11.6322	-1.30199	4.78109	80.349	9.10509e-06	0.000121943
Hmcn1	1.47605	1.7398	1.67082	6.53339	6.15415	6.28191	-1.87078	6.37334	469.608	1.32294e-09	5.64588e-07
Npl	0.16698	0.466642	0.342951	0.934552	1.03209	0.922291	-1.46232	0.958548	23.3127	0.000734914	0.00328523
Mr1	0.495998	0.63072	0.581038	1.62118	1.69156	1.8496	-1.50678	2.76802	122.921	7.31514e-07	2.06673e-05
Angptl1	6.20107	5.81307	5.06765	12.4753	10.8872	13.9788	-1.04362	4.67471	88.3248	3.2501e-06	5.79601e-05
Cryzl2	1.36582	1.31559	1.27347	3.14505	2.814	2.83126	-1.06741	2.42867	67.0098	1.09281e-05	0.000138957
Sec16b	0.101012	0.145944	0.125136	0.474671	0.423661	0.432064	-1.74249	0.652176	61.2812	1.60532e-05	0.000183169
Fmo1	0.189885	0.135685	0.200461	0.62508	0.694106	0.833362	-1.94436	1.49865	86.1985	3.62199e-06	6.3133e-05
Fmo2	0.334038	0.242431	0.172998	0.34732	0.825514	0.441492	-1.02779	1.16024	7.89899	0.022823	0.0510472
Rxrg	0.305881	0.162319	0.373319	1.06978	0.967588	0.896712	-1.71525	0.567448	33.2083	0.000196759	0.00118397
Nuf2	0.709966	1.48382	2.30252	6.07468	7.97398	3.43809	-1.86584	4.52116	10.3141	0.0285502	0.06113
Sh2d1b1	0.358014	0.474163	0.337073	2.04495	2.0567	1.9468	-2.28047	1.61694	157.128	2.36271e-07	1.01992e-05
Olfml2b	0.840792	0.616511	0.634331	1.967	1.5559	1.81706	-1.27041	1.94245	50.7402	3.56517e-05	0.000324952
Pcp4l1	0.759059	1.25168	0.658239	2.37239	1.82041	1.89314	-1.10202	1.22325	19.1821	0.00144638	0.00559204
Vangl2	0.524918	0.580466	0.451969	1.44417	1.39108	1.38065	-1.3521	2.74368	107.024	1.37283e-06	3.23371e-05
Atp1a2	0.765368	0.529763	0.545076	1.87469	1.30922	1.55867	-1.28474	2.94219	48.2976	4.37665e-05	0.000379322
Kcnj10	1.86253	3.37481	3.09257	6.77191	6.97501	6.81414	-1.21495	4.68887	33.2164	0.000801649	0.0035087
Fcrl6	0.174909	0.0900874	0.109544	0.396792	0.302578	0.509877	-1.61454	-0.418246	20.5462	0.00114435	0.00465608
Exo1	0.438755	0.502602	0.525168	1.17496	1.68235	0.719963	-1.20017	2.82054	15.9315	0.00542896	0.0161955
Lefty1	0.547687	0.424172	0.487778	0.94444	1.22474	1.0005	-1.03364	0.47975	20.4228	0.0011683	0.00473439
Esrrg	0.0586848	0.0423947	0.0254451	0.203261	0.231217	0.156575	-2.14625	-0.350587	36.4253	0.00013706	0.000894873
Prox1	0.856045	0.943685	0.99517	2.28501	2.03369	2.34467	-1.16598	3.71536	105.421	1.46976e-06	3.40424e-05
Tatdn3	2.98895	2.58998	2.69725	6.55548	6.39036	6.76188	-1.16643	3.68941	124.687	6.85346e-07	1.97231e-05
Nsl1	0.534877	0.467346	0.638303	1.63643	1.74193	1.18706	-1.38969	2.45392	51.8984	3.24429e-05	0.000303122
Dtl	0.466959	0.467153	0.541561	1.4598	1.75971	0.641508	-1.30333	3.59973	10.649	0.021355	0.048474
Nek2	2.109	1.87463	2.80328	6.40698	6.92598	4.03828	-1.26874	4.17388	24.2214	0.00231236	0.00811079
Kcnh1	0.138437	0.200444	0.218551	0.619046	0.543182	0.508261	-1.48984	1.45855	50.6791	3.58312e-05	0.000326293
G0s2	3.46569	6.06849	5.57029	20.0027	15.6559	22.293	-1.84808	3.39155	69.3968	2.90051e-05	0.000279438
Myct1	0.429897	0.292943	0.285547	1.02713	0.862589	0.699585	-1.28332	0.799609	26.8795	0.000438204	0.00218624
Epm2a	0.142502	0.306931	0.281476	0.693696	0.535296	0.577349	-1.205	0.519789	17.0285	0.00214612	0.00765856
Phactr2	2.58178	3.33522	2.9221	7.03589	6.86903	7.62468	-1.19824	5.87087	143.754	3.5651e-07	1.28522e-05
Tcf21	0.509594	0.569546	0.576402	9.0002	8.90975	9.73415	-3.96993	3.49198	1025.99	3.02276e-11	7.60073e-08
Slc18b1	0.167733	0.154831	0.131601	0.394102	0.511636	0.369383	-1.40283	-0.0289249	27.0267	0.000429441	0.00215105
Arhgap18	3.46862	4.57779	3.52746	8.03086	9.19469	8.69011	-1.07785	5.35206	92.6433	2.62679e-06	5.00858e-05
Lama2	1.14872	2.24011	1.92298	4.03558	3.84116	4.20355	-1.09789	5.5749	19.9276	0.00494831	0.0150454
Hey2	0.113314	0.100278	0.0687843	0.76154	0.65024	0.524036	-2.69472	0.788629	104.888	1.50384e-06	3.46123e-05
Frk	0.0940692	0.133529	0.0686945	0.320103	0.347978	0.431514	-1.79744	0.333098	40.2342	9.22351e-05	0.000662407
Mettl24	0	0.143441	0.0885526	0.694969	0.711657	0.968716	-3.17857	-0.497206	32.8376	0.000205495	0.00122637
Tbc1d32	0.480711	0.542279	0.585745	1.50367	1.49796	1.69913	-1.45816	3.46046	143.215	3.62741e-07	1.29608e-05
Smpdl3a	1.07114	1.74183	1.37692	2.75515	3.4419	3.97862	-1.1884	2.30518	34.6887	0.000166046	0.00103577
Edar	0	0.0663333	0.0372276	0.712155	0.61746	0.782683	-4.17356	0.460104	65.8832	2.24766e-05	0.000231998
Sh3rf3	0.0862387	0.0757118	0.0779003	0.565516	0.383621	0.540073	-2.54658	1.0769	124.847	6.81344e-07	1.96773e-05
Oit3	0.112005	0.330399	0.202351	0.508182	0.390288	0.630877	-1.13934	0.0783027	9.64246	0.0114162	0.0293368
Aifm2	0.64409	0.580104	0.73377	1.64381	1.62359	1.33097	-1.145	2.17444	48.3356	4.36241e-05	0.000378393
Macroh2a2	0.323038	0.221843	0.529137	1.42495	1.27733	1.11726	-1.73768	0.854666	33.1488	0.000198132	0.00119045
Tspan15	0.349808	0.589647	0.637026	1.82609	1.76544	1.93167	-1.71594	3.26289	70.63	1.60899e-05	0.000183338
Stox1	0.275782	0.488706	0.220756	0.709849	0.761233	0.849005	-1.14515	1.04266	17.6372	0.00191329	0.00698381
Tet1	0.292936	0.373175	0.327025	0.847868	1.0245	1.07055	-1.47872	3.32966	118.268	8.72314e-07	2.32637e-05
Dna2	1.52735	1.03355	1.16324	4.49307	5.46689	3.27187	-1.74701	4.0373	60.4847	9.12057e-05	0.00065689
Rhobtb1	1.42642	1.87371	1.54527	3.53474	3.25456	3.55434	-1.00806	3.9335	72.4542	7.78263e-06	0.000107598
Cdk1	0.490493	0.80012	1.68766	4.72007	4.89871	2.26554	-1.90043	3.59929	9.82969	0.0298238	0.063332
Fam13c	0.179509	0.286661	0.259444	0.466169	0.532348	0.658195	-1.09711	1.72341	26.7105	0.000448529	0.00222835
Rab36	0.172669	0.156177	0.127823	0.408431	0.363441	0.284655	-1.12881	0.674732	23.5938	0.000704117	0.00317436
Gstt3	0.0609585	0.125588	0.140965	0.282339	0.331425	0.379496	-1.48846	-0.16789	20.0332	0.00124805	0.00497244
Gstt1	0.272487	0.258363	0.221526	0.7244	0.803032	0.54526	-1.37484	-0.389585	20.8941	0.00107989	0.00445054
Gm5134	0.332769	0.182301	0.137071	0.445867	0.399675	0.577101	-1.05398	0.161196	9.91807	0.0105997	0.0276112
Aire	0.33336	0.344034	0.300882	0.677152	0.811061	0.883376	-1.18947	1.11427	41.0397	8.51606e-05	0.000623965
Palm	1.14122	1.36131	1.41662	4.17308	3.49627	3.35587	-1.40543	3.80418	109.724	1.2264e-06	2.95452e-05
Cfd	0.790272	0.142726	0.685306	3.02532	2.10925	1.35546	-1.93533	0.361637	12.4442	0.00900606	0.0242525
Reep6	0.415363	0.805172	0.783422	1.73144	1.82921	0.849632	-1.04544	1.44163	8.49705	0.0203743	0.0466108
Adamtsl5	0.286567	0.385509	0.258063	0.80637	0.612864	0.735173	-1.12491	1.29769	29.6354	0.000304213	0.00165976
Atcay	0.351656	0.203076	0.135532	0.681415	0.608337	0.72395	-1.47343	0.870652	24.1367	0.000648924	0.00297623
Smim24	1.25439	1.47182	1.87696	3.53617	3.08541	3.23743	-1.00708	1.36956	25.8002	0.000509495	0.00246837
Tle2	0.380654	0.267939	0.239409	1.5017	1.42162	1.45087	-2.22086	2.43756	155.609	2.47148e-07	1.04886e-05
Tle6	0.151686	0.184662	0.226538	0.523332	0.494819	0.554598	-1.38483	0.190618	30.188	0.000283647	0.00157186
Nuak1	1.0224	1.35687	1.33592	4.44328	4.17757	4.59985	-1.74265	3.97176	185.262	1.09749e-07	6.28975e-06
Parpbp	0.499598	0.604142	0.948105	2.69175	3.49786	1.82879	-1.87309	2.58644	32.9816	0.000753176	0.00335049
Ntn4	0.869504	0.685931	1.55025	4.7459	4.02878	2.97565	-1.82861	3.20108	25.6794	0.00254937	0.00878285
Cep290	2.1482	2.07485	3.2673	6.10944	6.77388	4.73344	-1.14487	5.59064	22.7282	0.00350341	0.0113632
Acss3	0.0397787	0.0121913	0.0689905	0.095368	0.164081	0.192968	-1.80396	-0.455463	12.6306	0.00563772	0.0166826
Ptprb	5.35557	6.24425	5.0572	12.0161	11.0297	12.8118	-1.02143	6.85164	123.912	7.0517e-07	2.01209e-05
Lyz1	1.42166	1.4934	1.3043	3.24265	3.84943	4.17788	-1.32967	1.71129	65.2458	1.22628e-05	0.000150729
Slc16a7	0.261566	0.381623	0.268758	0.948036	0.835012	1.0732	-1.5593	2.88481	84.4039	3.97636e-06	6.72173e-05
Arhgef25	1.29656	1.10375	0.678002	3.30347	3.08378	3.02473	-1.53328	3.04455	57.7571	2.81878e-05	0.000273661
Kif5a	0.245706	0.191397	0.164646	0.931112	0.798215	0.884012	-2.03784	1.90381	125.956	6.54338e-07	1.91876e-05
Arhgap9	11.1731	11.635	10.0407	25.0313	25.5419	27.4517	-1.16307	6.11262	222.398	4.65686e-08	3.46953e-06
Tac2	0.0755371	0	0.294768	0.931774	1.54568	0.302306	-2.79079	-0.381194	7.3953	0.0362101	0.0741754
Rdh16f1	0.649152	0.539186	0.709781	1.55268	1.79119	1.5228	-1.2709	1.65014	51.5152	3.34644e-05	0.000310933
Rdh9	0.398674	0.262698	0.308006	0.573483	0.857704	0.689785	-1.04692	0.911237	19.5433	0.00135787	0.00531004
Mip	0.182061	0.255739	0.252606	0.640175	0.658696	0.1943	-1.02001	-0.272628	5.1404	0.0477834	0.0932762
Selenom	0.351418	0.681216	0.274268	1.49478	1.23496	1.35953	-1.55105	0.455829	23.9534	0.000666958	0.00303816
Igfbp3	11.8473	11.898	10.454	24.3373	23.9726	30.2045	-1.11326	5.86185	123.473	7.16692e-07	2.03056e-05
Meis1	1.09704	1.33484	1.39914	2.61482	2.75436	2.77974	-1.00091	4.38389	82.5737	4.38168e-06	7.18938e-05
Fam161a	0.562361	0.558782	0.693001	1.58126	1.85908	1.41092	-1.33052	2.28803	62.3604	1.48963e-05	0.000172104
Nsg2	4.7012	4.24188	3.7185	8.47271	9.92448	11.875	-1.17189	4.87894	85.1118	3.8318e-06	6.54333e-05
Ranbp17	0.0760807	0.0715207	0.0609005	0.169275	0.200458	0.088482	-1.05319	0.0443216	9.81487	0.0108969	0.0282439
Hmmr	1.80639	2.88337	5.42236	15.0777	18.9995	6.67749	-1.91887	5.50619	9.04603	0.0359809	0.0738338
C1qtnf2	0.159159	0.100606	0.155272	0.863166	0.566399	1.06162	-2.49022	-0.563004	40.9234	8.61404e-05	0.000628965
Havcr2	6.17808	5.88405	4.88477	14.7503	15.0089	16.1348	-1.3531	4.81604	193.136	9.03306e-08	5.40801e-06
Btnl9	0.485719	0.670211	0.324291	1.33104	1.3767	1.38385	-1.38318	2.48634	40.1216	0.000105158	0.000733988
Septin8	6.49815	8.36644	11.9374	28.7968	32.4586	16.463	-1.44799	6.71208	14.253	0.0153808	0.0372861
Acsl6	0.0367475	0.0420326	0.0273143	0.444361	0.616503	0.128392	-3.39594	1.11221	25.5943	0.00265762	0.00909348
Ccdc69	4.43566	4.99646	4.27389	10.0027	10.4107	12.7864	-1.18968	3.84051	97.5243	2.08706e-06	4.29716e-05
Gm2a	2.76808	3.65094	3.27529	15.8778	13.873	14.8998	-2.11704	5.20021	347.943	5.56778e-09	1.06164e-06
Slc36a3	0.253824	0.139518	0.143551	0.497581	0.471278	0.45148	-1.33047	-0.303012	18.0893	0.00175989	0.0065305
Slc36a2	0.375748	0.154974	0.187185	0.625704	0.704149	0.604355	-1.35999	0.557109	18.7085	0.00157319	0.00598116
Gjc2	0.242877	0.321672	0.491441	1.01341	0.679112	1.22402	-1.36493	0.61293	18.5401	0.0016215	0.00611282
Hs3st3a1	0.356744	0.322942	0.389566	1.14089	0.940403	1.01645	-1.44731	1.46421	66.7793	1.10922e-05	0.000140524
Tmem220	0.732809	0.893582	0.676038	1.87023	1.77555	1.67785	-1.12222	1.10745	36.3614	0.000138014	0.000899055
Myh13	0.0757937	0.0745269	0.0876356	0.2006	0.157341	0.205967	-1.153	-0.200869	17.9882	0.00179286	0.00662598
Myh10	3.66276	4.40405	7.59973	19.2715	22.2483	8.34068	-1.58153	6.81882	8.86305	0.0369289	0.0754557
Arhgef15	0.573997	0.751033	0.668317	1.762	1.61772	1.49576	-1.20346	2.8872	72.5505	7.73764e-06	0.000107123
Aurkb	1.28964	1.42939	2.34394	6.19194	6.1376	3.02449	-1.51093	3.31782	14.8904	0.0102883	0.0269479
Kcnab3	0.354233	0.145449	0.252048	0.571793	0.5899	0.605844	-1.15765	0.310167	14.2248	0.0037859	0.0121076
Atp1b2	0.445918	0.440254	0.419835	2.38447	2.41434	1.31438	-2.14292	2.33108	78.7126	7.63812e-06	0.000106366
Sat2	0.219291	0.123215	0.0950821	0.901675	0.780389	1.04015	-2.56111	-0.338849	52.1321	3.18383e-05	0.000299141
Tnfsfm13	3.77239	5.45606	5.533	10.7964	11.2288	11.1937	-1.08136	4.14929	56.0504	2.34671e-05	0.000238537
Tnfsf13	3.97412	6.17638	6.42384	12.3468	13.2941	13.5014	-1.14969	3.91579	44.7247	8.73511e-05	0.000635269
Fgf11	0.188073	0.244972	0.140853	0.727256	0.486761	0.425763	-1.42836	0.221693	21.0752	0.00104809	0.00433724
Tmem256	4.49801	3.01692	3.63509	10.2174	8.9673	5.57113	-1.07023	2.72403	18.5042	0.0025317	0.00873246
Dlg4	0.734467	0.726604	0.856598	1.71742	1.7489	1.94039	-1.13389	4.08121	106.609	1.39717e-06	3.27951e-05
Nlrp1b	0.60671	0.688751	0.465282	3.84469	3.77842	4.16248	-2.6582	3.80692	357.277	4.90623e-09	1.01746e-06
Pimreg	0.318979	0.19079	0.285535	0.639008	0.585883	0.686336	-1.18209	0.23897	20.2031	0.00121249	0.00486642
Pitpnm3	0.0821903	0.0603331	0.117257	0.735291	0.721791	0.79227	-3.02118	2.02921	175.401	1.41674e-07	7.40236e-06
Spns3	0.401582	0.585336	0.446571	2.66472	2.45891	2.67231	-2.3539	3.06599	238.256	3.36527e-08	2.81817e-06
Itgae	1.62463	1.90069	1.41377	3.84667	5.18017	4.72363	-1.39171	3.82044	96.1455	2.22474e-06	4.48217e-05
Rap1gap2	1.35489	1.97769	1.62222	3.9739	3.21226	3.75383	-1.05659	4.23563	54.2959	2.6839e-05	0.000263748
Rtn4rl1	0.693934	0.895953	0.819424	3.21546	2.66653	3.47969	-1.86862	2.77908	146.346	3.28284e-07	1.20864e-05
Trarg1	0.173378	0.146126	0.191354	0.576572	0.638035	0.707894	-1.82038	0.459128	61.0526	1.6312e-05	0.000184759
Proca1	0.365192	0.413317	0.262397	0.958648	0.844744	1.15067	-1.41795	0.76033	36.5111	0.000135794	0.000889784
Aldoc	0.0478502	0.0537718	0.0553262	0.339223	0.461186	0.453928	-2.88594	-0.306767	81.6594	4.60273e-06	7.43683e-05
Rab11fip4	2.87432	3.01122	2.79238	7.79023	7.91708	8.55719	-1.39759	5.33646	331.785	6.98655e-09	1.16896e-06
Atad5	2.9125	3.337	5.0693	9.19954	10.8811	6.16989	-1.12467	5.54783	11.8196	0.0192366	0.04454
Tmem98	0.557739	0.590947	0.608029	1.72167	2.21166	2.14001	-1.6981	1.10876	79.0863	5.30095e-06	8.15867e-05
Asic2	0.0854398	0.118302	0.137599	0.244013	0.249759	0.331083	-1.17088	-0.195656	15.7428	0.00276114	0.00938704
Tbx2	0.222476	0.139118	0.230267	0.586105	0.561869	0.753145	-1.59635	0.623204	37.7494	0.000118992	0.00080567
Prr11	0.204152	0.401478	0.696341	2.05514	2.4762	1.26489	-2.053	2.17643	17.6186	0.00674064	0.0192251
Ska2	1.11343	1.42103	1.62763	3.77531	3.96944	3.09095	-1.29119	3.02605	57.7095	2.07376e-05	0.000218822
Septin4	2.19888	2.65673	2.4178	15.1728	13.2891	15.0056	-2.49294	5.49385	627.56	3.27096e-10	2.66641e-07
Rnf43	0.845196	0.672213	0.750141	1.75198	1.77573	1.66922	-1.11192	3.02267	76.6748	6.07423e-06	8.99773e-05
Mpo	0.1064	0.179352	0.23067	2.0948	0.797863	0.750263	-2.71843	1.26465	25.1127	0.00220574	0.00781255
Epx	0.0475384	0.160264	0.123673	0.784565	0.236845	0.388962	-1.97353	-0.24507	13.1417	0.00599006	0.0174962
Hlf	0.198645	0.160856	0.209415	0.390996	0.447021	0.769017	-1.407	1.28911	26.8335	0.000440988	0.0021974
Stxbp4	0.316651	0.309504	0.385192	0.920376	0.999699	0.686435	-1.27876	2.83083	53.401	2.87827e-05	0.000277828
Abcc3	3.6764	5.22323	6.1148	12.2849	11.3767	11.0233	-1.1194	5.54755	36.9237	0.00051098	0.00247207
Cacna1g	0.179696	0.209867	0.37844	1.0548	0.822192	0.392684	-1.47233	2.36247	9.28261	0.0260272	0.056718
Eme1	1.40382	1.31815	2.36119	4.81707	5.35621	3.64493	-1.35178	3.11498	26.0404	0.00124076	0.00495123
Samd14	1.96382	2.84294	4.08047	11.0787	12.5727	4.28756	-1.56368	4.36161	8.25641	0.0400356	0.0806404
Sp6	0.155823	0.0799403	0.105751	0.403446	0.241099	0.38562	-1.51769	-0.121537	19.899	0.00127704	0.00505888
Plxdc1	0.226002	0.326534	0.303309	1.73494	1.4745	1.33997	-2.31801	2.11909	149.538	2.97141e-07	1.15504e-05
Stac2	1.15232	1.41137	1.20056	2.80688	2.043	3.17031	-1.00397	2.62268	32.4249	0.000215778	0.00127104
Thra	3.78438	3.78371	3.53605	8.04134	9.55867	7.81975	-1.10985	4.79871	128.831	5.90087e-07	1.80014e-05
Top2a	9.14383	9.46104	16.407	44.1329	45.7046	23.4231	-1.60522	7.7811	15.0031	0.0146671	0.0359153
Krt20	0.351108	0.204867	0.351315	0.700777	0.576686	0.816679	-1.12203	0.00746219	14.1636	0.00383608	0.012239
Tubg2	0.890166	0.687725	0.746201	1.99416	1.57072	1.76807	-1.11561	1.18231	33.5399	0.000189323	0.00114868
Plekhh3	0.19615	0.269407	0.346493	0.797253	0.62694	0.943303	-1.44544	0.950405	31.4698	0.000242049	0.00139315
Ccr10	0.0904607	0.203311	0.287634	0.96195	0.791391	0.603387	-1.90392	-0.165628	23.9389	0.000668407	0.00304338
Meox1	0.163517	0.374068	0.121541	0.894251	0.581906	0.581697	-1.54528	0.0755521	15.0113	0.00320639	0.0105685
Cd300lg	0.484892	0.793309	0.733792	2.17575	1.80171	2.39296	-1.56891	1.93784	56.7722	2.22295e-05	0.000230499
Hrob	0.214566	0.267642	0.297707	0.591409	0.801752	0.328219	-1.05002	0.386581	9.65429	0.0113797	0.0292643
Fzd2	0.0568332	0.11975	0.0739268	0.392833	0.202252	0.303269	-1.73516	-0.418467	20.2202	0.00120899	0.00485431
Adam11	0.807896	0.943986	1.04292	2.28054	1.76424	2.45353	-1.12825	3.12825	50.5286	3.62783e-05	0.000329767
Mrc2	0.705735	0.808408	0.906163	2.29868	1.92872	2.11528	-1.30169	3.2767	90.7408	2.88184e-06	5.34789e-05
Ace	1.00408	1.40628	1.09694	4.29606	4.49281	4.64441	-1.8502	3.88154	199.01	7.85002e-08	4.90407e-06
Cep112	0.514129	0.532766	0.613946	2.14027	1.91961	2.33869	-1.85674	3.03929	185.931	1.07916e-07	6.22017e-06
Wipi1	0.967731	1.29803	1.69886	3.27296	3.34411	2.75515	-1.15041	3.2875	32.7727	0.000306249	0.0016677
Abca8b	0.466253	0.298417	0.410404	1.37484	1.34736	1.61501	-1.79906	2.75884	104.476	1.53078e-06	3.49526e-05
Abca8a	0.676287	0.884701	0.759161	2.85545	2.5728	3.54602	-1.86287	3.54427	152.261	2.7334e-07	1.10634e-05
Abca9	0.860088	1.28083	1.52535	6.19184	6.02378	6.85843	-2.28763	4.9059	123.075	1.2178e-05	0.000150198
Abca6	0.289246	0.357546	0.321896	0.766903	0.806316	1.08042	-1.36275	1.71067	53.296	2.90218e-05	0.000279465
Map2k6	0.355127	0.751451	0.327616	2.59044	2.48052	2.60059	-2.32763	2.37619	66.1612	3.6645e-05	0.0003322
Kcnj16	0.429742	0.902697	0.687993	4.91011	4.66443	5.48006	-2.80277	3.4627	142.656	2.18026e-06	4.43326e-05
Sdk2	0.390279	0.479222	0.440557	1.3252	0.941388	1.2657	-1.3443	3.6307	79.9396	5.05608e-06	7.8966e-05
Gprc5c	0.188533	0.221622	0.253842	0.734405	0.807766	0.68834	-1.65562	1.3528	77.3361	5.84936e-06	8.72892e-05
Cd300c	0.294873	0.207103	0.490105	1.08702	0.918192	1.24567	-1.61399	-0.335071	20.6056	0.00113301	0.00462399
Rab37	1.09851	0.950532	0.922968	2.35083	2.09797	2.19275	-1.07621	3.08843	78.2905	5.54226e-06	8.39518e-05
Slc16a5	0.147735	0.148231	0.146415	0.688249	0.694734	0.719511	-2.15716	0.678773	111.13	1.15765e-06	2.83992e-05
Smim5	1.65698	2.02164	2.09377	4.72557	5.02623	3.0315	-1.06005	2.35362	25.8152	0.000508412	0.00246498
Cygb	3.01419	2.11701	2.80746	6.00215	6.13799	6.64214	-1.15626	3.36726	63.3357	1.39362e-05	0.000164334
Mxra7	3.51538	3.51319	3.89788	9.96242	8.42403	7.32724	-1.14934	3.85887	72.2444	7.88174e-06	0.00010867
Birc5	2.38654	2.88174	6.54034	15.8387	18.6941	7.06134	-1.72371	4.90492	7.75668	0.0453306	0.0892941
Timp2	6.78207	9.70277	9.10424	21.7091	17.6588	19.8761	-1.12485	5.88997	62.044	3.69856e-05	0.000334233
Tbc1d16	0.877287	0.893431	1.07458	2.30115	2.13987	2.22037	-1.13929	3.48765	85.6827	3.71981e-06	6.40647e-05
Card14	1.39013	1.88126	1.63182	4.64386	4.47949	4.52311	-1.38979	3.81867	126.856	6.33346e-07	1.87635e-05
Sgsh	3.28377	3.69677	3.28728	8.77181	9.03194	9.09686	-1.30384	4.75763	247.734	2.79873e-08	2.53882e-06
Cep131	3.65931	3.77648	3.80322	8.32256	7.83396	7.97002	-1.01623	4.48689	144.136	3.52176e-07	1.27417e-05
Cd7	0.666066	1.41311	1.67304	3.20439	2.14555	3.18654	-1.08635	1.2378	11.4931	0.00826123	0.0226933
Sectm1a	0.246076	0.259246	0.173381	2.05415	2.07981	2.51676	-3.20018	1.05923	201.315	7.43722e-08	4.70463e-06
Slc7a15	0.16536	0.308078	0.173586	0.829237	0.480066	0.495374	-1.38685	0.340292	17.2489	0.00205806	0.00740953
Lpin1	1.79249	2.23298	2.37479	4.87341	4.68627	4.92464	-1.09057	5.09827	95.6101	2.28115e-06	4.55686e-05
Greb1	0.0461777	0.00228937	0.0188444	0.147893	0.200582	0.219837	-3.03222	0.068209	27.3102	0.000770346	0.00340955
Cys1	0.290902	0.208029	0.214042	0.637433	0.611728	0.807505	-1.44551	0.483188	35.7099	0.000148197	0.000949403
Rnf144a	2.30799	2.64142	2.59787	5.96873	5.90144	6.68442	-1.21066	4.982	175.243	1.42268e-07	7.41414e-06
Cdhr3	0.142386	0.124806	0.0493897	0.266485	0.273623	0.293786	-1.32039	-0.126214	14.2859	0.00373654	0.0119841
Etv1	0.0508864	0.0461869	0.0746774	0.231433	0.309941	0.266314	-2.13809	1.13286	80.3116	4.95362e-06	7.81546e-05
Nova1	0.0357003	0.0325961	0.0309585	0.174631	0.203804	0.187855	-2.41849	0.0133935	84.3417	3.98938e-06	6.73806e-05
Clec14a	0.421279	0.642948	0.404818	3.78244	3.85944	3.70616	-2.86061	3.26597	275.351	1.69641e-08	1.97155e-06
Mis18bp1	0.905414	1.14465	1.77366	3.17796	4.19278	1.8364	-1.17768	4.10854	7.65766	0.0414663	0.0829822
L3hypdh	0.0777081	0.163734	0.17689	0.553648	0.362958	0.673823	-1.81338	-0.0879245	24.407	0.000623399	0.00288548
Plek2	0.657549	0.609612	0.898085	2.09769	2.04752	0.657894	-1.06323	0.910894	5.73022	0.0466982	0.0915397
Rad51b	0.34632	0.361937	0.294315	0.860288	0.838065	0.572883	-1.09615	1.05995	24.8249	0.000586269	0.00274712
Rgs6	0.0882735	0.0393873	0.0562859	0.150191	0.168619	0.14085	-1.2476	0.154615	16.4238	0.00241219	0.00839945
Pgf	0.161352	0.24176	0.155468	0.472799	0.550278	0.701552	-1.52881	0.194302	29.7305	0.000300549	0.00164423
Cep128	5.66317	4.994	6.25121	13.1148	14.4547	10.0961	-1.06947	6.98852	49.6001	0.000137576	0.000896784
Ttc8	0.213299	0.243562	0.214802	0.591196	0.991685	0.703721	-1.67582	0.921197	48.0197	4.48244e-05	0.000385502
Dglucy	1.28443	1.25899	1.22669	4.13006	4.01716	4.47869	-1.65759	3.63627	262.007	2.14694e-08	2.21856e-06
Gpr68	0.825131	0.912948	0.762817	1.99762	2.30578	2.39223	-1.33461	3.44423	127.748	6.13364e-07	1.84254e-05
Tc2n	0.0426879	0.071956	0.114756	0.232417	0.151913	0.269549	-1.40189	-0.0848091	13.6972	0.00424625	0.0132719
Fbln5	0.745544	1.26941	0.97631	2.57862	2.21767	2.59194	-1.21678	3.56974	46.9649	6.08407e-05	0.00048298
Asb2	5.25299	8.11776	8.54354	16.7439	14.6805	16.7857	-1.04895	5.35887	31.8409	0.000788698	0.00347013
Serpina1d	0.616028	0.330399	0.194257	1.66747	1.57776	1.37797	-1.95377	0.456614	31.7593	0.000233697	0.00135165
Serpina1a	0.539768	0.598586	0.468075	1.64341	1.35219	1.5412	-1.411	0.932554	51.0314	3.48103e-05	0.000319446
D430019H16Rik	0.278845	0.257758	0.234008	1.36208	1.2244	1.06796	-2.16178	2.08958	172.449	1.53334e-07	7.60983e-06
Cyp46a1	0.0475008	0.0800688	0.0411916	0.37042	0.246518	0.492859	-2.60198	-0.427425	41.6964	7.98727e-05	0.000593559
Ckb	3.25394	3.63642	3.74154	8.24332	6.78153	7.67444	-1.00765	3.99849	78.0719	5.61086e-06	8.45154e-05
Pld4	6.24631	6.6012	6.13367	17.4185	17.4606	18.7178	-1.4118	5.37011	348.948	5.49162e-09	1.06164e-06
Crip2	1.27695	2.54953	2.12868	4.40855	4.41192	4.02443	-1.01855	2.71675	21.0631	0.00134029	0.00525664
Tedc1	0.617422	0.382627	0.393687	1.59119	1.59406	1.51274	-1.67391	2.1232	73.6534	7.24409e-06	0.000102136
Adam6b	0.204339	0.361662	0.194918	0.486733	0.581743	0.690572	-1.11194	0.152772	13.7899	0.00416064	0.0130631
Ighv5-9-1	1.95326	3.29248	4.86292	4.44898	11.2114	17.1473	-1.59134	1.56794	7.35135	0.0392077	0.0792188
Dync2i1	0.648156	0.789667	0.898751	2.15917	1.89266	1.88057	-1.25576	3.47381	75.5152	6.49416e-06	9.42543e-05
Akr1c19	0.052999	0.0297789	0.0382997	0.278036	0.235759	0.290665	-2.64869	-0.0764183	75.0953	6.65482e-06	9.57453e-05
Akr1c12	0.660365	0.678315	0.769504	1.47467	1.89105	1.41319	-1.09028	0.572115	23.5047	0.000713709	0.00320871
Adarb2	0.0257963	0.0167243	0	0.0725881	0.0935666	0.128828	-2.72861	-0.365862	17.6332	0.00293612	0.00985862
Hecw1	0.0301515	0.0403605	0.0199945	0.147866	0.119924	0.170356	-2.18191	0.409583	56.3773	2.28965e-05	0.00023455
Amph	0.139379	0.121821	0.143249	0.425978	0.330671	0.500419	-1.5467	0.518568	40.4777	9.0024e-05	0.000650709
Epdr1	0.274919	0.375524	0.279508	0.911314	1.1386	0.522725	-1.37869	0.714213	20.0662	0.00124105	0.0049514
Gpr141b	0.0188296	0.0634796	0.0489859	1.09727	1.47419	1.69137	-4.86565	1.02622	205.702	6.72154e-08	4.41865e-06
Gpr141	1.00623	1.75854	1.15966	2.65697	3.20107	2.64206	-1.02892	3.62044	26.986	0.000691617	0.00313064
Pgbd1	0.221803	0.21106	0.179934	0.681721	0.56017	0.674507	-1.55914	0.649137	53.1497	2.93588e-05	0.000281632
H3c8	1.08018	1.98631	3.53395	9.10568	10.8332	5.32731	-1.83395	1.50575	15.8875	0.00628359	0.0181662
H2bc9	0.712946	0.914385	1.76067	3.77092	4.55033	1.65407	-1.46265	1.91122	7.92724	0.0336839	0.0698613
Hfe	1.1292	2.13059	1.68678	6.79872	6.42955	6.10976	-1.87805	3.83646	83.303	1.55994e-05	0.000178497
H2bc3	5.73725	6.43287	14.3926	31.812	27.0709	14.7606	-1.37808	3.08142	7.29519	0.0442422	0.0874927
Aldh5a1	0.110597	0.194193	0.155849	0.493952	0.594471	0.524586	-1.71003	0.987141	54.6089	2.61966e-05	0.000258862
Nrn1	0.416545	0.409583	0.31105	0.846527	1.11177	0.761494	-1.17362	0.568445	23.5917	0.000704346	0.00317469
Phactr1	0.119151	0.12497	0.103325	0.423472	0.34864	0.508643	-1.79433	1.42416	82.7333	4.34439e-06	7.16326e-05
Tpmt	0.212025	0.274003	0.324825	0.715476	0.666503	0.571981	-1.17533	0.796065	26.4593	0.000464432	0.00229433
Id4	0.378608	0.52423	0.340046	2.93328	2.1714	2.03834	-2.43624	2.41851	133.655	4.98521e-07	1.61226e-05
Cenpp	1.49193	1.7621	2.71956	4.58467	5.69759	2.62663	-1.02147	3.01141	7.69057	0.0337934	0.070038
Ecm2	0.38046	0.459738	0.671777	1.43503	1.67611	0.823487	-1.28893	2.3676	15.8945	0.0051898	0.0156345
Omd	0.115707	0.224295	0.270914	0.67919	0.648532	0.545394	-1.50884	-0.034281	21.7021	0.000946354	0.00400018
Fgfr4	0.154284	0.210529	0.140162	1.79376	1.53603	1.70536	-3.22311	1.70703	262.55	2.12599e-08	2.21821e-06
Tifab	0.736697	1.04738	1.0712	5.74174	5.87892	5.79077	-2.51685	3.54119	275.046	1.70536e-08	1.97155e-06
Tgfbi	8.89499	15.2496	11.8785	27.4035	28.6586	29.4584	-1.16147	6.23925	41.6261	0.000381429	0.00197042
Golm1	3.91749	4.48658	5.02434	10.018	12.0991	10.1435	-1.17667	5.06029	97.656	2.07446e-06	4.27559e-05
Gas1	0.123038	0.333316	0.289603	0.829882	1.00081	0.781602	-1.70173	0.760517	29.2744	0.000318623	0.00171512
Zfp808	0.30848	0.441058	0.544569	1.41992	1.33793	1.0631	-1.46914	2.01425	43.4897	6.73259e-05	0.000522503
6720489N17Rik	0.712946	0.844483	0.660025	2.5326	2.5543	2.51911	-1.69135	2.14262	131.134	5.44051e-07	1.6994e-05
Cdc14b	0.484786	0.465931	0.535943	0.971945	0.968536	1.23545	-1.00652	2.83096	50.3598	3.6788e-05	0.000332981
Tppp	0.244822	0.335302	0.287495	1.58808	1.81963	1.5831	-2.43236	2.30743	222.654	4.63164e-08	3.46953e-06
Ahrr	0.0303196	0.0441385	0.0334632	0.241519	0.225606	0.208365	-2.54387	0.344838	99.6216	1.89676e-06	4.04188e-05
Rasgrf2	0.193755	0.276556	0.17073	0.459928	0.56162	0.611446	-1.26016	1.66568	36.6348	0.000133991	0.000881993
Arsb	2.707	3.01536	2.67265	5.9112	6.21261	6.38289	-1.05473	4.74579	161.174	2.09984e-07	9.40767e-06
Mccc2	1.89457	1.65939	1.58656	4.25846	4.30477	4.34452	-1.24389	3.06746	113.384	1.05681e-06	2.66402e-05
Naip5	2.98029	2.84478	2.4717	6.57664	6.61092	7.10218	-1.20558	4.61745	174.054	1.46857e-07	7.47112e-06
Naip6	1.58948	2.14921	1.36184	5.64224	5.06981	5.32223	-1.56903	4.56978	111.427	1.98456e-06	4.1882e-05
Naip1	0.446557	0.530873	0.595133	1.01571	0.911676	1.53006	-1.04442	2.21653	24.0025	0.000662064	0.00302203
Cenph	1.82333	1.62279	2.11241	7.86731	10.6025	4.24206	-1.945	3.05992	29.8364	0.00158195	0.00600652
Ccnb1	0.999679	0.993372	2.07093	5.56985	7.5049	2.61781	-1.85743	3.78194	11.0863	0.023982	0.0531009
Rgs7bp	0.165467	0.154954	0.0956598	0.391014	0.37948	0.500341	-1.52812	1.01164	41.1557	8.41966e-05	0.000618364
Ankrd55	0.195474	0.164749	0.148322	0.457304	0.409409	0.405641	-1.24077	0.948179	40.5074	8.97592e-05	0.000649028
Gzma	1.75898	3.37921	2.04127	5.56743	7.06514	5.82032	-1.27188	2.10575	29.7423	0.000316396	0.00170633
B020031M17Rik	0.843973	0.616472	0.731875	1.96247	1.70195	2.35185	-1.37136	0.381854	31.1836	0.000250662	0.00143215
Thrb	0.242708	0.299426	0.344684	0.876769	0.863724	1.06363	-1.56823	2.18467	80.1477	4.99845e-06	7.85538e-05
Zfp503	0.357995	0.504607	0.760056	1.59626	1.42775	1.93775	-1.51522	2.20974	33.4158	0.000301146	0.00164571
Wnt5a	0.166321	0.140178	0.219229	1.34699	1.19265	1.31351	-2.78291	2.50023	226.755	4.25003e-08	3.2384e-06
Tmem273	0.32447	0.711019	0.281374	2.08403	1.65987	2.29412	-2.09839	0.995228	42.6343	7.94384e-05	0.000592284
Vstm4	0.881637	1.22245	1.10159	2.54039	2.40371	2.77382	-1.17787	2.32175	55.9259	2.36889e-05	0.000240064
Arhgap22	1.806	1.35237	1.46715	3.6325	3.53007	3.99454	-1.18574	3.34064	79.6798	5.12916e-06	7.96128e-05
Gdf10	0.089905	0.126289	0.0649697	0.862562	0.493248	0.928395	-2.92739	1.16666	86.0687	3.64631e-06	6.32757e-05
Syt15	0.272118	0.416219	0.43262	1.03315	0.82492	1.098	-1.30542	1.81851	38.4367	0.000110748	0.000762371
Sncg	1.52714	1.02968	0.847555	2.28652	2.28255	2.77067	-1.03029	0.641216	16.7983	0.002243	0.00792324
Gm8113	0.0382543	0.249871	0.306853	0.764771	0.748746	0.646412	-1.73923	0.371112	11.9013	0.00927874	0.0248212
Bmp4	1.21546	1.42442	1.82698	4.52995	3.48097	4.58129	-1.40403	2.67169	57.3911	2.12305e-05	0.000223364
Armh4	0.0589443	0.0591419	0.0486812	0.248335	0.174804	0.224667	-1.86991	0.374955	55.8448	2.38347e-05	0.000240861
Tlr11	0	0.0535912	0.0964955	1.29148	1.44255	1.90151	-4.78367	1.38445	70.0867	8.82084e-05	0.000640116
Rnase4	0.969684	1.2058	0.730609	2.10964	2.39011	2.00754	-1.07797	1.37628	27.5537	0.00039975	0.00204615
Ndrg2	0.880951	0.86515	0.777227	2.54156	2.24223	2.84096	-1.50961	2.51665	115.076	9.88009e-07	2.54153e-05
Sall2	1.55187	1.69144	1.86909	3.87908	3.91612	4.0638	-1.12602	3.93146	109.828	1.22118e-06	2.94546e-05
Slc22a17	0.011522	0.0971095	0.0799333	0.382276	0.41516	0.368898	-2.49255	0.0868997	30.7958	0.000290628	0.00160041
Nfatc4	0.479409	0.475802	0.411848	1.53607	1.06032	1.11174	-1.35673	2.29656	57.3403	2.13103e-05	0.000223736
Nynrin	0.775345	0.910195	0.846456	2.47054	2.17719	2.38882	-1.38801	3.57204	149.19	3.00354e-07	1.15746e-05
Cryl1	1.91166	1.6716	1.34692	3.38469	3.85859	3.67657	-1.06438	2.52214	49.6954	3.88793e-05	0.000346981
Shisa2	0.255123	0.167239	0.282691	0.964604	0.958343	0.838249	-1.88306	1.10276	66.743	1.11183e-05	0.000140729
Tnfrsf19	0.164769	0.18516	0.095256	0.331738	0.278522	0.346807	-1.02049	0.199298	13.0151	0.00494623	0.0150436
Arl11	0.262132	0.572406	0.392635	1.27717	1.07065	1.43056	-1.52286	0.892782	30.8821	0.000260138	0.00147117
Fam124a	0.236246	0.343468	0.414857	1.09533	1.01938	1.16609	-1.62579	1.6583	57.9834	2.03246e-05	0.000214958
Nuggc	1.41307	0.711481	1.06624	3.41901	3.04497	4.18635	-1.65619	2.70014	47.8644	8.76079e-05	0.000636447
Scara5	0.324587	0.223173	0.288882	1.10089	0.972722	1.08252	-1.83153	2.01813	107.753	1.33135e-06	3.15076e-05
Pbk	0.813658	0.820467	1.57497	3.0036	3.7875	1.60232	-1.29437	1.80251	10.0597	0.0170431	0.0404816
Dpysl2	3.73066	3.4451	3.38992	9.68768	9.83429	10.184	-1.40597	4.90603	311.926	9.37634e-09	1.43367e-06
Cdca2	1.49351	1.34702	2.16777	4.45465	4.90173	3.36114	-1.25552	4.06713	30.6736	0.000846231	0.00366239
Adamdec1	2.06731	3.68231	3.84419	7.94128	8.2481	10.2448	-1.36993	3.86101	32.5128	0.000729524	0.00326403
Adam28	0.0765035	0.054926	0.022114	0.0699034	0.173939	0.211676	-1.49164	-0.0480634	8.75083	0.0171038	0.0405876
9930012K11Rik	0.553029	0.745762	0.479574	1.4114	1.23451	1.42186	-1.10664	1.35081	31.0701	0.000254182	0.00144684
Gfra2	2.67652	3.69978	4.1638	11.6475	10.4669	11.7711	-1.59528	4.69407	102.713	4.61663e-06	7.44135e-05
Ccdc122	2.11064	2.03301	2.11451	4.65058	4.04715	5.95778	-1.14001	2.78558	53.4832	2.85974e-05	0.000276437
Rgcc	1.27561	1.81574	3.22022	5.59471	7.01104	3.1261	-1.2215	1.76624	7.91095	0.0290903	0.0620617
Pcdh17	1.13777	1.07373	0.844212	3.53255	3.56246	3.35988	-1.69171	4.85056	237.64	3.40662e-08	2.82198e-06
Scel	0.291103	0.192772	0.288501	0.787157	0.721463	0.517787	-1.30863	0.273295	21.458	0.00098448	0.00414045
Dzip1	0.755063	0.69253	0.701849	2.45181	2.66948	3.12717	-1.85346	4.17163	277.064	1.64721e-08	1.95801e-06
Selenop	15.1447	26.1458	25.7581	53.2644	49.5534	63.0291	-1.21797	6.7686	26.0607	0.00280316	0.00950259
Ccdc152	2.41446	4.4898	4.42017	9.94402	9.41065	10.9411	-1.32753	3.22719	35.591	0.000304989	0.00166219
Egflam	0.590938	0.763201	0.962223	1.6926	1.86846	1.66362	-1.0823	2.94034	37.3564	0.000124038	0.000828681
Otulinl	6.1664	6.73327	6.20378	14.1596	14.8224	14.4315	-1.09871	5.06407	200.157	7.64116e-08	4.81552e-06
Ctnnd2	0.234596	0.212604	0.288749	1.25109	1.02786	1.15761	-2.13457	2.83041	177.859	1.32769e-07	7.06805e-06
Cmbl	0.420307	1.41697	1.41038	3.46678	2.69885	3.10418	-1.41128	1.58438	12.3792	0.00992756	0.0261905
Cpq	1.05623	1.68441	1.13594	2.92908	3.01256	3.04831	-1.12727	3.42133	46.8441	4.96557e-05	0.000414987
9430069I07Rik	1.00087	1.41869	0.867929	3.25099	2.83323	2.62991	-1.31587	0.246383	25.0885	0.000564219	0.0026656
Snx31	0.106395	0.0896716	0.161461	0.550613	0.425957	0.362722	-1.80988	-0.193265	29.6528	0.000303541	0.001657
Ncald	0.20015	0.0715652	0.194604	0.477272	0.318364	0.531315	-1.42603	1.37126	13.7688	0.00676356	0.0192659
Zfpm2	0.349295	0.443888	0.414123	0.984309	0.944416	0.944077	-1.16275	2.69416	74.8555	6.7487e-06	9.66929e-05
Angpt1	1.31487	1.57592	1.21827	2.98146	4.00315	3.96614	-1.32768	3.69423	85.3036	3.79373e-06	6.48934e-05
Samd12	0.0672779	0.0756038	0.0243091	0.131161	0.124699	0.124654	-1.10578	-0.168935	9.18761	0.0129378	0.0324664
Dscc1	0.564046	0.524907	0.738788	1.95935	2.22159	0.971922	-1.4086	2.36595	18.5173	0.00352971	0.0114393
Col14a1	10.0743	15.1646	12.1117	29.2559	28.5788	27.9712	-1.11513	7.15373	70.4822	2.20014e-05	0.000229078
Tbc1d31	1.70459	1.45388	1.76531	5.25448	6.13156	4.80606	-1.63123	4.46828	171.085	1.59111e-07	7.8028e-06
Tmem276	0.582485	0.503201	0.441978	1.48658	1.02349	1.38575	-1.26796	0.723448	30.2078	0.000282943	0.00157027
Mfsd3	0.402628	0.250041	0.349151	0.87433	0.933226	0.376926	-1.04613	0.427682	8.31156	0.0168761	0.040156
Recql4	0.809083	0.742522	0.971873	3.43639	4.6655	1.77492	-1.8827	3.15422	24.3305	0.00313695	0.0103867
Apol7c	5.73506	4.81231	4.67755	70.185	72.4554	64.3854	-3.68153	6.21893	1250.28	1.15625e-11	5.17643e-08
Apol9b	0.171483	0.433585	0.334589	1.00902	0.94081	0.724418	-1.40443	0.19149	18.1678	0.00173481	0.00645891
Tst	0.148089	0.235755	0.292511	0.86787	0.966173	0.526814	-1.70379	0.713379	28.7253	0.000342149	0.00180885
Mpst	0.862155	1.47374	2.10603	3.77053	3.65153	2.46228	-1.06	2.36049	9.90778	0.0167834	0.0399788
Cdc42ep1	0.660728	0.71965	0.837416	1.78139	1.70019	1.42837	-1.05795	1.61794	34.8409	0.000163228	0.00102321
Lgals2	3.42864	2.74152	2.89701	10.0966	8.13433	8.87418	-1.49659	1.83977	78.0649	5.61307e-06	8.45154e-05
Gm49510	9.28972	7.8454	7.29601	20.9194	20.7207	21.8947	-1.29449	5.32288	182.851	1.16678e-07	6.53786e-06
Sh3bp1	8.62258	7.19818	6.86933	20.2167	20.2839	21.3941	-1.3632	5.31486	205.154	6.80634e-08	4.42649e-06
Csnk1e	2.45972	2.9416	3.53334	8.77647	5.91522	6.11324	-1.1327	5.01831	29.6662	0.0011787	0.00476708
Cby1	2.14029	2.26823	2.46243	7.71574	8.08796	7.06736	-1.64699	2.59933	147.092	3.20664e-07	1.19897e-05
Syngr1	0.0595357	0.0866705	0.183045	0.607773	0.443	0.182912	-1.80253	0.37659	10.4509	0.0140773	0.0347716
Cenpm	0.531072	0.488286	0.628001	1.7387	1.31722	1.08775	-1.24381	0.678821	24.548	0.000610564	0.00284045
Septin3	0.0156404	0.0421824	0.0488269	0.321993	0.38405	0.350529	-3.18312	0.715044	97.9301	2.04851e-06	4.24824e-05
Cyb5r3	6.26042	6.59292	6.83075	17.4402	11.4411	13.047	-1.00614	5.45227	43.3875	0.000160805	0.00101117
Ttll1	0.84924	1.10753	1.10079	2.29666	2.36208	2.88595	-1.21219	2.36208	55.6581	2.41745e-05	0.00024357
Fbln1	0.113193	0.140591	0.0929924	0.243271	0.302115	0.243725	-1.09536	-0.200289	15.3611	0.00298345	0.00998421
Plxnb2	6.97417	7.65638	7.99462	16.4369	15.4114	16.2752	-1.00232	6.49472	149.539	2.97129e-07	1.15504e-05
Abcd2	0.761506	0.737712	0.709699	2.09612	1.69373	1.71648	-1.23348	2.9292	86.2599	3.61056e-06	6.30935e-05
Pfkm	1.44137	1.5891	2.04041	6.19059	7.47227	3.83873	-1.69938	3.63839	37.9736	0.000581554	0.00273203
Prph	0.364497	0.131659	0.135465	0.420826	0.764383	0.648335	-1.4738	-0.220761	12.1759	0.00600946	0.017535
Troap	0.273532	0.429921	0.576976	1.55341	1.64429	0.690352	-1.50815	1.6134	13.6296	0.00810124	0.0223607
Cela1	0.304687	0.875005	0.949227	4.34881	4.76886	2.72982	-2.37521	2.4182	28.2	0.00210168	0.00752402
Scn8a	0.0891295	0.10016	0.0729972	0.283636	0.218799	0.273033	-1.47832	1.45859	60.0085	1.75599e-05	0.000194191
Krt80	0.325638	0.401387	0.338863	1.61713	1.92296	1.97295	-2.28133	2.79449	254.941	2.44366e-08	2.352e-06
Krt7	0.184583	0.33603	0.188878	0.706622	0.857222	0.899595	-1.70385	1.89891	52.8517	3.006e-05	0.000285904
Itgb7	11.8464	11.7341	10.4521	25.7261	26.9711	27.8805	-1.15844	5.70982	223.771	4.52375e-08	3.40823e-06
Espl1	0.817944	0.716951	1.47277	3.56014	3.91107	1.94161	-1.55578	4.16629	12.8856	0.0171781	0.0407157
Zfp385a	1.39683	2.38071	1.89322	5.05249	5.44038	6.09178	-1.45817	3.21078	66.1579	1.15496e-05	0.000144473
Nlrc3	2.87871	3.18015	2.75174	6.52011	6.82527	8.04071	-1.19326	5.13712	151.309	2.81386e-07	1.12497e-05
AU021092	4.05175	5.03414	5.29513	10.2112	10.5604	12.0961	-1.10312	3.42127	66.8388	1.10495e-05	0.000140172
Emp2	0.728534	0.771331	0.770131	1.75432	1.61772	1.93039	-1.13692	3.43878	102.709	1.65319e-06	3.67059e-05
Snai2	0.450662	0.336417	0.245648	0.83249	0.93935	0.74434	-1.20736	0.302544	20.0444	0.00124567	0.00496557
Sdf2l1	2.74786	2.85039	3.86965	9.05087	8.88033	9.29489	-1.43334	2.75465	81.0887	4.74753e-06	7.57347e-05
Arvcf	1.55011	1.99235	1.72733	6.90669	6.17145	6.50354	-1.80766	4.77734	283.79	1.46991e-08	1.79205e-06
Cdc45	2.00402	2.25202	2.94145	6.19425	7.49487	3.74939	-1.18915	3.83915	16.3575	0.00668549	0.0190895
Fam131a	0.439842	0.355575	0.560456	1.61126	1.41353	1.54075	-1.66196	1.52609	66.5568	1.12534e-05	0.000141838
Ephb3	0.0901247	0.0891687	0.0645621	0.320015	0.345129	0.372885	-2.00202	0.538147	76.0491	6.29661e-06	9.2418e-05
Etv5	0.558124	0.523849	0.467493	2.04489	1.89591	2.34648	-1.93516	2.41365	175.524	1.41211e-07	7.39737e-06
Adipoq	0.150746	0.222339	0.653618	1.81141	1.10645	1.12281	-1.86533	0.276697	14.0527	0.00561194	0.0166234
Tmem44	0.289692	0.244157	0.248677	1.07539	0.900758	0.94988	-1.81897	2.45198	154.809	2.53121e-07	1.05907e-05
Bex6	1.60727	1.46215	1.19468	7.29241	6.69579	5.26395	-2.09284	1.99739	122.527	7.42307e-07	2.0797e-05
Itgb5	3.00288	3.60495	3.81078	9.85073	7.83882	8.23985	-1.22867	4.41556	90.5228	2.91292e-06	5.38075e-05
Pdia5	1.08936	1.65421	1.19712	4.64164	4.11063	5.18656	-1.73409	3.03345	104.739	1.51347e-06	3.47159e-05
Polq	1.73304	1.84108	2.39059	4.92126	5.7849	2.7337	-1.08572	4.95875	10.8531	0.02183	0.0493296
Gpr156	0.107859	0.14832	0.0886106	0.458787	0.363637	0.701769	-2.04819	0.546763	42.6946	7.25716e-05	0.000553393
B4galt4	0.672228	0.839608	0.800667	2.09457	1.95992	2.12489	-1.32887	2.18601	81.2976	4.6939e-06	7.5237e-05
Drd3	0.121601	0.179352	0.0527247	0.568959	0.635586	0.594803	-2.24423	-0.603494	32.461	0.000214852	0.00126633
Ccdc80	5.53425	10.2381	7.685	24.1591	23.0437	21.72	-1.46984	6.02771	45.2465	0.000512367	0.00247699
Gcsam	0.440802	0.365109	0.237261	3.14867	4.26654	4.10955	-3.3853	2.82058	246.776	2.85047e-08	2.55982e-06
Cip2a	1.43197	1.62718	2.35659	5.61226	7.19619	4.1054	-1.55343	4.38905	28.561	0.00213261	0.00761982
Abi3bp	1.52289	1.57039	1.12587	3.1911	2.85648	3.67933	-1.12131	4.09484	64.2573	1.30966e-05	0.000157003
Arl6	0.446526	0.365885	0.204365	0.844144	0.838664	0.838363	-1.23296	0.349669	19.0012	0.00149331	0.0057338
Epha3	0.176637	0.24728	0.186926	0.695304	0.346261	0.572457	-1.31443	1.69835	24.7899	0.000641395	0.00295268
Robo2	1.08178	1.19198	1.16398	2.4832	2.52196	2.94486	-1.12243	4.99633	148.611	3.05804e-07	1.16728e-05
Hlcs	1.58941	1.57062	1.69695	3.90752	3.38594	3.74525	-1.09814	4.55122	134.284	4.8789e-07	1.59555e-05
Fndc1	0.131826	0.128882	0.0914535	0.318495	0.227528	0.253239	-1.10105	0.94792	23.9791	0.000664397	0.00302855
Prkn	0.129871	0.156674	0.128079	0.363943	0.262803	0.328385	-1.11673	1.24192	32.477	0.000214446	0.00126541
Slc22a3	0.0980241	0.0971956	0.040002	0.578827	0.430917	0.512813	-2.6112	0.439974	66.7262	1.11304e-05	0.000140729
Mas1	0.158916	0.0920817	0.258391	0.447823	0.486006	0.423998	-1.3206	-0.219076	13.3232	0.00461401	0.0141941
Zfp229	0.562074	0.69565	0.6455	1.58526	1.37855	1.41408	-1.11445	2.42811	60.4012	1.70775e-05	0.000190533
Zfp820	0.0559925	0.0707871	0.0910415	0.494198	0.392294	0.329906	-2.37565	-0.101087	55.3988	2.46563e-05	0.000247622
Zfp995	0.591608	0.664822	0.641286	1.37705	1.8568	1.73191	-1.29824	1.86163	59.8824	1.77182e-05	0.000195293
Paqr4	1.48616	1.83321	1.81792	4.58829	4.53574	3.62379	-1.2241	2.97338	67.3095	1.07191e-05	0.000136645
Prss30	0.225164	0.33436	0.362621	1.578	1.38318	1.44943	-2.15899	1.1262	96.6593	2.1722e-06	4.42266e-05
Tedc2	0.78547	0.859749	0.999598	2.30836	2.42315	1.66929	-1.18697	1.95025	37.5973	0.000120915	0.000813214
Slc9a3r2	3.56998	3.97034	5.0147	11.7298	10.7096	12.3501	-1.38091	4.36951	102.541	1.66549e-06	3.68976e-05
Tmem204	6.34695	6.1056	5.89301	13.5172	14.9541	13.5278	-1.10971	4.5673	164.577	1.90567e-07	8.79231e-06
Gng13	0.572293	0.851185	0.992561	3.43664	5.421	1.79637	-2.04111	0.78082	22.9285	0.00135003	0.00528451
Chtf18	0.785734	0.732591	1.32867	2.96617	4.0501	1.63343	-1.51323	3.33533	11.9774	0.0175635	0.0414316
Decr2	0.666992	1.11604	0.697484	1.76067	1.82385	2.01511	-1.0854	1.8444	27.6461	0.000394801	0.00202391
Nme4	0.164491	0.0970451	0.271022	0.741654	1.33173	0.497389	-2.17263	-0.217054	20.5861	0.00120546	0.00484304
Pgap6	0.949204	0.689312	0.864544	1.72673	2.11386	1.61934	-1.04048	2.5315	37.9308	0.000116747	0.000793405
Kifc5b	4.09327	3.81739	6.34292	12.2535	13.3403	6.7866	-1.09577	4.83628	9.10719	0.0311078	0.0654771
Syngap1	0.45805	0.579078	0.693492	1.48521	1.46305	1.09522	-1.1351	2.73645	35.9023	0.000145097	0.00093341
Fgd2	11.5938	11.2946	9.57322	23.0906	23.3211	24.124	-1.03531	6.25893	158.644	2.25982e-07	9.94718e-06
Dnah8	1.4195	1.39264	0.988637	3.68466	3.56596	3.77092	-1.45326	6.0302	141.812	4.75894e-07	1.56936e-05
Cyp4f16	5.05357	3.88048	3.05882	9.23305	8.14717	8.40818	-1.02343	4.26104	40.3321	0.00013683	0.000894243
Cyp4f37	0.0991506	0.0759688	0.109431	0.483087	0.537289	0.408835	-2.23466	-0.206495	55.2855	2.48703e-05	0.000249397
Adamts10	6.52927	6.22307	5.58549	16.0387	16.2066	16.5205	-1.32638	6.51019	307.277	1.00712e-08	1.49517e-06
Myo1f	10.0949	11.6501	9.74386	24.4183	21.2137	21.2014	-1.00181	6.33416	112.899	1.07757e-06	2.70616e-05
H2-Oa	3.10717	3.78786	2.75862	6.78133	6.335	8.02694	-1.04519	2.84774	48.4259	4.32882e-05	0.000376312
Btnl1	0.112931	0.0679857	0.0699509	0.425461	0.480829	0.394569	-2.29449	-0.193096	55.5841	2.43108e-05	0.000244518
Prrt1	0.970484	1.36006	2.08438	3.80161	3.3633	4.26534	-1.27672	2.60439	23.6316	0.00126798	0.00503487
Tnxb	5.1474	4.99523	5.11285	25.9258	19.8422	21.9645	-2.06556	7.51814	393.908	3.0755e-09	7.98455e-07
Cyp21a1	0.145921	0.368953	0.463977	1.26205	0.908752	1.14635	-1.65241	0.653246	22.3844	0.000893734	0.00382763
Aif1	8.17025	13.5	13.9197	35.4029	33.3824	38.2498	-1.49908	5.16858	52.9041	0.000220587	0.00129232
Tcf19	1.28506	1.19384	2.64665	4.80768	4.88495	3.00005	-1.21524	2.40682	10.5184	0.0165636	0.039515
Ddr1	3.03614	2.77483	2.90704	6.45025	6.16857	7.03411	-1.08654	4.48427	143.383	3.60786e-07	1.29599e-05
Or1o3	2.45448	2.53307	2.93208	9.31103	10.7402	12.0505	-1.92881	2.7809	170.678	1.60883e-07	7.83611e-06
Or12d17	0.0348477	0.0293702	0.0604383	0.392801	0.220897	0.337037	-2.82646	0.151779	60.0663	1.74878e-05	0.000193607
Cyp39a1	0.826788	0.754301	0.635666	1.26895	2.04747	2.00125	-1.17642	1.94107	32.2341	0.00022074	0.00129232
Clic5	0.990411	1.49027	1.12492	4.65237	3.9843	4.07861	-1.73288	4.69779	139.186	8.25054e-07	2.23103e-05
Trerf1	0.938291	0.93349	0.890802	3.85926	3.48971	3.82786	-1.93096	4.37647	454.511	1.5479e-09	5.9606e-07
Treml4	2.9189	7.01786	7.79702	22.9913	20.6126	22.5174	-1.80606	4.7832	20.6162	0.00718903	0.0202825
Pot1b	4.70757	4.50467	4.85335	9.77873	10.0947	10.0692	-1.00363	5.25951	167.283	1.76649e-07	8.26387e-06
Adgre4	1.86354	4.01451	2.86359	9.25204	9.44366	9.67893	-1.61051	4.41488	37.8395	0.000827286	0.00359975
Slc25a23	0.334252	0.550998	0.443309	0.915782	1.07143	1.02295	-1.08873	1.94315	32.1433	0.000223151	0.00130378
Adgre1	3.56021	7.07818	5.83319	14.2411	13.1988	13.1583	-1.21419	4.93081	24.3749	0.00279202	0.0094728
Nudt12	0.0473029	0.0797353	0.107678	0.648889	0.520792	0.326035	-2.5626	0.389251	48.5307	4.29022e-05	0.000373764
Lbh	19.6951	23.6597	21.7301	48.0109	44.3714	52.8721	-1.07201	6.79977	132.978	5.10285e-07	1.62779e-05
Slc8a1	2.3965	2.59473	2.0494	5.21454	5.06806	5.11177	-1.04483	6.12132	139.819	4.05161e-07	1.37988e-05
Gm11096	37.0098	47.7634	35.1029	134.302	149.713	134.745	-1.71666	2.01377	108.577	1.28621e-06	3.06195e-05
Plekhh2	0.811884	0.77733	0.827961	4.5944	4.01606	4.88685	-2.39451	4.38506	517	8.32959e-10	4.48401e-07
Bambi	0.133344	0.121029	0.204581	0.719889	0.456278	0.510848	-1.78585	0.887426	40.5467	8.94095e-05	0.000647153
Gata6	0.231915	0.242643	0.319005	0.578274	0.554954	0.664995	-1.08842	1.50524	33.1903	0.000197174	0.00118561
Zfp521	0.625577	0.489808	0.648416	3.21831	2.82232	3.13734	-2.29299	3.66024	273.16	1.76196e-08	2.01612e-06
Celf4	0.148561	0.209535	0.236625	0.350778	0.517896	0.436818	-1.03954	1.45815	21.3085	0.00100876	0.00420738
Nrep	0.0399527	0.112243	0.0923896	1.1556	0.776063	0.79355	-3.35836	0.971338	102.949	1.63595e-06	3.66059e-05
Kif20a	2.59745	2.2094	2.69462	7.19041	9.59578	4.68413	-1.43226	4.37466	26.9095	0.00223534	0.00790128
Cdc25c	0.100514	0.196181	0.325716	1.14761	1.15311	0.616338	-2.12524	1.54724	22.9443	0.00230332	0.00808897
Nrg2	0.894892	1.19089	1.18447	2.75803	2.63991	2.7367	-1.22526	2.65269	69.7232	9.20016e-06	0.000122807
Pcdhb12	0.0343079	0.0867456	0.0595021	0.481571	0.32049	0.549213	-2.7749	-0.289941	51.3178	3.40058e-05	0.000314366
Pcdhb16	0.209176	0.151112	0.120929	0.427924	0.319026	0.478367	-1.2698	0.604708	22.9391	0.000778402	0.00343535
Pcdhb19	0.131243	0.135194	0.154909	0.372166	0.291908	0.457158	-1.32054	0.902101	34.1056	0.000177401	0.00109132
Pcdhb20	0.233976	0.320448	0.278986	0.895708	0.696043	0.721804	-1.38191	0.927978	41.8857	7.84227e-05	0.000587324
Pcdhb22	0.102373	0.179201	0.116092	0.334963	0.301261	0.301153	-1.14362	0.59596	21.024	0.00105697	0.0043677
Pcdh12	0.743132	1.1368	0.916354	3.82604	3.35159	3.36184	-1.82694	3.73475	139.801	4.05404e-07	1.37988e-05
Mcc	0.808685	0.630417	0.620774	1.80418	1.64858	1.50668	-1.18486	4.08032	84.5103	3.95421e-06	6.6899e-05
Sncaip	0.218677	0.218255	0.284447	0.528719	0.491497	0.66533	-1.13201	0.887142	26.8666	0.000438982	0.00218903
Chsy3	0.338422	0.309502	0.25913	0.866763	0.922475	0.621166	-1.32817	2.00203	47.1083	4.85172e-05	0.000408186
Camk2a	0.153381	0.217412	0.169284	0.459657	0.527229	0.520839	-1.38971	1.36323	55.0571	2.53088e-05	0.000252285
Csf1r	13.7008	21.4612	22.8788	46.8748	44.3264	49.0201	-1.18437	7.55969	35.4016	0.000939224	0.00397523
Arhgef37	0.0797965	0.168134	0.146084	1.60281	1.45141	1.43117	-3.40427	2.24334	214.936	5.46826e-08	3.88691e-06
Ccbe1	0.696753	0.988174	0.964651	2.55694	2.50732	2.84189	-1.48826	4.23629	115.393	9.75714e-07	2.53148e-05
Ska1	0.623994	1.05182	1.48806	3.79882	4.35447	1.48276	-1.51383	2.50936	7.88674	0.0376526	0.0767162
Ctif	0.634396	0.696807	0.649513	1.59121	1.29631	1.51061	-1.06479	2.75426	65.8176	1.18097e-05	0.000146735
Loxhd1	0.0906504	0.0665433	0.053252	0.310957	0.330402	0.304277	-2.08855	0.801541	80.7357	4.83983e-06	7.65996e-05
Slc14a1	4.19487	6.15419	5.15717	13.8977	11.8105	11.812	-1.18951	5.12784	72.1161	1.43015e-05	0.000167164
Neto1	0.0872402	0.0315118	0.0432302	0.177589	0.163547	0.238304	-1.77085	0.0948421	23.6001	0.000703442	0.00317203
Ctsf	0.299406	0.561248	0.519277	1.0364	1.15276	1.06511	-1.14402	1.9678	26.9429	0.000434403	0.00217104
Cd248	1.07886	0.774572	0.554408	4.1131	4.29259	4.06006	-2.29453	2.67716	125.527	6.64631e-07	1.93484e-05
Gm550	0.368939	0.207299	0.597214	1.0462	1.2473	0.524988	-1.17339	-0.416137	6.75424	0.0269541	0.0583459
Incenp	11.7579	10.9382	17.3638	36.3899	34.0294	23.5335	-1.14191	6.58243	17.7519	0.00781844	0.0217036
Fads2	1.16094	1.19812	1.28754	3.13757	3.92768	2.75331	-1.34207	2.88025	73.5489	7.28922e-06	0.00010261
Fads1	0.984226	1.0483	1.26149	2.53488	2.61249	1.99113	-1.02826	3.06136	42.8802	7.13043e-05	0.000545383
Syt7	0.0417083	0.0703049	0.0632949	0.144884	0.148427	0.126736	-1.15894	-0.341706	15.0821	0.00315971	0.0104523
Cd5	1.87987	1.90037	2.26211	5.01332	4.88118	5.25043	-1.23757	4.10893	126.338	6.45335e-07	1.90625e-05
Ms4a7	0.461661	0.689537	0.537169	1.65548	1.1542	1.11221	-1.12943	2.06421	28.0561	0.00037372	0.00194073
Ms4a2	0.185016	0.210512	0.112309	0.377749	0.312748	0.510089	-1.15341	-0.245617	12.4289	0.00566204	0.0167349
Or4d11	0.144829	0.157502	0.129644	0.294109	0.303422	0.353173	-1.04929	0.403976	22.8244	0.000792377	0.00348023
Aldh1a7	0.277103	0.424631	0.327679	1.70372	2.33084	0.716925	-2.11301	1.01482	22.7196	0.001768	0.00655699
Trpm3	0.0468548	0.055645	0.0350908	0.146757	0.0767392	0.120276	-1.23714	0.996555	19.9537	0.00126513	0.00502654
Apba1	0.729462	0.691254	0.816118	2.73948	2.28321	2.55466	-1.67316	3.47979	174.363	1.45647e-07	7.45503e-06
Asah2	0.608191	0.669009	0.606909	1.57501	1.40047	1.73008	-1.23415	3.66485	117.437	9.00797e-07	2.37489e-05
Pank1	0.60437	0.655286	0.65785	1.48084	1.26862	1.34095	-1.0067	3.04532	68.955	9.65367e-06	0.000127474
Ppp1r3c	0.42018	0.482911	0.480307	1.6654	1.6822	1.18901	-1.62478	1.43942	65.0375	1.24331e-05	0.000151303
Fgfbp3	0.793011	1.60902	0.483924	3.0483	4.7688	3.14759	-1.8378	2.02973	17.7992	0.00537331	0.0160513
Kif11	3.37271	4.30648	8.0332	18.8323	22.1089	9.34291	-1.58779	6.34211	8.96617	0.0361737	0.0741235
Cep55	2.29321	1.7893	1.45262	4.17606	4.85346	5.27395	-1.28702	3.25278	60.4823	1.69799e-05	0.000190077
Plce1	0.995486	1.01723	0.849158	2.59043	2.33281	2.64445	-1.31855	4.78152	193.991	8.84813e-08	5.3131e-06
Tll2	0.0439941	0.0417138	0.0953768	0.374263	0.239735	0.3717	-2.33636	-0.0547931	38.4112	0.000111041	0.000763661
Arhgap19	1.77461	2.12316	2.64444	6.66776	7.39053	4.55336	-1.42058	4.40567	37.8572	0.000586694	0.0027479
Hoga1	0.103675	0.0776704	0.199789	0.617385	0.840384	0.799103	-2.45948	0.0456065	47.6184	4.6407e-05	0.000395226
Nkx2-3	2.75996	3.79036	3.8465	11.3414	8.63798	10.2676	-1.45237	3.8258	84.5456	3.9469e-06	6.68834e-05
Wnt8b	0.0448793	0.163908	0.103782	0.305435	0.226258	0.392484	-1.44519	-0.388649	11.9264	0.00637761	0.0183589
Sec31b	0.711502	1.02165	1.02262	2.44355	2.29171	2.67758	-1.33668	2.73785	66.4832	1.13074e-05	0.000142162
Kazald1	4.16422	7.61951	7.86661	24.9559	22.8761	25.5663	-1.8105	4.68444	53.5663	0.000318044	0.00171339
Tlx1	0.632618	1.1689	1.49808	6.71685	5.33601	6.72982	-2.41082	2.9616	68.8411	6.16923e-05	0.000487815
Dclre1a	0.979145	0.927966	1.05344	2.25697	2.54107	1.75607	-1.06086	3.33843	48.1915	4.41668e-05	0.000381149
Eno4	0.243012	0.153611	0.193173	0.456536	0.657612	0.945541	-1.71773	0.22614	27.1432	0.000422652	0.00212658
Shtn1	1.75816	2.18895	2.65441	6.72882	7.19454	8.66934	-1.68418	4.8884	105.017	6.44568e-06	9.38895e-05
Fam171a1	0.574112	0.947992	0.883951	4.90398	4.19042	4.45984	-2.40271	3.54296	176.638	1.65332e-07	7.89981e-06
Mcm10	1.84039	1.73359	2.86037	6.06685	7.89777	3.1321	-1.32186	4.90245	9.02023	0.0338979	0.0701995
Itih5	1.90063	1.95169	1.39396	4.01561	3.57237	4.70482	-1.14472	4.51514	66.8264	1.24265e-05	0.000151303
Mrc1	5.82862	11.467	10.58	21.8771	21.4473	23.9424	-1.18295	6.64245	19.047	0.00675569	0.0192462
Plxdc2	1.04135	1.3607	1.33506	3.04963	2.80605	2.91164	-1.14264	3.84591	83.0194	4.27855e-06	7.06628e-05
Skida1	0.0633794	0.120189	0.128243	0.341478	0.366515	0.366384	-1.67798	0.238667	34.1384	0.000176738	0.0010879
Etl4	0.683276	0.582667	0.458366	1.83292	1.33478	1.63528	-1.3963	4.12012	74.347	1.02038e-05	0.000132596
Mastl	0.554054	0.668178	0.718742	1.73591	1.9156	1.30198	-1.2638	2.72768	50.197	3.72877e-05	0.000335606
Hnmt	0.382468	0.371942	0.459232	1.50171	1.53122	1.75308	-1.88655	0.847289	83.8846	4.08659e-06	6.83847e-05
Sapcd2	0.133868	0.150435	0.0902904	0.594725	0.714595	0.310869	-2.02585	0.266194	31.0471	0.000254901	0.00144991
Fut7	0.220998	0.167635	0.134151	0.611019	0.412894	0.560155	-1.51995	-0.202426	24.5264	0.000612507	0.0028462
Tmem141	0.881333	1.19239	0.925172	2.54524	2.22849	1.62952	-1.0069	0.846715	17.8281	0.00184663	0.00678975
Card9	1.47533	1.96079	1.71239	5.1941	5.03821	4.97585	-1.4748	2.95138	120.32	8.06513e-07	2.20432e-05
Adamtsl2	1.47482	2.22807	1.53584	4.99365	5.43379	5.06702	-1.47943	4.76997	101.165	3.62805e-06	6.3133e-05
Fam163b	0.334186	0.51143	0.427072	1.91526	2.08904	1.86147	-2.11081	1.81657	128.583	5.95332e-07	1.80902e-05
Fcnb	0.233211	0.622422	0.33706	1.81863	0.899089	0.553087	-1.35802	0.06425	6.91264	0.0301981	0.0639841
Ppp1r26	0.185247	0.226387	0.313251	0.717042	0.622154	0.617812	-1.33889	1.34604	36.5941	0.000134581	0.000884138
Gbgt1	0.311414	0.672565	0.793275	1.45708	1.33334	1.50596	-1.16912	0.482488	14.2533	0.00376279	0.0120587
Cercam	0.415376	0.479746	0.827137	1.74719	2.11464	0.950905	-1.38936	1.88969	13.2254	0.00874074	0.0236998
Crat	1.00941	1.22524	1.54127	3.38557	3.17539	2.33666	-1.1483	3.50204	33.7275	0.000296949	0.00162897
Prrx2	0.01327	0.190131	0.218642	0.711205	0.543076	0.424863	-1.85705	-0.442399	10.9103	0.00955434	0.0254025
Qrfp	0.586773	0.644403	0.462579	1.59585	1.40001	1.46276	-1.31199	1.59533	55.7194	2.40624e-05	0.000242626
Lamc3	0.20507	0.234049	0.240814	0.60696	0.566341	0.695323	-1.36768	1.38518	60.7429	1.66706e-05	0.000187464
Dnm1	0.813049	1.10726	1.20376	2.13827	2.40822	2.22658	-1.02632	3.10968	42.709	7.24725e-05	0.000552847
Ak1	1.04371	1.12494	0.731029	4.96881	5.43744	6.09596	-2.42409	3.04911	213.133	5.68931e-08	3.98767e-06
Angptl2	3.89137	4.25316	4.86432	11.0724	10.3788	10.8942	-1.22656	5.55517	148.956	3.02539e-07	1.16143e-05
Mvb12b	0.461445	0.504332	0.782238	1.60822	1.6236	1.22852	-1.26078	3.17137	31.6683	0.000449336	0.00223126
Ptgs1	1.81568	2.05544	1.98703	8.19618	6.77141	6.82857	-1.80973	4.14426	243.382	3.04332e-08	2.63877e-06
Crb2	0.15152	0.108056	0.101073	0.393309	0.26615	0.217681	-1.20627	0.507285	17.0498	0.00213742	0.00763295
Olfml2a	1.00284	1.36806	0.906044	2.90063	2.58116	3.50944	-1.37028	3.49928	66.0687	1.16171e-05	0.000144969
Lypd6b	0.63957	0.690645	0.485294	1.36873	1.59145	1.58199	-1.23764	1.47551	46.0943	5.30658e-05	0.00043713
Cacnb4	0.0900031	0.159053	0.156097	0.444581	0.462359	0.438955	-1.6347	1.40053	53.2659	2.90907e-05	0.000279861
Upp2	0.0301769	0.0452152	0.0348916	0.168293	0.181967	0.125244	-2.00447	-0.31839	40.0245	9.41918e-05	0.000672856
Dapl1	1.34137	0.516812	0.731157	1.9562	1.90941	2.55632	-1.23957	0.0794379	12.879	0.00510217	0.0154339
Wdsub1	0.788342	0.615662	0.696177	1.48897	1.81455	1.24142	-1.03002	2.0001	30.7006	0.000266051	0.00149661
Grb14	0.10141	0.137362	0.100503	0.452921	0.373776	0.318884	-1.66579	0.858298	51.3984	3.37836e-05	0.000313176
Scn7a	0.780179	1.06104	0.664253	1.92777	1.84253	1.93964	-1.10418	3.3206	48.7505	4.2106e-05	0.000367943
B3galt1	0.153792	0.118181	0.121598	0.669556	0.53925	0.438487	-1.98429	0.989911	70.6068	8.70987e-06	0.000117985
Spc25	3.43647	4.96708	8.25349	19.2906	19.6948	9.32118	-1.4459	5.09593	8.49107	0.0385697	0.0782124
Klhl23	0.264188	0.222662	0.339065	1.48334	1.93204	1.0855	-2.35699	2.12358	86.7185	4.6075e-06	7.43856e-05
Rapgef4	4.69239	4.85484	3.80553	9.90675	9.53177	11.5283	-1.12909	5.60831	113.702	1.04344e-06	2.64356e-05
Prkra	1.15485	0.821916	1.3464	2.4561	2.32885	2.95567	-1.13101	1.90867	30.1723	0.000284209	0.00157411
Aplnr	0.0492451	0.15416	0.158616	0.430904	0.532004	0.200212	-1.57114	-0.0189172	10.8263	0.00962696	0.0255651
Pacsin3	0.372867	0.46125	0.406785	1.05905	1.01124	1.26226	-1.33542	1.72862	62.842	1.44125e-05	0.000168071
Accs	0.52269	0.527065	0.404702	1.1487	1.01862	1.10404	-1.08613	2.71634	60.8648	1.65284e-05	0.000186371
Lrrc4c	0.118131	0.0521518	0.0634155	0.875745	0.820764	1.12564	-3.52214	1.24131	148.071	3.10993e-07	1.17814e-05
Depdc7	0.533859	0.931281	0.645978	1.65821	1.94402	1.99853	-1.31441	1.44276	36.5143	0.000135747	0.000889766
Ccdc34	0.944397	1.07688	1.97514	4.73607	5.13302	2.73145	-1.56542	4.16844	13.9739	0.0144721	0.0355193
Fmn1	0.835207	1.105	0.990963	2.32434	2.02614	2.44863	-1.12706	4.69134	90.3526	2.93748e-06	5.41616e-05
Bub1b	6.5802	6.92082	8.95256	22.0859	23.3194	16.6956	-1.38044	5.89659	61.7177	9.21946e-05	0.000662352
Plcb2	6.88727	6.85194	6.07511	16.0303	14.8869	16.6076	-1.17735	6.19395	221.57	4.7393e-08	3.5016e-06
Knstrn	1.52866	1.59453	2.03437	6.44645	7.13667	4.49135	-1.72193	4.30346	71.7203	4.41416e-05	0.000381095
Ivd	4.23073	4.00795	3.74258	9.41404	9.5508	9.55578	-1.16635	5.20092	228.168	4.12736e-08	3.16893e-06
Spint1	0.169283	0.229864	0.309907	1.16009	1.26342	1.22951	-2.26322	1.02692	90.7998	2.87349e-06	5.34697e-05
Stard9	1.40066	1.33664	1.34969	4.31751	3.98614	4.31319	-1.54062	5.92028	413.909	2.4256e-09	7.54314e-07
Map1a	0.849165	1.01134	1.01646	3.62289	3.10184	3.17302	-1.69597	4.67659	236.432	3.48961e-08	2.86519e-06
Frmd5	0.251742	0.244143	0.179429	1.00332	0.8836	0.696199	-1.85411	2.03421	87.5924	3.37277e-06	5.99351e-05
Gatm	0.711045	1.37396	1.31592	5.75388	6.31055	3.47804	-2.10087	3.23043	38.7997	0.000746577	0.00332923
Fgf7	0.144213	0.270101	0.250117	0.538447	0.399165	0.55578	-1.06853	0.278295	13.6703	0.00427155	0.0133343
Ncaph	2.11467	2.89747	4.31204	7.79213	8.39089	4.32559	-1.04769	4.41287	6.93318	0.0485159	0.0943467
Kcnip3	0.315558	0.513359	0.420013	2.37234	2.14801	1.99061	-2.28928	2.19176	142.727	3.68495e-07	1.31197e-05
Prom2	0.0301012	0.0169132	0.0174021	0.324362	0.361534	0.611264	-4.23276	0.272325	112.511	1.09456e-06	2.71828e-05
Mal	0.206082	0.236849	0.194956	0.956271	0.916728	1.25797	-2.20162	0.825956	96.8072	2.15734e-06	4.41028e-05
Bub1	0.686374	0.664002	0.703898	3.02108	2.95235	1.58712	-1.79604	2.79685	52.3574	7.97945e-05	0.000593559
Ckap2l	1.7835	2.1254	3.50326	9.14582	9.02593	4.84702	-1.54476	3.98028	15.4284	0.0109656	0.0283745
Siglec1	1.7086	2.29362	2.54315	4.09096	4.36259	5.57602	-1.00949	4.60268	34.5308	0.000376584	0.00195191
Bmp2	0.607558	0.690972	0.787118	1.96779	2.17514	2.44778	-1.56867	2.3579	98.9873	1.95203e-06	4.13941e-05
Bfsp1	0.174209	0.477186	0.415444	0.750273	0.900876	0.823086	-1.10908	0.53978	11.9305	0.00637137	0.0183441
Dzank1	0	0.031855	0.0273132	0.155408	0.170933	0.193281	-2.97134	-0.251366	28.9346	0.000432268	0.00216252
Cst3	22.4049	32.5345	32.8689	74.2119	71.2285	75.9193	-1.24629	6.01143	74.165	2.13022e-05	0.000223736
Tpx2	4.85731	6.05398	11.932	30.1748	33.5814	15.1517	-1.69748	6.29186	10.164	0.0296305	0.0630071
Bpifa6	0.198645	0.125566	0.0861304	0.859032	0.942557	0.88333	-2.63154	-0.232749	62.6747	1.45784e-05	0.000169221
E2f1	1.21284	1.37685	1.60982	3.55859	4.18402	2.42146	-1.18765	2.91302	31.2316	0.000345328	0.00182135
Cep250	17.1594	15.623	15.4785	33.7155	34.6927	34.4549	-1.00644	8.01468	209.327	6.19216e-08	4.22243e-06
D630003M21Rik	0.0917722	0.0429706	0.0442127	0.208191	0.222262	0.176839	-1.69438	-0.492944	22.2137	0.000872065	0.00375481
Fam83d	0.195609	0.192339	0.192245	0.543596	0.551089	0.324736	-1.20502	0.455288	20.1396	0.00122563	0.00490381
Ccn5	0.33813	0.170989	0.140745	1.05856	0.830279	0.854038	-2.01031	0.170451	36.4074	0.000137326	0.00089632
Eya2	0.289822	0.636574	0.555967	1.8529	2.19561	2.3276	-2.0051	1.95503	62.4033	1.71508e-05	0.000191138
Sulf2	1.33415	1.16927	1.39525	5.02255	3.89211	4.6318	-1.71061	4.07657	176.022	1.39357e-07	7.31934e-06
Kcng1	0.842788	0.491382	0.630731	1.54198	1.59205	1.70956	-1.21908	2.35288	40.8788	8.65199e-05	0.000630364
Nfatc2	1.85735	2.05472	2.22078	4.40535	4.42108	5.09991	-1.09525	5.13057	120.571	7.98894e-07	2.18945e-05
Bcas1	0.179228	0.139436	0.179334	0.45155	0.466097	0.55789	-1.47855	0.35539	38.5482	0.000109476	0.000757561
Spo11	0.112824	0.100683	0.0920833	0.474258	0.401506	0.289217	-1.8453	0.00473323	38.9707	0.000104815	0.000732089
Pck1	0.280791	0.0639609	0.394858	0.968402	0.472618	0.755918	-1.48595	0.778259	6.19682	0.0467173	0.0915593
Edn3	0.575747	0.794529	1.11926	3.00874	2.55551	3.08914	-1.70307	2.92403	56.2537	4.66761e-05	0.000397013
Gm14443	0.139244	0.153467	0.134682	0.300697	0.400233	0.400089	-1.27366	0.351974	29.5453	0.000307736	0.0016749
Zfhx4	0.0264574	0.00836202	0.031547	0.143486	0.126519	0.110297	-2.43496	0.274195	40.1837	9.27013e-05	0.00066528
Car1	0	0.456921	1.12108	8.12424	11.4088	2.4293	-3.67077	2.28255	9.96406	0.0305996	0.0646645
Sirpb1a	1.1245	1.14878	0.965292	3.36268	3.72891	3.45482	-1.618	2.39091	140.376	3.97804e-07	1.37024e-05
Pld1	0.451745	0.631179	0.440494	1.3408	1.40399	1.32135	-1.33104	3.5822	86.5067	3.56502e-06	6.25777e-05
Eif5a2	0.367535	0.253047	0.412987	0.827906	0.801347	0.681361	-1.07455	1.50083	25.1019	0.000563126	0.00266162
Pex5l	0.314765	0.421487	0.290814	0.993518	0.981442	1.38922	-1.62345	2.68521	75.3143	6.57043e-06	9.50185e-05
Bbs7	0.28002	0.30111	0.397734	0.805006	0.77315	0.725641	-1.14399	1.57354	37.1713	0.000126504	0.000842079
Pabpc4l	0.113429	0.135433	0.188529	1.0132	0.731633	0.727167	-2.40268	1.4264	95.2356	2.32161e-06	4.61934e-05
Pcdh18	0.635287	0.776578	0.677069	2.09578	1.42378	1.88476	-1.28496	2.7401	58.5489	1.95028e-05	0.00020857
Frem2	0.113867	0.125752	0.095338	0.6096	0.667212	0.74205	-2.50385	2.36674	255.627	2.41281e-08	2.352e-06
Smad9	0.0193908	0.0408573	0.0840766	0.296929	0.258773	0.241435	-2.34102	-0.173035	32.0811	0.000224819	0.00131086
Igsf10	0.456355	0.559649	0.475779	1.62052	1.37085	1.76481	-1.58571	3.3886	138.482	4.2348e-07	1.43221e-05
Wdr49	0.0991244	0.0915001	0.0532124	0.240932	0.188975	0.365221	-1.62037	-0.00912946	22.0012	0.000902034	0.00385906
4930579G24Rik	0.264188	0.155863	0.412376	0.539395	0.587603	0.70487	-1.04401	-0.123705	8.71505	0.014788	0.0361234
Rxfp1	0.0724861	0.0480012	0.0538786	0.169578	0.154313	0.209514	-1.53091	0.290158	34.4206	0.000171153	0.00106099
Gria2	0.0401685	0.0536032	0.0435416	0.189369	0.0833861	0.0833562	-1.28825	0.404824	12.4919	0.00564293	0.0166931
Gucy1a1	1.23614	1.80355	1.42172	6.31279	5.81447	5.5201	-1.89811	4.66167	197.913	8.07261e-08	4.95245e-06
Lrat	0.389049	0.393476	0.303637	1.33215	1.39749	1.63054	-1.91957	2.27319	147.87	3.12947e-07	1.18331e-05
Mab21l2	0.712418	0.503069	0.617793	1.60525	1.11347	1.30999	-1.05375	1.41665	25.1948	0.000555608	0.00263413
Cd1d1	4.2122	3.78053	3.11711	7.90754	8.63003	10.1578	-1.18026	4.0041	80.0282	5.03145e-06	7.88874e-05
Iqgap3	0.267449	0.342931	0.551071	1.10844	1.3097	0.656647	-1.31266	3.00284	12.0768	0.0144047	0.0353977
Paqr6	0.0642796	0.162528	0.148645	0.893163	0.848287	0.952789	-2.7228	0.355747	76.9959	5.96376e-06	8.86674e-05
Pklr	0.0804157	0.196549	0.230125	3.27687	5.69488	0.822458	-4.15954	2.45975	19.0466	0.00949699	0.0252801
Cks1b	0.878202	1.3245	1.38283	4.16802	4.35891	2.9186	-1.58125	1.5085	44.5468	6.1041e-05	0.000483806
Npr1	1.08268	1.14636	1.28801	3.25377	2.83162	3.17415	-1.3088	3.33921	111.845	1.12443e-06	2.77534e-05
S100a4	16.3532	17.8762	14.1038	34.7607	34.5291	33.209	-1.00052	3.86658	84.93	3.86831e-06	6.59449e-05
Selenbp1	0.69836	0.955251	1.20128	4.46065	4.60383	2.74909	-1.95696	2.46907	54.2541	6.63027e-05	0.000516555
BC028528	4.88154	5.67859	4.41022	15.6006	16.6619	16.7879	-1.62688	3.8865	209.89	6.11447e-08	4.19791e-06
H2ac21	5.97815	6.2734	9.65669	17.9495	24.038	9.79939	-1.1515	2.44942	9.46329	0.0208065	0.0474484
H2ac18	4.04104	3.85498	7.66325	13.3355	15.4475	7.3853	-1.12539	2.34141	8.18051	0.0282976	0.0607249
H3c13	1.17315	1.30335	3.23695	6.75925	4.17487	2.79806	-1.16829	0.703395	5.69586	0.0479861	0.093581
Fmo5	0.518158	0.703376	0.528863	1.62668	1.63591	1.69649	-1.41509	2.66002	93.7048	2.49631e-06	4.86117e-05
Ptgfrn	0.455096	0.471592	0.547764	1.31591	1.05094	1.31596	-1.23254	3.16176	76.3905	6.17407e-06	9.11207e-05
Mab21l3	0.151378	0.133659	0.131271	0.374071	0.346311	0.448761	-1.40167	-0.00741592	30.1356	0.000285525	0.00158009
Olfml3	1.89224	2.6948	2.17567	5.50477	5.01661	5.07491	-1.11995	4.50874	78.4774	5.48442e-06	8.33495e-05
Kcnd3	0.173719	0.301977	0.235383	0.595757	0.550595	0.61799	-1.21977	1.98884	37.8552	0.000117676	0.000798312
I830077J02Rik	3.26984	3.98837	2.68588	10.0218	10.7071	10.7679	-1.57921	4.28875	147.11	3.2049e-07	1.19897e-05
Kcna2	1.16714	1.58053	1.5125	3.54582	3.40487	3.84295	-1.25351	4.88575	110.018	1.21164e-06	2.92596e-05
Eps8l3	0.103128	0.15452	0.198733	0.643367	0.744193	0.417822	-1.87744	-0.151147	28.5592	0.000349677	0.00183946
Gstm4	0.853697	1.76023	1.87721	3.57938	3.03805	3.66062	-1.0989	2.0775	16.8609	0.00287387	0.00968518
Sort1	0.862948	1.02286	1.03156	4.74107	4.39234	4.42134	-2.12865	4.35539	396.468	2.98152e-09	7.8916e-07
Agl	0.82022	0.681911	0.66461	1.65602	1.68729	1.65863	-1.12279	4.05498	112.418	1.09865e-06	2.72508e-05
Npnt	6.75674	10.2679	7.94709	20.8383	19.1624	20.0351	-1.18066	6.13804	73.0469	1.82607e-05	0.000198813
Cxxc4	0.0155347	0.0196393	0.00336783	0.115636	0.0950179	0.134704	-3.06455	-0.156183	50.4456	3.65278e-05	0.000331586
Cenpe	4.33507	4.0684	8.54477	19.1226	21.4541	10.8145	-1.50991	6.60111	10.665	0.0268663	0.0582145
Ssx2ip	2.88106	2.84074	4.23921	9.99358	12.2758	4.90967	-1.36109	4.68788	10.5358	0.02552	0.0558303
Ptger3	0.260774	0.138811	0.103151	0.502067	0.398884	0.30109	-1.19032	0.722368	12.1777	0.00628454	0.0181664
Fam110b	0.162561	0.190738	0.0912155	0.390473	0.456565	0.40254	-1.40786	1.22036	32.0545	0.000225537	0.00131314
Rad54b	0.477064	0.728291	0.835205	1.88756	1.94598	1.53301	-1.30381	2.83155	39.7488	0.000119414	0.000806552
Fsbp	0.185107	0.291892	0.289974	0.812764	0.690615	0.61602	-1.37222	1.09195	35.4492	0.000152524	0.00097269
Mmp16	0.612506	0.625043	0.627489	1.48402	1.31425	1.52472	-1.12637	3.1534	96.2837	2.21046e-06	4.45994e-05
Epha7	0.0658198	0.0887583	0.0273972	0.129905	0.215494	0.114733	-1.25282	0.134641	9.495	0.0122184	0.0309944
Mob3b	0.549831	0.587217	0.629669	1.93526	1.50858	1.76561	-1.4727	2.84276	108.305	1.30088e-06	3.08591e-05
Tmem215	0.285419	0.397842	0.276068	1.62962	1.3136	1.36682	-2.07931	2.05535	124.137	6.99345e-07	1.9983e-05
Myorg	0.0608908	0.0373234	0.105606	0.409695	0.827369	0.733534	-3.1695	0.787356	63.097	2.16363e-05	0.00022645
Ccl21d	17.468	16.6634	12.9691	36.5908	39.8632	38.4657	-1.20344	4.53972	116.029	9.51631e-07	2.48288e-05
Atp8b5	0.024121	0.0338826	0.0209172	0.35568	0.364817	0.504124	-3.83997	0.520966	165.903	1.8359e-07	8.50336e-06
Car9	0.530841	0.447401	0.470128	0.951228	1.39673	0.994436	-1.12088	0.905216	25.6565	0.00052001	0.00250552
Npr2	0.596616	0.8083	0.74463	1.78354	1.77097	2.0034	-1.28084	2.5803	74.1869	7.01902e-06	9.96434e-05
Reck	0.718764	0.550714	0.500526	1.51012	1.24018	1.66589	-1.23675	2.29924	48.3324	4.36362e-05	0.000378393
Fbxo10	0.660132	0.738709	0.841841	1.57149	2.05309	1.21365	-1.02258	2.47006	25.2354	0.000552362	0.00262307
Stra6l	0.609286	0.467667	0.342019	1.43697	1.36485	1.41999	-1.49306	3.15735	68.9353	9.66568e-06	0.000127474
Ccdc180	0.059008	0.0455884	0.042642	0.384857	0.275614	0.327994	-2.65978	0.0584831	83.2819	4.21919e-06	6.99697e-05
Smc2	9.22046	10.846	14.6486	29.6705	34.1103	17.6342	-1.14266	6.71528	11.7937	0.0202869	0.0464638
Rgs3	2.62369	3.61035	3.70845	9.45683	8.67245	9.41071	-1.38235	6.05857	109.71	2.59217e-06	4.95666e-05
Zfp618	0.0639989	0.0961527	0.108584	0.745655	0.631271	0.695386	-2.84727	1.86421	183.078	1.16003e-07	6.51836e-06
Frem1	0.338825	0.503665	0.410059	1.1213	1.30515	1.21362	-1.45105	3.49837	95.3223	2.31217e-06	4.60511e-05
Cntln	2.17648	2.47362	2.21785	6.80152	7.23364	6.31209	-1.48167	4.99208	261.912	2.15062e-08	2.21856e-06
Tek	0.751074	1.05658	0.847668	4.01692	3.67025	4.01274	-2.05163	3.4774	217.458	5.17621e-08	3.74549e-06
Fggy	0.333965	0.258953	0.220101	0.602308	0.637817	0.681149	-1.15921	1.42519	37.4402	0.000122941	0.000823813
Nfia	0.912735	0.988771	0.92204	2.59164	2.60617	2.75186	-1.40722	4.27415	255.511	2.41799e-08	2.352e-06
Alg6	0.301525	0.333706	0.277323	0.91463	0.929422	0.771983	-1.43428	2.32724	93.9651	2.46552e-06	4.81986e-05
Dnajc6	0.193215	0.225762	0.274175	0.859208	1.07827	0.902141	-1.94105	1.80477	104.554	1.52559e-06	3.49134e-05
Sgip1	0.102693	0.177431	0.184786	0.519807	0.45225	0.586801	-1.64866	1.77866	51.7577	3.28136e-05	0.000306017
Dab1	0.105301	0.0610152	0.0913147	0.190359	0.228354	0.184373	-1.14526	0.230978	17.7919	0.00185905	0.0068267
Dhcr24	1.44067	0.909304	1.07004	5.30908	5.58097	4.36665	-2.0758	3.63018	135.415	6.06205e-07	1.83099e-05
Fam151a	1.08258	0.958036	0.91532	2.61324	2.43194	2.03391	-1.1769	1.69487	47.04	4.88086e-05	0.000409974
Acot11	0.812129	0.829338	0.909204	2.29931	2.45813	1.98338	-1.31541	3.22105	103.035	1.62976e-06	3.65213e-05
Podn	0.767877	0.719088	0.528481	2.01157	1.31752	1.58805	-1.20597	2.30296	36.5545	0.000135158	0.000887353
Cdkn2c	1.27884	1.56775	2.68845	7.70615	7.8005	4.07548	-1.73133	3.48023	17.7254	0.00778749	0.0216432
Skint3	0.325028	0.222575	0.223137	4.85036	3.47002	4.25166	-3.94916	3.07175	398.921	2.89467e-09	7.86882e-07
Trabd2b	0.200566	0.13921	0.184158	0.374704	0.409359	0.38473	-1.07322	0.926329	27.2141	0.000418589	0.00211195
Rad54l	1.05022	1.11283	1.55205	3.72313	4.28421	2.37259	-1.39439	4.16611	25.9707	0.0021733	0.00772949
Ccdc163	2.02478	1.44531	1.54084	3.74381	3.73145	4.1803	-1.13429	2.80148	56.8751	2.20595e-05	0.000229209
Kif2c	0.799225	1.08077	1.42235	3.94246	5.1047	2.49839	-1.71531	3.42086	25.6561	0.00247285	0.00856692
Cdc20	2.17319	2.03119	3.34627	6.76692	7.10163	4.73272	-1.21126	3.02141	25.1457	0.00105872	0.00437404
Rims3	0.757303	1.3233	1.42383	3.37397	3.11901	3.09757	-1.3621	4.10827	35.7473	0.000556593	0.00263693
Ppt1	11.028	13.8673	12.1675	38.7078	41.4951	45.6881	-1.67777	6.61814	287.058	1.39211e-08	1.72862e-06
Mycl	0.193332	0.141218	0.268246	2.75213	2.83231	2.7969	-3.70516	2.57792	304.957	1.04413e-08	1.51106e-06
Heyl	0.366443	0.398923	0.247155	0.896245	0.833148	0.615584	-1.1305	1.52948	25.2131	0.000554148	0.00262968
Rhbdl2	0.254292	0.100016	0.294022	0.44708	0.542968	0.625697	-1.23087	0.258915	11.705	0.00672732	0.0191926
Cdca8	1.80956	1.64799	2.70253	8.09477	7.91544	3.81325	-1.59904	4.47271	16.2637	0.0109325	0.0283108
Rspo1	0.725086	1.04116	0.733575	3.27839	2.68787	3.7139	-1.86302	1.97492	89.7483	3.0267e-06	5.51996e-05
Oscp1	0.123822	0.154452	0.098786	0.497192	0.277607	0.321556	-1.4539	0.413341	23.5392	0.000709977	0.00319577
Col8a2	0.828964	0.889209	0.502699	1.80001	1.51112	1.7632	-1.11077	2.44657	30.9812	0.000256978	0.00145833
Clspn	4.4252	4.44992	7.73769	16.6079	19.1082	8.79546	-1.33324	6.1798	9.72839	0.0306155	0.0646913
5730409E04Rik	0.972131	1.19865	1.45185	2.97875	2.6587	2.76182	-1.12284	2.53425	44.8232	5.95155e-05	0.000475085
Tlr12	0.835473	0.607502	0.987314	2.26463	2.29548	2.54233	-1.45839	2.33311	60.46	1.70066e-05	0.000190208
Fam167b	1.95372	2.56142	2.56487	8.91047	6.59059	7.04674	-1.58197	2.24301	75.7863	6.39293e-06	9.33238e-05
Ccdc28b	10.4681	10.479	7.96387	24.1701	25.597	27.7696	-1.3393	5.15006	149.618	2.964e-07	1.15504e-05
Adgrb2	0.168482	0.182571	0.198284	0.941883	0.806575	0.781312	-2.11346	1.73811	149.581	2.96745e-07	1.15504e-05
Rps6ka1	6.52702	6.32521	6.77303	14.4794	13.8431	13.9305	-1.02029	5.44385	170.538	1.61499e-07	7.84715e-06
Zfp683	0.336117	0.342923	0.429539	1.51999	1.32205	1.08558	-1.73246	0.350693	45.8007	5.44777e-05	0.000444213
Stmn1	18.3593	19.7298	26.2176	59.4331	69.5751	43.2521	-1.33412	6.22799	32.8114	0.00146338	0.00564692
Paqr7	0.745421	0.834237	1.0279	1.86603	1.92975	2.2877	-1.13115	2.62279	49.6288	3.90968e-05	0.000348133
Myom3	0.0603371	0.0544854	0.0672724	0.333642	0.414105	0.410124	-2.57245	0.465957	112.035	1.11583e-06	2.75749e-05
Tcea3	1.02231	0.83029	0.822053	3.24159	3.73732	2.62841	-1.76197	1.52682	78.8954	5.35765e-06	8.20202e-05
Klhdc7a	0.0933304	0.0898975	0.127182	0.314754	0.355858	0.361659	-1.63967	0.831522	56.0156	2.35288e-05	0.000239043
Cela2a	0.286958	0.521892	0.26194	0.745203	0.83308	0.738757	-1.0185	0.0243895	11.3243	0.00738497	0.0207423
Zfp982	0.227347	0.397963	0.272978	0.639731	0.746824	0.699896	-1.11481	-0.348153	13.7395	0.00420693	0.0131858
Zfp979	0.132929	0.133375	0.115273	0.301559	0.360423	0.377182	-1.35535	0.0202806	29.5301	0.000308335	0.00167634
Agtrap	5.27699	6.51338	6.29146	13.7394	12.5104	13.7515	-1.05895	5.34458	114.122	1.02608e-06	2.61938e-05
Ctnnbip1	0.838835	1.04476	0.824408	2.16461	1.87402	1.95623	-1.06034	2.02343	45.7029	5.49578e-05	0.000447584
Per3	1.1565	1.19614	1.08274	2.77643	3.08189	3.10247	-1.29742	4.29657	204.173	6.96115e-08	4.48816e-06
Plekhg5	1.11183	1.42176	1.25922	4.05246	4.23806	4.02343	-1.61198	3.85014	196.709	8.28968e-08	5.06855e-06
Gpr153	0.346168	0.359084	0.300189	1.28556	1.16676	1.16042	-1.7595	1.59598	114.502	1.01071e-06	2.58999e-05
Kcnab2	3.28219	4.07712	3.34433	9.92816	10.2933	10.8833	-1.45353	5.58438	232.091	3.80849e-08	3.02813e-06
Smim1	0.898886	0.879419	1.06152	2.809	2.97783	1.66715	-1.30667	3.29784	33.4044	0.000411223	0.00208472
Megf6	0.221342	0.178197	0.14897	0.882472	0.928766	0.928433	-2.23863	2.10367	174.575	1.44824e-07	7.45503e-06
Morn1	0.879465	0.761534	0.825336	1.9473	2.21869	1.98753	-1.23341	2.62985	88.5178	3.21867e-06	5.75015e-05
Mxra8	1.73008	1.9542	1.34562	3.51259	3.49892	4.51285	-1.11108	3.00194	47.8185	4.56095e-05	0.000390251
C1qtnf12	1.27636	0.915179	1.20595	3.54916	5.37265	1.18596	-1.49135	1.63023	6.83405	0.0440229	0.087119
Cdk14	1.06836	1.20135	0.998185	2.99047	2.85638	3.24523	-1.3911	5.26335	238.09	3.37632e-08	2.81817e-06
Adam22	0.313765	0.34699	0.301973	1.3377	1.50869	1.44847	-2.07099	3.63315	357.393	4.89865e-09	1.01746e-06
Kcnh2	0.182614	0.149383	0.111783	0.360965	0.477844	0.453789	-1.46012	0.52216	34.5579	0.000168515	0.00104754
Rnf32	0.0692805	0.100562	0.123495	0.163716	0.267094	0.253306	-1.11932	0.19351	13.5656	0.00437153	0.0135853
Drc1	0.329767	0.294282	0.151394	0.486814	0.569513	0.664193	-1.0695	0.206588	12.3837	0.0057223	0.0168758
Kcnk3	0.209437	0.176517	0.249726	0.606893	0.5357	0.384168	-1.17724	0.559622	20.2912	0.00119454	0.00481744
Mapre3	0.601851	0.849642	1.01773	1.94561	1.72683	2.33507	-1.18905	2.29028	33.0621	0.00020015	0.00120006
Khk	5.8938	6.21229	6.86905	13.3417	15.4473	13.2781	-1.0613	4.18199	93.1638	2.56182e-06	4.93144e-05
Tcf23	0.13909	0.170513	0.0877207	0.376491	0.326237	0.292383	-1.23882	-0.00272427	17.5878	0.001931	0.00703059
Spon2	0.176603	0.163729	0.22972	0.886408	0.714894	0.816728	-1.99132	0.588189	69.7665	9.17538e-06	0.000122558
Tacc3	6.43237	5.16814	7.19804	16.1109	16.5359	9.5518	-1.08126	5.16335	17.2081	0.00709816	0.0200543
Fgfr3	0.759808	0.781323	0.706178	2.02573	1.5816	1.81706	-1.18662	3.18691	85.6219	3.73154e-06	6.41569e-05
Nat8l	0.101437	0.105222	0.121796	0.511125	0.437346	0.41637	-1.96364	0.935934	90.5601	2.90758e-06	5.37834e-05
Mxd4	5.14438	5.46042	5.07027	13.8338	11.3424	13.6491	-1.22327	6.25131	178.33	1.31142e-07	7.01612e-06
Zfyve28	0.687182	0.643944	0.588069	1.41533	1.32329	1.50375	-1.05956	2.56153	67.9062	1.03171e-05	0.000133466
Htra3	0.123107	0.271744	0.203345	0.812895	0.787539	0.907169	-1.96604	1.21526	59.0919	1.87511e-05	0.000202258
Ablim2	0.0923177	0.112042	0.0512358	0.725671	0.505937	0.646973	-2.7909	1.33337	104.353	1.53895e-06	3.50198e-05
Evc	0.648789	0.783191	0.691548	1.95764	1.83084	1.92935	-1.34243	3.32128	134.415	4.85704e-07	1.59387e-05
Clnk	0.211934	0.408278	0.183785	0.991623	0.525253	1.40017	-1.75753	0.146169	17.2855	0.00220636	0.00781255
Nkx3-2	0.696761	1.53193	1.87832	3.67243	3.05902	3.83925	-1.26565	2.07657	15.3153	0.00514888	0.0155355
C1qtnf7	0.537707	0.55858	0.553039	4.92007	4.42783	4.88221	-3.0213	3.43796	678.919	2.2365e-10	2.24948e-07
Ldb2	0.405627	0.532526	0.277342	1.37365	1.29082	1.44992	-1.67319	1.57406	57.0343	2.17996e-05	0.000227685
Ncapg	2.08445	2.03306	3.32456	6.24404	7.18203	3.31132	-1.08125	4.82235	7.54375	0.0434967	0.0862728
Adgra3	0.221318	0.440644	0.4506	1.00961	0.84753	1.06688	-1.29949	2.44766	26.1714	0.000769541	0.00340896
Limch1	4.63393	5.12182	4.11679	9.91022	9.43431	10.7519	-1.03279	6.40729	133.198	5.0643e-07	1.62478e-05
Adgrl3	0.269755	0.349679	0.308934	1.62135	1.52735	1.56201	-2.25573	4.03846	374.53	3.91563e-09	9.26669e-07
Afp	0.347688	0.351644	0.227806	0.5587	0.941735	0.604693	-1.09911	0.795492	16.4104	0.00241855	0.008416
Rassf6	0.629183	0.339794	0.233078	0.727529	0.90215	0.983316	-1.04627	1.44653	10.5842	0.0108889	0.0282342
Ppef2	0.453627	0.639658	0.590064	1.35067	1.56776	2.36631	-1.55562	1.79521	43.458	6.75262e-05	0.000523654
Naaa	3.44776	3.31252	2.69266	15.2542	14.6214	14.7592	-2.15591	5.04345	463.88	1.40333e-09	5.64588e-07
Ccdc158	0.238969	0.27561	0.236314	0.69548	0.682574	0.667414	-1.35815	1.54325	72.3351	7.83871e-06	0.000108225
Fras1	0.26744	0.183295	0.13125	1.38759	1.00534	1.25851	-2.57232	3.62095	102.569	1.51225e-05	0.00017403
Bmp3	0.105525	0.106726	0.0671067	0.51469	0.27539	0.384782	-1.99006	0.867702	46.6649	5.04458e-05	0.000420891
Hpse	1.62086	1.44094	1.26437	3.55109	3.37791	3.41619	-1.1745	3.09663	90.2553	2.95163e-06	5.43229e-05
Sparcl1	9.28553	19.5799	21.6826	38.1775	32.0906	37.8865	-1.00772	6.26698	7.99237	0.0399228	0.0804455
Abcg3	15.6795	26.6955	23.3353	59.0234	58.9028	64.0057	-1.38244	7.1759	52.5934	0.000259982	0.0014707
Ccdc18	1.41985	1.44214	1.93284	3.95746	4.66774	2.85288	-1.17171	4.11506	30.2257	0.000776005	0.00342929
Mfsd7a	0.370358	0.501072	0.300037	0.994952	0.806402	0.910127	-1.12578	1.79704	31.2886	0.00024746	0.00141901
Pxmp2	0.585507	0.292429	0.582959	0.627234	1.6399	1.00287	-1.07626	-0.021534	6.95557	0.0252867	0.0554286
Mn1	0.127488	0.0948077	0.149574	0.287088	0.353612	0.386832	-1.37585	0.724656	32.3887	0.000216708	0.00127428
Grk3	5.99898	5.28815	5.11652	12.5013	12.1577	12.747	-1.10431	6.26941	191.47	9.40699e-08	5.58204e-06
Wscd2	0.0814689	0.0972729	0.1045	0.238241	0.152512	0.221893	-1.02299	1.21691	21.3951	0.000994601	0.00416976
Acacb	0.429566	0.321059	0.473252	1.60195	1.45178	1.43444	-1.78793	3.1844	124.829	6.81801e-07	1.96773e-05
Mvk	1.17709	0.992073	0.801415	2.68135	2.65702	2.18887	-1.26057	2.22674	52.597	3.06754e-05	0.00029038
Cabp1	0.0713924	0.120341	0.073518	0.2771	0.254064	0.250004	-1.46131	0.0842298	27.7012	0.000391885	0.00201306
Cit	1.16822	1.60046	2.87421	9.09806	9.44	4.27848	-1.92541	6.2631	13.1139	0.0193748	0.0447877
Tpcn1	1.98659	2.19011	2.89877	5.79734	5.70444	4.16261	-1.05897	4.99256	29.6774	0.000994877	0.00416976
Iqcd	0.495667	0.548305	1.23577	1.60762	2.3565	1.29492	-1.10683	1.10379	7.79939	0.0247082	0.0544154
Cux2	0.0154865	0.0717876	0.0447652	0.226163	0.126298	0.160685	-1.84286	0.175976	17.3757	0.00238651	0.00832734
P2rx7	1.33382	1.49521	1.35699	3.28913	2.9938	3.46179	-1.13288	3.7826	115.371	9.76548e-07	2.53148e-05
Tctn2	0.0938312	0.0817185	0.0759438	0.162307	0.214263	0.16968	-1.03392	0.197099	17.8502	0.00183907	0.00676814
Tmem132c	0.622761	0.622349	0.5169	1.09742	1.31786	1.33716	-1.00522	2.42601	49.4496	3.96892e-05	0.000351868
Stx2	2.24704	2.8025	4.13828	9.63515	11.1265	5.80347	-1.44248	4.7585	15.5603	0.011751	0.030036
Kctd7	0.4349	0.522195	0.439131	1.06938	1.10245	0.842439	-1.02413	1.69442	33.5353	0.000189424	0.00114876
Gtf2ird1	0.678491	0.771121	1.17377	3.79553	3.27426	3.80337	-1.9592	4.0757	87.0373	1.96653e-05	0.000209868
Tfr2	0.036009	0.13657	0.260219	1.04153	1.30815	0.256198	-2.47447	1.15497	7.62509	0.04211	0.0841029
Nyap1	0.14887	0.112923	0.172129	0.455925	0.406168	0.436915	-1.49341	0.633232	41.6121	8.05294e-05	0.000597539
Gpc2	0.316605	0.359208	0.237594	0.870175	0.606685	0.909702	-1.30047	1.24981	32.94	0.000203037	0.00121412
Flt3	1.62641	1.4986	1.69904	5.29426	5.15437	6.12307	-1.69302	4.44201	265.725	2.00828e-08	2.14886e-06
Fry	0.788667	0.752492	0.584478	2.22948	2.16026	2.38291	-1.58829	5.44187	215.282	5.42703e-08	3.87128e-06
Ppp1r9a	0.512177	0.70637	0.740765	1.66669	1.57891	1.79017	-1.27261	4.06996	79.0675	5.30647e-06	8.16079e-05
Pon3	0.9917	0.829341	0.806648	2.43286	1.90821	2.26988	-1.24777	2.38053	65.3926	1.21445e-05	0.000149876
Cav2	0.202874	0.184138	0.250359	0.75673	0.402636	0.652313	-1.41751	0.48709	23.6099	0.0007024	0.00316804
Cav1	0.778258	0.732347	0.923876	1.92194	1.90913	1.73373	-1.10489	2.20229	51.624	3.31706e-05	0.000308827
Wnt2	0.0923193	0.165342	0.120086	0.471223	0.585206	0.482365	-1.9165	-0.387542	36.3189	0.000138651	0.000901733
Tspan12	0.345814	0.443811	0.436193	0.869193	1.07682	1.18827	-1.26109	1.28292	41.2117	8.37356e-05	0.000616395
Cped1	0.996393	1.27953	1.0385	2.70337	2.49441	2.61371	-1.15128	3.92938	98.5741	1.98907e-06	4.18975e-05
Grm8	0.0972755	0.108575	0.107154	0.203529	0.182443	0.287595	-1.01408	0.73516	19.0659	0.0014763	0.00567648
Akr1b10	1.50908	1.75582	1.43632	3.03101	3.22222	3.77101	-1.00577	3.11086	59.9248	1.76648e-05	0.00019503
Tmem178b	0.00676554	0.0228084	0.0430241	0.247488	0.110351	0.126356	-2.61183	0.158591	22.3428	0.00151454	0.00579873
Trbv13-1	1.422	2.03742	1.5414	3.02427	3.54231	4.29984	-1.02349	0.0153769	14.373	0.00366753	0.0118061
Ephb6	0.455204	0.331337	0.346896	1.26149	1.35608	1.48441	-1.77238	1.72149	98.6052	1.98625e-06	4.1882e-05
Tcaf1	0.801897	0.575726	0.753922	1.68134	1.80399	1.87778	-1.24481	3.5789	79.721	5.11748e-06	7.95543e-05
Zfp467	1.02745	0.93811	1.06599	3.35057	3.03065	4.00859	-1.68934	3.23718	151.849	2.76786e-07	1.11134e-05
Sspo	0.137798	0.0705126	0.0483672	0.26376	0.256866	0.252397	-1.52075	1.45241	22.4493	0.0012229	0.00489451
Hoxa3	0.138464	0.0911714	0.191366	0.334973	0.30027	0.284769	-1.03871	0.470378	13.1605	0.00478601	0.0146404
Hoxa7	0.144771	0.198274	0.408011	0.992962	0.668143	0.877126	-1.65259	0.692687	21.2665	0.00114776	0.00466729
Tril	0.126158	0.220835	0.16831	0.503598	0.353986	0.49195	-1.29373	0.770186	25.278	0.000548983	0.00261026
Chn2	1.21337	1.16982	0.943492	3.15763	2.94772	3.04223	-1.37598	3.58268	134.184	4.89556e-07	1.59566e-05
Prr15	0.313226	0.208415	0.142959	0.483845	0.784674	0.5718	-1.39366	0.434713	19.6232	0.00133919	0.00525334
Scrn1	0.0483409	0.0560209	0.0445402	0.208191	0.166655	0.217648	-1.89881	0.143169	54.4542	2.65117e-05	0.000261811
Fkbp14	0.194432	0.142726	0.179485	0.522895	0.837005	0.70841	-1.91376	0.859485	59.94	1.76457e-05	0.000194926
Fam13a	0.175878	0.171198	0.176147	0.710176	0.639119	0.916477	-2.02583	2.28029	143.053	3.64643e-07	1.30056e-05
Ccser1	0.359211	0.31413	0.304473	0.88229	1.01881	1.09051	-1.52773	2.66423	123.797	7.08149e-07	2.01487e-05
Igkv4-81	5.23358	4.96231	2.33226	8.65719	9.37702	10.7959	-1.1227	1.31656	17.4514	0.00198095	0.00718644
Igkv4-51	8.45401	5.84487	5.6129	16.9685	13.2211	17.2693	-1.1722	2.14636	36.6476	0.000133808	0.000881072
Igkv5-45	0.608319	0.968434	0.996428	0.575004	3.48777	3.66685	-1.47083	-0.50883	5.38043	0.0493886	0.0957406
Cd8b1	8.31738	8.32625	9.22123	17.9281	19.4985	22.2537	-1.1182	4.38958	111.04	1.16192e-06	2.84377e-05
Cd8a	3.10524	2.81615	2.84171	7.20676	7.96332	9.83126	-1.42559	4.33843	140.257	3.9937e-07	1.37088e-05
Vamp5	2.52823	3.11928	3.43452	7.63001	7.81696	7.25845	-1.23352	3.83149	89.5077	3.06313e-06	5.56621e-05
Tcf7l1	0.81569	0.88869	1.13291	3.06904	3.09749	2.79559	-1.56962	2.93965	104.419	1.53453e-06	3.49984e-05
Sema4f	0.108222	0.165839	0.179164	0.33897	0.463906	0.433115	-1.34753	0.611061	27.9843	0.000377313	0.00195367
Pcyox1	2.34266	3.15731	3.69239	6.42765	6.06484	7.24986	-1.01277	4.56118	38.3253	0.00021687	0.00127485
Podxl2	0.12674	0.278492	0.290467	0.573754	0.442976	0.563586	-1.08461	1.15007	14.1662	0.00389059	0.012386
Hdac11	1.31161	1.26499	1.24293	2.84701	2.6947	2.78392	-1.03877	2.95746	86.1086	3.63882e-06	6.32335e-05
Eogt	0.860336	0.908619	0.828961	2.49388	2.17814	2.57882	-1.39474	2.99921	132	5.27873e-07	1.67487e-05
Lrrn1	0.232093	0.503848	0.457422	3.50015	3.93576	3.87806	-3.144	2.92713	169.378	5.09858e-07	1.62779e-05
Ssu2	0.112563	0.0517472	0.0443692	0.487499	0.446098	0.382232	-2.58751	-0.537885	44.4395	6.16459e-05	0.00048764
Srgap3	1.36029	1.1398	1.41783	3.38177	3.46145	3.82197	-1.35731	4.56619	154.987	2.51781e-07	1.05907e-05
Creld1	0.832525	0.897718	0.886509	2.56737	2.04775	2.27023	-1.30945	2.74645	93.411	2.53164e-06	4.90015e-05
Fancd2	0.367207	0.298435	0.682358	1.44479	1.68598	0.720219	-1.42337	2.77921	8.92833	0.0295044	0.0627721
Atp2b2	0.0495195	0.100862	0.0840953	0.266804	0.214774	0.266078	-1.57398	1.06825	37.8064	0.000118281	0.000801392
Rassf4	4.26409	5.11568	4.04324	10.0796	9.22894	10.4319	-1.06318	6.03498	121.381	7.74851e-07	2.15586e-05
Depp1	1.82043	2.60021	1.4457	3.58637	4.21092	4.97631	-1.03577	2.07949	22.88	0.000785561	0.00346012
Zfp9	0.106234	0.276747	0.184248	0.53814	0.57997	0.605529	-1.50251	1.06341	27.2994	0.000413755	0.00209333
Cacna2d4	0.428309	0.335531	0.383325	0.740414	0.962409	0.964505	-1.13106	2.58756	52.0293	3.21025e-05	0.00030064
Wnt5b	0.245125	0.272706	0.238075	0.859149	0.942113	0.810973	-1.69857	0.609121	65.1382	1.23504e-05	0.000151028
Mical3	4.02232	3.39864	4.13063	9.90036	9.54883	8.06065	-1.16606	7.21347	110.371	1.23702e-06	2.97654e-05
Slc6a12	0.0341055	0.043117	0.0443633	0.485984	0.409628	0.439813	-3.33426	-0.350859	103.357	1.60699e-06	3.624e-05
Mfap5	0.195767	0.109997	0.119464	0.530465	0.393493	0.367558	-1.52954	0.0937864	24.853	0.00058387	0.00273971
Clec4a3	0.705961	1.65276	1.10535	4.33745	4.48376	4.1159	-1.80517	1.86168	49.488	4.45101e-05	0.000383126
Clec4a4	1.34137	0.932683	0.901483	7.16051	5.10169	6.26299	-2.46519	1.49376	122.664	7.38553e-07	2.07786e-05
Clec4b1	0.398304	0.251773	0.374184	1.55303	1.91945	1.26934	-2.12297	-0.329669	41.3224	8.28345e-05	0.000611486
Cd163	2.4064	4.36154	4.93803	13.8193	14.1597	20.3166	-1.95229	5.74641	33.5121	0.002415	0.00840779
Clstn3	0.0177416	0.0149529	0.0461554	0.260354	0.24071	0.106505	-2.82808	-0.479454	29.7179	0.00030103	0.00164552
Cdca3	1.38012	1.75243	3.61405	10.6903	11.6162	4.57051	-1.90121	3.99134	10.5525	0.026886	0.0582425
Gnb3	0.0395479	0.133326	0.248639	0.571946	0.738879	0.228619	-1.74785	-0.139897	7.85121	0.0251344	0.0551607
Gpr162	0.345792	0.274295	0.235187	1.32088	1.20041	1.44118	-2.12988	1.62617	127.71	6.14198e-07	1.84254e-05
Lpar5	2.67955	3.47441	2.90455	6.34175	6.31128	7.27141	-1.04955	2.86733	59.3008	1.84713e-05	0.000200415
Cd27	6.01379	6.83968	6.38793	13.6363	13.6542	13.8183	-1.00918	4.53819	137.706	4.34574e-07	1.45698e-05
Ntf3	0.91094	1.10045	0.579295	1.75655	2.05311	2.36293	-1.16717	1.33762	24.4537	0.00061911	0.00287091
Rad51ap1	1.33546	1.33972	2.20363	5.14231	5.84922	2.40905	-1.36939	3.86481	10.0095	0.0259971	0.0566708
Foxm1	0.954249	1.10538	1.46676	3.34335	3.15447	1.90648	-1.16528	3.51016	19.5722	0.00321136	0.0105797
Clec9a	3.13724	3.00377	3.04948	11.2537	11.8886	14.6885	-1.95414	4.66688	319.211	8.39977e-09	1.31328e-06
Clec1a	0.813832	0.808697	0.853855	2.94029	2.99898	3.16321	-1.79075	3.30697	269.042	1.89358e-08	2.11618e-06
Klri1	3.66427	3.42854	2.34279	16.9335	14.5871	15.6037	-2.23902	2.9663	177.132	1.35333e-07	7.14527e-06
Klra3	0.315297	0.63777	0.309875	1.43054	0.991141	0.803844	-1.25764	-0.0399986	12.0648	0.00617009	0.0178973
Plbd1	7.88681	12.8694	12.0159	28.494	24.6463	29.2257	-1.242	5.64318	44.4273	0.000305397	0.00166396
Mgp	1.88537	2.29115	2.43342	4.77443	4.09589	5.98566	-1.07742	2.0904	34.4804	0.000169998	0.00105578
Ptpro	0.205146	0.492602	0.268525	1.54104	1.405	1.3804	-2.07039	2.55892	52.662	0.000105375	0.00073525
St8sia1	0.949971	0.751344	0.572549	1.64	2.0051	1.9573	-1.21878	3.60401	51.8113	3.51695e-05	0.000322016
Sspn	0.598997	0.597033	0.496853	2.08261	2.12701	2.35324	-1.86954	2.76964	205.3	6.78365e-08	4.42649e-06
Lair1	2.69451	3.72334	3.48077	8.11468	8.731	8.86409	-1.28975	5.45479	119.751	8.24139e-07	2.23103e-05
Tnni3	1.37492	1.25448	1.22511	3.06901	2.64846	3.73568	-1.20813	2.19429	54.9951	2.54295e-05	0.000252862
Dnaaf3	0.479732	0.532526	0.568213	1.65236	1.74886	1.56092	-1.56014	1.29322	79.137	5.286e-06	8.14814e-05
Brsk1	0.361776	0.278164	0.434811	1.99779	1.61496	2.15063	-2.33361	2.2169	133.934	4.93765e-07	1.60203e-05
Tmem150b	0.139456	0.188057	0.19954	2.70492	2.07818	2.8898	-3.76348	2.33533	338.211	6.37543e-09	1.13071e-06
Cox6b2	0.563665	0.910542	1.30346	3.23674	4.57598	2.13051	-1.73989	1.24984	22.1398	0.00154915	0.0059065
Pla2g4c	0.305575	0.351196	0.572134	1.55974	1.69296	0.778235	-1.62098	1.72511	19.6534	0.00271408	0.00925833
Slc8a2	0.138497	0.346012	0.274517	1.0141	0.792108	0.695045	-1.62354	1.52828	28.4945	0.000501793	0.00243995
Dact3	0.348244	0.293505	0.173644	1.06652	0.805541	0.960108	-1.71843	0.884943	43.1973	6.92006e-05	0.000533144
Gng8	0	0.115281	0.0889599	0.62544	0.730141	0.94276	-3.30966	-0.559292	36.2786	0.000139259	0.000904534
Pnma8b	0.363951	0.232702	0.315611	2.94671	2.52339	2.80152	-3.0982	2.64953	295.386	1.21516e-08	1.60817e-06
Ccdc8	0.968607	1.24506	1.40305	4.59878	3.70213	3.97511	-1.67406	3.65718	112.918	1.07674e-06	2.70616e-05
Mill2	0.807122	1.32674	0.938188	2.49816	2.29682	3.01381	-1.25734	3.03547	45.8058	5.51977e-05	0.000449355
Dmpk	3.5518	3.71784	3.45528	8.65568	7.74748	8.96867	-1.15666	4.68959	174.103	1.46665e-07	7.47112e-06
Zfp108	0.258217	0.443319	0.340027	0.715956	0.672169	1.04617	-1.12755	0.691073	17.6336	0.00191455	0.00698713
Atp1a3	0.668252	0.920283	0.734783	2.07703	1.72141	2.1908	-1.27882	3.03761	69.8285	9.14004e-06	0.000122329
Ceacam1	1.98553	2.88601	2.28538	6.53912	4.93256	7.50979	-1.32036	4.64483	50.9346	0.000135382	0.000888117
Ceacam2	0.178613	0.324235	0.26212	0.818182	0.788424	0.953101	-1.64437	1.08967	50.091	3.76175e-05	0.000337667
Ppp1r14a	8.79473	15.0814	11.4234	50.1377	38.648	47.4039	-1.86183	5.26604	81.2645	6.00496e-05	0.00047821
Zfp30	0.188383	0.216507	0.185638	0.539055	0.354244	0.472156	-1.12232	1.01229	27.1473	0.000422417	0.00212643
Lgi4	0.12489	0.143535	0.113225	0.381517	0.237374	0.338263	-1.23796	0.0921052	20.0061	0.00125385	0.00499005
Hpn	0.266507	0.235312	0.286135	0.83131	1.10649	0.502255	-1.54444	1.16074	28.5837	0.000348553	0.00183451
Rhpn2	0.0701749	0.0556655	0.0465355	0.217725	0.220351	0.139506	-1.66329	-0.267334	26.6817	0.00045032	0.00223504
Cep89	3.78547	4.02687	4.63123	9.61751	9.5437	7.9434	-1.03656	5.05596	80.0023	5.03863e-06	7.88926e-05
Ccne1	3.44099	4.17717	4.48441	9.79646	10.7061	6.13791	-1.05245	4.09509	22.0741	0.00216442	0.00771019
Zfp977	0.1453	0.139955	0.102001	0.194242	0.369341	0.295367	-1.06117	-0.281708	10.5692	0.00893538	0.0240976
Cpt1c	0.111426	0.109563	0.120782	0.276474	0.309789	0.334452	-1.33809	0.285563	34.2299	0.000174904	0.00107859
Fcgrt	5.69475	6.94902	6.22663	20.5895	20.2659	20.4348	-1.61337	4.79296	300.582	1.11844e-08	1.55169e-06
Ano5	0.0133107	0.0504833	0.0403998	0.28026	0.245726	0.266354	-2.79855	0.271885	61.1964	1.61487e-05	0.000183633
Svip	0.27769	0.424971	0.64004	1.39254	1.27428	0.701901	-1.23224	1.50138	11.3305	0.0108276	0.0281042
Nipa1	0.367896	0.723493	1.07762	2.53161	2.58209	1.09063	-1.42056	2.15695	7.45896	0.0389009	0.078765
Gm38393	0.0997796	0.117734	0.0692213	0.26314	0.310699	0.315025	-1.54208	0.0865775	32.3906	0.000216659	0.00127428
Ndn	0.30996	0.593725	0.427621	1.07872	1.10305	0.977354	-1.15427	1.4823	25.7213	0.000515236	0.00248728
Trpm1	0.0635298	0.026772	0.0321368	0.306258	0.0769311	0.0941675	-1.90249	0.59862	7.70778	0.0331579	0.0689409
Mcee	1.79653	2.15651	2.50211	4.97866	5.93319	5.05956	-1.21565	1.84452	46.6363	5.05735e-05	0.000421782
Synm	2.57831	2.65962	2.32688	6.3681	5.62373	5.30664	-1.10955	5.02572	130.569	5.54927e-07	1.72002e-05
Nr2f2	4.11835	6.17407	6.78685	14.6096	13.6735	14.1301	-1.22404	6.40248	44.0502	0.000358218	0.00187654
Ntrk3	0.087978	0.0748762	0.0800324	0.163629	0.19261	0.22169	-1.16379	2.04733	51.3014	3.40512e-05	0.000314497
Ticrr	0.717719	0.681614	0.902015	2.10824	2.36212	1.17717	-1.2092	3.72063	18.2333	0.00466771	0.0143483
Anpep	1.68659	1.86172	2.21023	5.40191	4.89906	4.40477	-1.26505	3.80772	83.7116	4.12413e-06	6.88473e-05
Arpin	1.49712	1.84935	1.7938	4.4917	3.74166	4.40098	-1.20933	2.75009	72.8763	7.58773e-06	0.000105923
Idh2	6.67656	7.29661	8.11789	17.8265	17.4442	17.7867	-1.17667	5.00474	151.301	2.81456e-07	1.12497e-05
Fsd2	0.496289	0.401769	0.520975	1.22771	1.10965	1.47513	-1.33796	1.80217	54.3506	2.67252e-05	0.000262759
Adamtsl3	0.114252	0.107622	0.113647	0.363053	0.281023	0.230117	-1.29655	0.678448	29.3951	0.000313715	0.00169551
Dlg2	0.623259	0.730255	0.734947	1.96848	1.70365	1.78981	-1.30042	4.47723	149.471	2.97755e-07	1.15504e-05
Tenm4	0.220351	0.188846	0.238318	0.740345	0.659711	0.702411	-1.61225	3.2565	150.88	2.85113e-07	1.13347e-05
Thrsp	0.784598	0.300578	0.659769	2.29568	2.11526	1.79733	-1.75249	1.54453	32.406	0.00032439	0.00173918
Pak1	1.83471	2.11924	2.53533	5.52459	4.91449	5.51728	-1.20899	3.87215	78.6238	5.43959e-06	8.2959e-05
Myo7a	2.81221	2.68406	2.64976	6.27409	5.38481	6.42607	-1.0651	5.2643	142.396	3.72462e-07	1.31677e-05
Capn5	1.38534	2.20721	2.4109	5.39215	5.37741	3.38393	-1.14952	4.19444	16.2055	0.00739133	0.0207572
Stard10	2.74318	2.93759	2.61204	7.68733	9.03475	4.90801	-1.29968	3.58287	37.4402	0.00027171	0.00152079
Art2a	3.80674	5.93962	5.65424	14.7308	10.6466	13.7158	-1.25517	3.58817	43.2832	0.000111209	0.000764555
Art2b	2.29123	2.50498	2.5375	6.34853	5.27214	6.80058	-1.24144	3.59113	98.6913	1.97848e-06	4.18058e-05
Rrm1	5.26972	6.07656	7.91004	16.3861	21.6546	8.80376	-1.19622	6.9089	8.8351	0.0355331	0.0730862
Olfml1	0.942061	1.10637	0.857112	4.03339	4.13568	5.24672	-2.11815	2.18932	157.128	2.3627e-07	1.01992e-05
Dkk3	0.914158	0.94676	0.933818	3.38095	3.10158	3.21759	-1.7087	2.79707	201.877	7.3406e-08	4.67505e-06
Rassf10	0.178644	0.138017	0.0903679	0.417931	0.556273	0.529594	-1.80506	0.201022	38.518	0.00010982	0.000758892
Plk1	2.54427	3.01206	4.55633	10.9732	12.676	6.10417	-1.46743	3.85817	15.4143	0.0102489	0.0268656
Chp2	0.129869	0.123138	0.11262	0.980521	1.24207	0.73631	-2.91742	-0.106638	76.8445	6.01553e-06	8.92393e-05
Cdiptos	0.642779	0.643322	0.696755	1.52084	1.58156	1.41128	-1.09919	1.50207	46.3801	5.17335e-05	0.000428966
Prrt2	0.807283	0.847017	0.800066	1.62581	2.21329	2.2711	-1.22744	2.17295	56.1903	2.32208e-05	0.000236735
Kif22	2.5582	3.12678	5.13641	11.798	13.7361	6.74519	-1.48685	5.1237	12.4182	0.0196016	0.0451667
Spn	22.3646	23.7501	21.7514	56.1269	61.6105	58.884	-1.29456	7.55717	336.137	6.5653e-09	1.14841e-06
Itgax	4.77865	4.94993	4.01239	16.5191	15.2898	15.742	-1.70722	5.5953	346.282	5.69653e-09	1.06164e-06
Itgad	2.70611	5.61678	6.12939	15.1233	14.7328	14.3683	-1.52341	5.44503	20.9711	0.00633306	0.0182672
Cox6a2	3.6355	5.61206	7.69904	17.3846	19.6107	20.4545	-1.66576	3.0652	45.0697	0.000169155	0.0010512
Rgs10	13.9466	14.395	13.8747	40.0186	43.2586	43.2296	-1.49734	5.56921	404.76	2.69997e-09	7.66921e-07
Jakmip3	0.128886	0.126148	0.18027	0.834717	0.791569	0.861539	-2.4209	1.61138	153.692	2.61758e-07	1.07471e-05
Dpysl4	0.0913376	0.0806465	0.0716625	0.229406	0.220565	0.185672	-1.29911	-0.121168	24.1893	0.000643857	0.00295974
Stk32c	0.983475	0.952745	0.862651	2.7023	1.98126	2.38269	-1.25184	1.92539	55.3461	2.47556e-05	0.000248371
Cyp2e1	0.627049	0.203264	0.784273	1.39515	1.53414	1.41562	-1.34178	1.11962	10.7314	0.0124817	0.0315231
Tnni2	1.3385	1.05485	1.38683	3.88925	4.31482	5.19447	-1.73722	2.09666	95.5689	2.28556e-06	4.56114e-05
Mrgpre	0.345952	0.373215	0.360002	0.765195	0.80024	0.818413	-1.05485	1.13972	38.743	0.000107297	0.000746587
Fcer2a	35.2381	36.0477	28.6164	77.1096	73.3856	81.6001	-1.13211	7.40187	155.097	2.50952e-07	1.05831e-05
Clec4g	0.750446	1.0779	1.66817	2.94929	2.79286	2.97986	-1.22291	2.32799	22.1853	0.00129872	0.00512704
Cd209a	0.591794	0.720451	0.498936	2.04176	1.79889	1.95906	-1.59114	1.027	63.1008	1.41604e-05	0.000165913
Cd209d	0.311477	0.238653	0.491102	1.32489	0.554226	1.41025	-1.56244	-0.496673	12.4082	0.00568949	0.0167977
Cd209b	0.344506	1.72139	1.25901	3.65298	3.17444	4.38791	-1.65302	2.35449	9.27867	0.0279893	0.0602266
Shcbp1	0.483659	0.470349	0.734879	1.35393	1.79475	0.882348	-1.16562	2.58535	14.8242	0.00608456	0.0177002
Myo16	0.108564	0.0443635	0.0855859	0.176318	0.163905	0.28673	-1.31434	0.235286	13.4811	0.00445427	0.0137892
Mcf2l	0.278584	0.349658	0.340647	1.09461	0.978913	1.11403	-1.6294	3.1576	151.971	2.75766e-07	1.11069e-05
Tmem255b	0.773598	0.499405	0.51384	1.61027	1.8451	1.20035	-1.30388	0.791556	25.5572	0.000527426	0.00253215
Gas6	4.27921	4.95798	4.4902	14.214	11.5303	13.6153	-1.43391	4.47888	174.67	1.44457e-07	7.45503e-06
Tdrp	1.08081	1.14449	1.32657	2.37173	2.33735	2.91324	-1.01231	3.12293	52.8869	2.99762e-05	0.000285377
Arhgef10	0.830686	0.966826	1.21529	2.27626	2.19198	2.32186	-1.0827	3.90236	56.9722	2.19005e-05	0.000228194
Xkr5	0.125682	0.127112	0.185281	0.38491	0.542309	0.324151	-1.41912	0.271463	22.8641	0.0007875	0.00346562
Atp7b	0.192019	0.165208	0.211612	1.08221	1.63716	0.30241	-2.32466	1.96053	11.7385	0.0195158	0.0450414
Dusp26	0.0903168	0.133211	0.234962	0.403376	0.74326	0.522103	-1.75	-0.216917	19.7607	0.00130776	0.00515518
Trmt9b	0.0162972	0.0412066	0.0282651	0.201031	0.235612	0.307997	-2.98622	-0.11444	68.4169	9.98744e-06	0.000130375
Fam149a	0.0524471	0.180497	0.151603	0.509382	0.567707	0.548068	-1.96919	1.01753	33.076	0.000271974	0.00152142
Enpp6	0.089285	0.129979	0.0598292	0.255488	0.249136	0.28514	-1.40964	0.241558	23.5452	0.000709335	0.00319359
Stox2	0.191679	0.181451	0.178265	0.716062	0.486881	0.538588	-1.57537	2.83248	90.763	2.87869e-06	5.34697e-05
Tenm3	0.238949	0.19282	0.277751	0.553604	0.515635	0.703091	-1.23135	2.08436	41.8567	7.86426e-05	0.00058783
Hpgd	2.86047	5.06929	5.06833	15.3241	16.191	16.914	-1.80623	4.08869	72.718	4.01688e-05	0.000355024
Hmgb2	52.019	56.7695	84.253	226.485	243.828	133.318	-1.55726	8.62091	20.9359	0.00713451	0.02014
Msmo1	1.13086	1.24582	1.19369	2.88611	2.90902	2.55013	-1.13915	3.60018	106.344	1.41302e-06	3.29747e-05
Npy1r	0.670528	0.336539	0.130667	1.28827	1.11267	1.80241	-1.81901	1.62059	11.3689	0.0164816	0.0393617
Sh2d4a	1.34748	1.61088	1.26795	5.56084	6.07909	4.34308	-1.83426	3.18414	132.58	5.17346e-07	1.64407e-05
Ushbp1	1.03913	1.11341	1.20497	3.0426	2.83437	2.98022	-1.31212	3.70602	144.824	3.44513e-07	1.2532e-05
Ankle1	0.40692	0.668769	1.46442	2.7261	3.05007	1.79138	-1.47459	2.11255	8.41048	0.0309058	0.065125
Tmem221	0.308247	0.273469	0.576816	0.938505	1.01035	1.42842	-1.44292	0.324335	19.1337	0.00145874	0.00563152
Nr3c2	0.277348	0.247305	0.198683	0.817254	0.829651	0.829353	-1.69246	1.79006	102.843	1.64353e-06	3.66419e-05
Ednra	0.5655	0.732942	0.729403	1.58068	1.73341	1.55105	-1.17347	2.65082	64.7784	1.26488e-05	0.00015275
Gcdh	2.08823	1.81574	2.3107	4.69441	6.3217	4.39503	-1.22314	3.30317	53.9185	2.76388e-05	0.00026919
Man2b1	6.44889	5.88338	6.32336	14.5553	13.8459	15.2222	-1.13925	6.36485	216.353	5.30181e-08	3.80032e-06
Nkd1	1.17609	1.60714	1.88629	10.248	7.82216	7.80919	-2.38111	4.51356	138.581	4.77824e-06	7.59415e-05
Ccdc102a	6.01719	6.34142	7.57913	15.7103	14.5159	17.0802	-1.15808	4.79729	104.381	1.53708e-06	3.50169e-05
Adgrg5	0.655333	0.552325	0.575484	1.43962	1.16606	1.51239	-1.12274	1.63544	41.9864	7.76637e-05	0.000582941
Mmp15	0.212153	0.15036	0.221606	0.42249	0.373205	0.557462	-1.1243	0.829259	21.403	0.000993322	0.00416806
Cdh8	0.0134483	0.0113345	0.0291552	0.134428	0.146567	0.188375	-2.9975	-0.478638	55.655	2.41802e-05	0.00024357
Cmtm4	1.06324	1.21656	1.2955	2.43303	2.46363	2.92058	-1.03999	3.86666	74.4915	6.8943e-06	9.80804e-05
Fbxl8	0.482586	0.573595	0.407757	1.08425	0.979785	1.06747	-1.01019	0.721409	23.5541	0.000708374	0.0031907
Kctd19	0.128064	0.11513	0.18509	0.435781	0.569674	0.501133	-1.71704	0.0338648	35.967	0.000144072	0.0009286
Tppp3	0.704072	0.79516	0.4396	2.16825	1.9293	1.82842	-1.52919	1.29092	45.9827	5.35974e-05	0.000440247
Zfhx3	0.99619	1.33835	1.2275	2.62895	2.25048	2.84767	-1.0303	5.28945	67.693	1.15916e-05	0.00014474
Hydin	0.0302973	0.0194553	0.0425375	0.0859143	0.102685	0.0795521	-1.44733	0.169229	21.4983	0.000978062	0.00411863
Mtss2	6.75184	6.26457	5.57462	13.9178	12.7026	13.3604	-1.02064	5.68253	136.681	4.49775e-07	1.50044e-05
Tmem231	0.140479	0.171473	0.235239	0.782978	0.767121	0.788387	-1.99858	1.38039	87.3525	3.41415e-06	6.06169e-05
Nudt7	0.333503	0.308409	0.269123	0.677764	0.659354	0.675595	-1.05954	1.46642	42.4836	7.40461e-05	0.000561868
Sdr42e1	0.721625	0.496942	0.442623	1.39998	1.18224	1.18182	-1.10195	1.43212	27.251	0.000416489	0.00210399
Cbfa2t3	3.4187	4.24342	3.90252	9.26699	8.57158	9.20975	-1.13986	5.73694	146.387	3.27866e-07	1.20864e-05
Disc1	0.99192	0.737992	0.895765	1.98448	2.34315	2.4579	-1.28376	2.57225	68.3057	1.00581e-05	0.000130873
Nrp1	3.26312	2.75469	2.63137	6.39583	6.05939	6.67925	-1.0609	5.48765	127.452	6.19906e-07	1.84777e-05
Pdgfd	0.214517	0.472856	0.257572	0.772081	1.04233	0.785138	-1.36349	0.924423	21.8397	0.000925641	0.00393246
Ddi1	0.12437	0.129484	0.104679	0.407652	0.403541	0.367611	-1.63059	0.890919	70.0233	9.02999e-06	0.000121179
Smco4	1.37544	1.96324	1.42361	3.64243	3.27635	4.69573	-1.1962	1.68731	34.4538	0.000170511	0.00105799
Deup1	0.298658	0.384194	0.374853	0.661924	0.881032	0.831787	-1.07366	0.948057	26.9144	0.000436107	0.00217794
Muc16	0.0474034	0.0332936	0.012846	0.0840139	0.102798	0.0491849	-1.26714	0.566976	8.06525	0.0219897	0.0496126
Pde4a	0.547306	0.561556	0.551257	1.31872	1.16136	1.18513	-1.05698	2.76183	74.6154	6.84432e-06	9.7715e-05
S1pr5	0.395542	0.491281	0.288847	2.19606	2.16699	2.4069	-2.4375	1.72633	147.36	3.17981e-07	1.19561e-05
Ldlr	1.30626	1.28557	1.30162	3.29925	2.8753	2.39562	-1.0541	4.3111	71.0778	8.46134e-06	0.000115161
Spc24	3.15547	2.90668	5.12189	11.0559	13.7578	5.50473	-1.35016	4.14323	9.06888	0.0321946	0.0673699
Dock6	2.44165	2.3076	2.23041	5.56593	5.04315	5.15202	-1.09044	5.04364	173.026	1.50966e-07	7.55433e-06
Rab3d	0.899253	1.1656	1.09712	3.63509	3.28293	3.40309	-1.61865	3.22562	150.222	2.90932e-07	1.14978e-05
Tmem205	0.100512	0.203311	0.139459	0.6413	0.411345	0.429075	-1.63754	-0.189457	22.901	0.000783009	0.00345039
Dpy19l1	3.76199	4.73183	4.84728	9.46516	10.1721	9.54158	-1.04184	5.47886	93.838	2.4805e-06	4.83975e-05
Arhgap32	0.315076	0.528548	0.626582	1.20231	1.02827	1.22459	-1.14104	3.80889	21.9604	0.00227296	0.00800746
Fez1	0.158519	0.23514	0.120969	0.382986	0.338473	0.389104	-1.01987	0.206762	13.3878	0.00454782	0.0140291
Tlcd5	0.218188	0.0612973	0.0882969	0.334107	0.323526	0.413965	-1.48291	-0.158958	12.9623	0.00500609	0.0152004
Thy1	3.98809	4.36447	3.91046	10.1338	9.12148	11.7609	-1.25245	4.4187	133.788	4.96239e-07	1.60746e-05
Scn2b	0.480656	0.438078	0.445895	2.07778	2.12819	1.99819	-2.09907	2.54416	261.115	2.18191e-08	2.23935e-06
Scn4b	0.0731263	0.061632	0.0724726	0.266612	0.209117	0.213687	-1.64506	-0.342661	32.0389	0.00022596	0.00131484
Fxyd6	0.126723	0.122825	0.137364	0.388097	0.225484	0.35501	-1.23453	-0.0414915	17.5801	0.00193377	0.00703938
Fxyd2	0.0909651	0.109524	0.214111	0.442201	0.404646	0.265815	-1.32348	0.0913202	13.0957	0.00485662	0.0148226
Cep164	3.28015	4.07005	4.85367	13.5603	13.9081	12.0972	-1.60898	6.41054	118.005	4.48188e-06	7.30021e-05
Ttc12	0.400787	0.371568	0.397204	0.745229	0.840485	1.06423	-1.09145	1.54365	35.9313	0.000144637	0.000931047
Ncam1	0.465546	0.62526	0.578219	1.27757	1.1517	1.13793	-1.00828	2.91591	50.2023	3.72711e-05	0.000335606
Bco2	0.933763	1.60505	1.11872	2.52942	3.18088	2.66617	-1.10575	2.09082	28.9974	0.000330237	0.00176342
Dixdc1	0.0835142	0.147373	0.119948	0.32415	0.264695	0.3087	-1.26059	1.07702	30.0997	0.000286819	0.00158507
Poglut3	1.69339	2.08362	2.41647	5.58001	5.8737	6.58966	-1.45237	3.86497	103.088	1.62596e-06	3.65213e-05
Rab39	1.40141	1.37307	1.16211	2.44401	3.18714	2.96009	-1.04064	2.63003	51.7767	3.27633e-05	0.000305689
Acsbg1	0.332141	0.377302	0.356901	0.663393	0.899339	0.866908	-1.09745	1.09189	32.0032	0.000226932	0.00131897
Hykk	0.119396	0.0834483	0.0631327	0.260123	0.2539	0.274528	-1.49074	0.680465	35.8874	0.000145336	0.000934124
Scamp5	0.40013	0.325403	0.316547	1.22423	0.980522	1.2736	-1.65536	1.4904	78.459	5.49006e-06	8.33495e-05
Neo1	0.152266	0.171109	0.214891	0.632432	0.571086	0.531052	-1.59707	1.73026	73.0916	7.49062e-06	0.000105004
Gramd2	0.0508749	0.0893295	0.0624999	0.421979	0.509198	0.629671	-2.83735	0.869831	112.746	1.08421e-06	2.71067e-05
Kif23	1.72583	1.93756	2.93323	7.80324	8.06392	5.40136	-1.59975	5.18063	32.8303	0.00178297	0.00660154
Coro2b	0.0747394	0.170448	0.122	0.482473	0.258152	0.347989	-1.46889	0.564512	19.2038	0.00144085	0.00557282
Cln6	0.235208	0.243291	0.389391	0.800376	0.903614	0.703615	-1.37605	0.453473	26.1312	0.000486236	0.00237868
Calml4	0.250079	0.379387	0.346981	1.13059	1.18237	1.08027	-1.70281	1.41918	75.9832	6.32059e-06	9.26713e-05
Smad6	0.186745	0.150549	0.281637	0.759795	0.60678	0.433259	-1.44955	0.416026	20.7106	0.00111333	0.00455289
Tipin	6.97554	7.18165	8.3793	17.2932	21.1077	11.7512	-1.06817	4.49092	23.5886	0.00209141	0.00749656
Cilp	2.86419	1.8827	1.624	4.64412	4.07276	4.89317	-1.01389	3.81338	26.7512	0.000774492	0.00342486
Pif1	0.272798	0.299893	0.534841	1.51856	1.66197	0.854422	-1.77147	1.91565	25.3718	0.00131813	0.00518693
Pclaf	1.23814	1.02529	1.22841	3.37608	4.27628	2.68794	-1.48107	3.46054	69.7156	1.03744e-05	0.000133891
Aph1b	0.100804	0.284613	0.152976	0.480228	0.573968	0.416874	-1.35052	0.821687	16.6186	0.00246337	0.00853776
Mns1	4.18748	4.88291	9.40432	20.5815	22.5256	11.9967	-1.48568	6.02374	10.4954	0.0273552	0.0590909
Tex9	1.74509	1.90953	2.10323	5.6011	5.5208	4.74281	-1.37568	4.97119	158.685	2.25708e-07	9.94718e-06
Pygo1	0.0887579	0.102513	0.076969	0.299233	0.298315	0.385916	-1.78334	0.750791	65.0993	1.23823e-05	0.000151142
Dnaaf4	0.263519	0.466406	0.262796	1.47958	1.43012	1.1015	-1.91928	0.75005	49.6756	3.89437e-05	0.000347402
Tmod2	0.240557	0.195236	0.133276	0.568459	0.465686	0.564566	-1.41085	2.07726	46.2254	5.24495e-05	0.000433473
Gsta4	0.945526	1.48986	1.85378	3.89945	4.24262	3.08942	-1.29399	1.72218	27.3208	0.000412553	0.00208935
Ttk	0.391475	0.494912	0.683545	1.94869	2.11795	1.01625	-1.60424	2.44591	22.5781	0.00225035	0.00794453
Rasgrf1	0.0517487	0.0475795	0.0489549	0.526277	0.397613	0.435126	-3.10716	1.47844	241.058	3.18446e-08	2.7259e-06
Plscr4	0.463911	0.867513	0.565725	2.26927	2.39254	2.4626	-1.8175	2.42572	76.8925	5.99905e-06	8.91262e-05
Slc9a9	2.91888	3.25179	3.06763	6.68925	6.40449	6.5815	-1.00487	4.76274	149.602	2.96545e-07	1.15504e-05
Pxylp1	0.321684	0.253283	0.242252	0.835384	0.892472	0.884623	-1.59364	1.81577	93.4681	2.52472e-06	4.89281e-05
Esyt3	0.0583301	0.159775	0.113811	0.272922	0.265961	0.249654	-1.14599	0.461586	13.1996	0.00474399	0.014534
Dzip1l	0.169485	0.249979	0.254378	1.69693	1.38898	1.91024	-2.79531	2.89733	214.74	5.49183e-08	3.88991e-06
Trf	8.02622	12.9149	13.8524	29.8125	29.4206	31.6059	-1.29563	6.10259	39.1007	0.000673452	0.00306278
Gm28305	1.21201	1.68247	0.989201	3.76037	1.9663	3.1069	-1.09562	-0.28739	10.1447	0.00998091	0.0263002
Ackr4	0.604612	0.525883	0.494945	1.15215	1.39856	1.39806	-1.19553	2.31997	65.6716	1.19234e-05	0.000147965
Col6a6	0.215766	0.160316	0.160026	0.56274	0.366242	0.444383	-1.27682	1.55558	35.1445	0.000157775	0.000998411
Col6a5	0.704955	0.549877	0.613719	1.2982	1.24206	1.67926	-1.08898	3.24758	52.5913	3.06894e-05	0.00029038
Traip	0.551026	0.432987	0.837114	1.49088	1.96831	1.01328	-1.20651	2.71839	12.9551	0.0100458	0.0264366
Nicn1	0.321266	0.247559	0.310434	0.937044	0.922796	0.889811	-1.55904	0.8054	58.1674	2.00527e-05	0.000213055
P4htm	0.267584	0.304457	0.284252	0.643074	0.577301	0.702031	-1.07718	0.877941	31.7274	0.000234601	0.00135649
Plxnb1	1.05805	1.04951	0.971625	2.82029	2.38949	2.39588	-1.22035	4.08249	131.623	5.34847e-07	1.684e-05
Pth1r	0.516002	0.554866	0.686628	2.55056	2.42992	2.48444	-1.99548	2.16483	152.369	2.72442e-07	1.10493e-05
Tmie	0.571923	0.66633	0.758526	1.85315	1.9904	1.98969	-1.45553	2.01571	82.6951	4.35328e-06	7.17204e-05
Susd5	0.101974	0.0966886	0.0994834	0.249408	0.158766	0.340092	-1.23592	-0.403935	12.7205	0.00529137	0.0158702
Cmtm8	0.0918172	0.0902825	0.0796218	0.377532	0.292713	0.313022	-1.81816	-0.415198	37.5416	0.000121629	0.000816649
Ctdspl	0.240671	0.198615	0.317405	0.917071	0.83863	0.860625	-1.69963	1.55369	69.0819	9.57692e-06	0.00012666
Cx3cr1	0.271489	0.384604	0.285521	3.6462	3.21706	3.45222	-3.36206	3.05751	456.327	1.51853e-09	5.9606e-07
Ackr2	1.18171	1.40978	1.1763	3.26366	3.36871	3.22688	-1.30147	2.82218	108.444	1.29335e-06	3.07361e-05
Gm35549	0.275371	0.215509	0.204682	0.987243	0.612475	0.822171	-1.71599	-0.451069	27.4543	0.000405156	0.00206581
Kif15	2.36375	2.24098	2.82998	8.94145	10.3048	4.87436	-1.61277	5.83901	24.8899	0.00441302	0.0136889
Cdcp1	0.0807794	0.0810502	0.0733859	0.386141	0.270358	0.256577	-1.86965	0.415783	51.3565	3.38988e-05	0.000313521
Xcr1	0.146095	0.128057	0.131758	1.43177	1.51813	1.45522	-3.3514	1.83013	403.365	2.745e-09	7.66921e-07
Ccr3	0.787356	1.69586	1.30349	7.24616	7.13934	6.20312	-2.35182	3.71233	84.4647	3.52561e-05	0.000322347
Srpx	0.353247	0.611984	0.450983	1.369	1.37932	1.405	-1.45839	1.31537	47.3447	4.75252e-05	0.000402195
Gpr34	0.485588	1.12284	1.03653	2.78575	3.43396	3.83137	-1.82646	2.14182	40.9261	0.000181564	0.00111216
Gria3	0.567486	0.587291	0.466933	1.4483	1.55455	1.54695	-1.40379	3.33061	140.104	4.01377e-07	1.37088e-05
Enox2	4.17579	4.26963	3.55899	9.08681	8.24336	9.60583	-1.08147	4.80785	127.346	6.22263e-07	1.85169e-05
Rtl8c	1.0383	0.765712	1.01294	2.87072	2.82899	5.54053	-1.90369	-0.0322457	28.8152	0.000338159	0.00179199
Xlr	0.591167	0.808473	0.502975	1.48976	1.24044	1.33919	-1.01058	1.23574	23.3836	0.000726996	0.0032549
Cd40lg	2.01935	1.05275	1.2637	2.90446	4.51918	4.61013	-1.39197	1.77185	26.6972	0.000536044	0.00256678
Mcf2	0.0693625	0.151021	0.110274	0.349128	0.421685	0.416393	-1.73722	0.238125	34.7663	0.000164601	0.0010299
Cd99l2	1.08294	1.1588	1.25214	3.08898	3.33435	3.04044	-1.35004	3.39401	136.966	4.4549e-07	1.48885e-05
Hmgb3	6.10376	6.87222	7.46481	24.2682	30.8722	9.31324	-1.57299	4.96676	9.96564	0.0297708	0.0632544
Prrg3	0.342008	0.605324	0.504189	1.13834	1.05355	1.07979	-1.08187	2.26375	30.2174	0.000282602	0.00156952
Gabrq	0.388976	0.442578	0.312013	1.62558	1.49672	1.88104	-2.04318	2.4454	154.417	2.56113e-07	1.06271e-05
Prrg1	0.208377	0.273822	0.238991	0.609958	0.637894	0.617738	-1.28262	2.32348	77.5383	5.78261e-06	8.66788e-05
Arhgef9	0.198668	0.217423	0.149138	0.721442	0.601476	0.78322	-1.81256	1.96505	96.8877	2.14932e-06	4.39835e-05
Zc4h2	0.299772	0.641349	0.309947	0.82391	1.01551	1.04591	-1.10957	0.673266	13.7367	0.00420958	0.0131905
Heph	0.190193	0.200372	0.14726	0.427614	0.359571	0.450058	-1.11712	1.19953	33.7555	0.000184669	0.00112604
Ar	0.191647	0.198629	0.265009	0.689599	0.663579	0.656431	-1.52612	2.15821	81.1476	4.73233e-06	7.5612e-05
Ophn1	0.232415	0.195883	0.179151	0.552597	0.537257	0.552964	-1.35213	2.29475	88.1728	3.27511e-06	5.83544e-05
Stard8	0.388043	0.530457	0.504753	1.63446	1.60827	1.70029	-1.70563	2.53807	127.563	6.17438e-07	1.84553e-05
Efnb1	1.67352	1.47401	1.62121	3.77084	3.35335	3.51305	-1.07205	3.14221	81.6928	4.59442e-06	7.42936e-05
Kif4	2.52485	3.51217	4.84145	12.9839	14.7164	6.66932	-1.57149	5.36192	13.4314	0.0173164	0.0409905
Gdpd2	5.66861	7.55183	7.01612	14.9041	15.4159	13.9844	-1.0444	5.61844	88.9595	3.14812e-06	5.65425e-05
Rtl5	1.75998	1.7367	1.54043	4.47775	3.51577	4.64712	-1.24257	3.79828	94.8679	2.3622e-06	4.6862e-05
Ercc6l	1.02088	1.26166	2.11531	3.66595	4.04344	2.52297	-1.12665	3.68615	11.166	0.0171837	0.0407242
Slc16a2	0.109877	0.164633	0.217033	0.493333	0.407311	0.537457	-1.44725	0.497293	27.0637	0.000427269	0.00214445
Nexmif	0.0361048	0.0494482	0.0391366	0.182369	0.152577	0.182625	-1.95648	0.348166	64.2864	1.30711e-05	0.000156978
Magt1	4.13843	4.74133	4.26979	10.4576	9.21206	8.73816	-1.02667	5.00423	107.72	1.33318e-06	3.15137e-05
Klhl4	0.246865	0.440602	0.528894	1.03153	1.22734	0.955692	-1.30413	1.42043	24.8477	0.000584324	0.00274072
Nap1l3	0.0733804	0.108231	0.182947	0.429176	0.489634	0.546562	-1.89391	-0.13885	30.5083	0.000272493	0.00152348
Srpx2	0.195926	0.195153	0.185348	0.583368	0.475391	0.681149	-1.50359	0.223734	36.4549	0.000136621	0.000893167
Xkrx	0.826112	0.326372	0.656687	1.20791	1.27089	1.72962	-1.13539	1.60846	12.9626	0.00658236	0.0188593
Tmem35a	0	0.0914794	0.0941237	0.357804	0.639746	0.917042	-3.18834	-0.487596	25.0661	0.000777271	0.00343111
Cenpi	0.352708	0.162146	0.242305	0.892365	1.02289	0.521446	-1.61061	1.60398	22.3664	0.00151664	0.00580567
Tceal1	0.631299	0.696384	0.740666	1.43741	1.41239	2.12195	-1.17402	1.72522	34.8062	0.000163865	0.00102561
Amot	0.173442	0.232321	0.290067	0.798347	0.57314	0.9503	-1.64351	2.07917	46.8953	5.42198e-05	0.000443139
Lrch2	0.141867	0.184476	0.140599	0.520684	0.443558	0.371301	-1.42794	0.973213	42.6472	7.29e-05	0.000555221
Tro	0.128401	0.159321	0.117532	0.703939	0.510883	0.621721	-2.09132	1.45528	106.244	1.41899e-06	3.30608e-05
Maged2	1.14085	1.11049	1.10776	2.6382	2.74473	2.31504	-1.11114	2.57601	71.8039	8.09482e-06	0.000111144
Mageh1	1.2919	0.871066	1.56843	3.1715	3.05403	3.18425	-1.24615	1.63683	32.5254	0.000213216	0.00126075
Kctd12b	0.360687	0.572222	0.561164	2.24716	2.47749	2.11808	-2.10251	2.7576	130.713	5.52128e-07	1.71663e-05
Ptchd1	0.0952571	0.0729857	0.0750954	0.508319	0.516191	0.73165	-2.75843	0.0543939	84.6954	3.91604e-06	6.65893e-05
Scml2	0.052883	0.013714	0.0105828	0.173032	0.24972	0.101299	-2.71828	-0.551673	22.7459	0.000871972	0.00375481
Rai2	0.151608	0.155159	0.187817	0.810701	0.578066	0.722323	-1.99815	0.11744	54.1586	2.71267e-05	0.000265682
Reps2	0.131744	0.185059	0.242091	0.485663	0.594417	0.426822	-1.3357	1.52749	30.6021	0.00026933	0.00151125
Vegfd	0.410654	0.500943	0.440452	1.10321	1.22103	0.720824	-1.08348	0.85066	19.4834	0.00137209	0.00535629
Amelx	2.24018	1.93196	2.64288	5.42916	4.86669	5.49044	-1.12355	1.9185	43.6168	6.65301e-05	0.000517725
Gm6104	1.55358	1.63673	1.75889	5.2499	5.37515	2.57147	-1.32816	0.896192	20.1884	0.00121552	0.00487662
Gm9947	0.182435	0.190661	0.379689	0.583551	0.694676	0.493238	-1.13686	0.624729	13.2116	0.0047311	0.0145099
Gm16070	0.106023	0.107756	0.0973495	0.978886	0.97378	0.942924	-3.1296	2.14675	436.501	1.87964e-09	6.39267e-07
Gm4956	2.8743	2.98207	2.89976	5.87537	6.6847	6.58149	-1.04184	3.89154	112.836	1.08031e-06	2.70967e-05
Gm37265	0.529271	0.594771	0.917945	1.82605	2.06664	1.56903	-1.32163	0.201316	21.3957	0.000994502	0.00416976
Gm37915	0.259517	0.291634	0.55921	1.1507	1.66518	0.685415	-1.56027	1.36309	13.7212	0.00767088	0.0213841
2810408I11Rik	0.0983218	0.331469	0.293682	0.436805	0.544285	0.612101	-1.02604	-0.0493776	7.20024	0.023347	0.0519753
Gm29125	0.129304	0.10898	0.056065	0.591255	0.539244	0.388116	-2.28819	0.0189242	44.9414	5.88774e-05	0.000471113
Gm6189	0.174983	0.147479	0.0867095	0.669872	0.600473	0.422403	-1.96822	-0.372031	31.0562	0.000254615	0.00144889
Gm37058	0.221603	0.440245	0.356886	1.26578	1.01394	1.01357	-1.59103	0.292013	30.8745	0.000260385	0.00147173
Gm6136	15.3623	19.0768	22.4395	44.1511	35.9096	43.4033	-1.02938	4.73215	47.2587	8.25682e-05	0.000610416
Efhd1os	2.74334	3.0388	3.05867	6.73465	6.83389	7.52852	-1.16409	0.759819	36.0201	0.00014324	0.000925605
1810006J02Rik	0.112408	0.14803	0.097478	0.328718	0.368775	0.41238	-1.5373	-0.0773718	31.529	0.000240313	0.00138474
Gm7967	0.354256	0.276456	0.182046	0.498563	0.793767	0.540657	-1.09441	1.40345	16.9727	0.00216913	0.00772152
Gm38248	0.440983	0.500614	0.515084	1.14842	1.32912	1.22459	-1.25681	2.31357	78.7166	5.41143e-06	8.2592e-05
Gm19461	0.470515	0.646005	0.388277	1.80123	1.56639	1.79531	-1.69178	1.93098	75.1366	6.63881e-06	9.56803e-05
Gm15851	0.707561	0.563213	0.579493	2.1402	1.259	2.02766	-1.46795	-0.241087	21.708	0.000945459	0.00399808
2610012C04Rik	0.890311	0.986198	0.992646	3.22435	2.9194	3.32557	-1.6319	1.09235	80.8061	4.82125e-06	7.64257e-05
Gm37333	0.346813	0.272813	0.461148	1.25883	1.00793	1.17207	-1.57925	0.791239	41.4887	8.15013e-05	0.000604082
Gm15850	0.220064	0.343125	0.171751	0.889251	0.597144	0.675215	-1.46556	0.24381	22.8355	0.000791014	0.003475
Gm20631	0.186282	0.21788	0.210991	1.32923	1.24129	1.15632	-2.50909	2.29968	278.013	1.62071e-08	1.94061e-06
Gm28610	3.58931	2.86307	3.27932	6.97936	7.41306	8.83547	-1.16879	1.17539	38.427	0.000110859	0.000762669
Gm9530	0.293457	0.467922	0.288869	0.890635	0.628006	0.909929	-1.11899	0.955035	19.8371	0.00129069	0.00510189
Gm37524	4.42936	3.81091	3.97442	9.74738	7.1425	9.49256	-1.02613	3.43693	51.8501	3.25696e-05	0.000304023
4933439K11Rik	0.633837	0.801311	0.771036	1.63262	1.97368	1.76941	-1.19485	1.90704	53.5706	2.84018e-05	0.000275074
Gm37490	1.25799	1.12084	1.40259	3.18	2.90993	2.90889	-1.16269	0.660401	31.2303	0.000249234	0.00142756
Gm15423	0.527729	0.368093	0.28405	0.743083	0.679976	1.13289	-1.03646	-0.104801	10.1654	0.00992644	0.0261905
Gm37984	0.0557675	0.0705026	0.0120901	0.320234	0.272882	0.322381	-2.62901	-0.516876	35.3894	0.000153538	0.000977084
Gm37267	1.37564	0.837352	0.960967	3.60834	3.29765	3.29647	-1.60604	0.634081	44.9011	5.90944e-05	0.000472285
ENSMUSG00000119953	0.276468	0.582528	0.279704	1.02898	0.79939	1.04498	-1.24035	0.632623	16.6978	0.00228696	0.00804274
Prox1os	0.263253	0.599058	0.273944	1.01898	0.819731	1.11209	-1.27916	0.472722	15.6325	0.00282325	0.00954977
Gm38037	1.63442	1.16143	1.47291	3.96679	3.19332	2.43688	-1.08702	1.91589	24.7736	0.000590677	0.00276135
4930570N18Rik	3.37039	3.23698	2.10708	14.4028	14.0165	15.057	-2.23559	1.53394	125.745	6.5936e-07	1.92786e-05
Gm38118	1.62787	1.88526	1.93976	5.77851	5.02207	6.61384	-1.58612	3.0712	124.425	6.91967e-07	1.98003e-05
Gm25694	1.38418	1.39993	1.20033	4.47464	4.35118	5.00616	-1.70363	-0.185419	41.3162	8.28842e-05	0.000611628
Mir5104	65.0563	43.6311	31.2085	146.25	122.161	106.36	-1.3452	3.00302	27.4782	0.000924428	0.0039284
Gm10824	0.0138344	0.0233197	0.0119969	0.370727	0.264624	0.375263	-4.20284	-0.498292	102.825	1.64484e-06	3.66419e-05
Gm36962	0.472868	0.82199	0.948265	1.55881	1.76167	1.95817	-1.1356	1.16487	20.2528	0.00120232	0.00483668
Gm48353	0.222534	0.351665	0.434196	1.11221	1.11365	1.11325	-1.62484	0.480731	37.3877	0.000123627	0.000827031
Gm9877	0.257551	0.484228	0.360784	0.910114	0.757911	0.73121	-1.02736	0.656183	15.8633	0.00269519	0.0092064
Atcayos	0.196194	0.155334	0.113424	0.354041	0.386124	0.391273	-1.20299	0.266092	22.0704	0.000892143	0.00382244
Gm16271	1.65598	3.88798	2.35919	7.0438	7.57687	5.36502	-1.23719	0.0946436	14.2325	0.0037796	0.0120926
4921515L22Rik	0.118515	0.413815	0.411095	1.20987	0.873643	0.602296	-1.39859	-0.0312487	10.3143	0.00997974	0.0263002
Gm32688	0.800693	0.8248	0.848642	2.95169	1.62259	3.16489	-1.55324	0.0536272	24.1789	0.000644855	0.0029623
Gm15915	0.429887	0.652169	0.720725	2.2674	3.03418	1.65673	-1.84752	0.448771	35.6258	0.000149576	0.000956414
Sros1	0.122603	0.241108	0.124039	0.564958	0.881704	0.545188	-1.92613	0.128098	31.219	0.00024958	0.00142873
Gm47862	0.379429	0.657344	0.749463	1.80222	1.79099	2.10904	-1.57626	1.63213	43.831	6.52152e-05	0.000509686
ENSMUSG00000119994	1.62928	1.26457	1.4049	3.01486	3.415	3.11906	-1.06678	2.70273	59.1931	1.86149e-05	0.000201401
ENSMUSG00000120142	1.15801	1.17856	1.06105	2.88106	2.83806	2.31238	-1.15595	1.2018	40.227	9.23016e-05	0.000662648
Gm11999	0.672168	0.620468	0.610646	1.06195	1.59469	1.48026	-1.0302	-0.216662	13.5506	0.00438606	0.0136241
Gm37818	0.303829	0.422172	0.291957	0.873212	0.715952	0.890967	-1.19507	0.913045	30.6327	0.000268305	0.00150676
Gm12159	0.251773	0.090942	0.0623805	0.810848	1.23198	0.975631	-2.83927	-0.212041	42.095	7.68561e-05	0.00057904
Gm12219	1.76225	1.03967	0.81503	3.09827	3.24017	1.9852	-1.13282	-0.116686	10.5743	0.00892366	0.0240757
Slc36a3os	1.54173	1.10252	0.729247	4.88857	4.07334	3.28243	-1.78616	0.570188	36.6098	0.000134354	0.000883513
Gm24582	16.422	20.0158	19.718	44.2753	45.1792	33.0297	-1.03714	1.62997	30.1252	0.0002859	0.00158129
ENSMUSG00000121226	0.439463	0.343931	0.190547	2.6437	2.09453	1.98211	-2.7071	0.139607	70.0348	9.02353e-06	0.000121179
Nlrp1c-ps	0.304843	0.280284	0.204273	2.99413	2.8847	3.41973	-3.47418	2.63953	414.862	2.39899e-09	7.54314e-07
Gm10392	0.300491	0.417877	0.37784	0.65186	1.16292	0.654745	-1.07554	0.100384	11.7768	0.0066115	0.0189215
Gm11491	1.68891	1.74184	2.40886	5.19886	5.99054	4.348	-1.32153	2.06458	44.0852	6.36946e-05	0.000500305
ENSMUSG00000120117	1.10028	0.956773	1.33277	4.48696	3.85341	4.90823	-1.87682	2.04495	106.951	1.3771e-06	3.23996e-05
Hoxb3os	0.564397	0.766634	0.565461	1.43109	1.37476	1.4961	-1.09458	2.29573	49.0035	4.12112e-05	0.00036201
Gm11532	0.118464	0.066562	0.0813272	0.319132	0.18444	0.333628	-1.57488	0.0139354	21.8748	0.000920454	0.00391704
Gm11615	0.445373	0.509427	0.744849	1.70498	1.38683	1.64096	-1.37824	-0.117925	22.1966	0.000874424	0.00376416
Gm11651	0.68211	0.503032	0.443633	1.53774	1.97228	1.63792	-1.57943	0.810289	47.4179	4.72232e-05	0.000399976
Cep112os1	0.155875	0.0364928	0.0901144	1.03874	0.793547	1.07822	-3.30102	0.700924	76.3715	6.18081e-06	9.11534e-05
Or51q1b-ps1	0.0541009	0.182388	0.234575	1.74892	1.58836	1.44345	-3.19988	-0.176192	66.283	1.14557e-05	0.000143667
Cep112it	0.0216269	0.0182275	0.0281315	0.220779	0.211649	0.240424	-3.18737	-0.648056	78.137	5.59033e-06	8.43623e-05
Gm11690	0.529649	0.411155	0.302171	1.11459	0.905229	0.892508	-1.15117	0.412988	19.6404	0.0013352	0.00524075
Gm11695	0.25575	0.21555	0.22178	2.61083	2.78729	2.33138	-3.36246	-0.70027	83.2414	4.22827e-06	7.00624e-05
Gm55853	6.50563	8.22457	9.06676	20.7541	21.7046	21.2835	-1.32697	0.740993	39.6586	9.77267e-05	0.00069294
ENSMUSG00000120010	0.296228	0.259268	0.316163	0.69786	0.709548	0.668763	-1.16363	0.218367	25.1209	0.000561578	0.00265555
Gm11775	0.437636	0.766066	0.729824	1.6324	1.25791	1.52691	-1.09043	-0.209716	13.1125	0.00483814	0.0147752
Dtnbos	0.360119	0.250729	0.271554	0.879113	0.654707	0.946895	-1.40933	-0.0402434	24.7106	0.000596157	0.00278321
5033421B08Rik	0.393027	0.435854	0.340824	0.967863	0.662525	0.864652	-1.00508	-0.298267	12.2388	0.00592071	0.0173469
Gm36723	0.347094	0.381103	0.336891	1.00774	1.01706	1.10165	-1.46664	2.50818	131.745	5.32569e-07	1.684e-05
Gm34215	4.6811	3.19974	2.2694	8.43489	10.2313	10.4571	-1.44213	2.20442	38.6234	0.000117763	0.000798423
Gm7985	1.6977	1.72149	2.07029	4.01683	4.64919	3.01971	-1.00204	1.50526	23.2738	0.0007393	0.0033019
Gm26839	1.50044	1.50996	0.971005	3.20063	2.49049	2.90784	-1.02942	1.30195	23.6285	0.000700422	0.00316196
Gm48771	0.410019	0.207342	0.379263	1.46499	0.802522	1.36137	-1.78333	0.587942	29.5054	0.000309312	0.00168061
Gm15523	3.37878	5.59546	4.88334	11.6488	9.22898	10.7545	-1.09936	1.74575	28.2577	0.000363855	0.00190013
Gm17043	0.466499	0.205133	0.228652	1.19057	1.17292	1.35288	-1.97584	0.0348219	36.2032	0.000140407	0.000910517
Gm8893	0.251425	0.300199	0.163523	0.909035	0.969308	0.801255	-1.81282	-0.422158	32.499	0.000213887	0.00126286
Gm6918	0.25554	0.143582	0.147733	0.688406	1.15568	1.62874	-2.58195	-0.224457	38.6758	0.000108043	0.000750219
Gm8895	0.0851104	0	0.0922574	0.868854	0.662555	1.02186	-3.74587	-0.736432	42.0592	7.71212e-05	0.000579735
Gm30948	0.194077	0.199921	0.182324	1.04107	1.10794	1.86508	-2.70792	1.87753	119.719	8.25157e-07	2.23103e-05
Gm9616	0.799668	0.786301	1.18465	2.04086	2.07504	2.31136	-1.11926	0.309134	19.4773	0.00137355	0.00536094
Gm47405	0.140334	0.0946203	0.0608471	0.262644	0.274672	0.253773	-1.34571	0.0653346	19.3554	0.00140307	0.00545
Gm11342	1.00648	1.5859	1.45466	3.42489	2.36187	3.37289	-1.08739	1.98042	25.3495	0.000543363	0.00259196
4932702P03Rik	0.137021	0.18766	0.0990178	0.427406	0.396187	0.44682	-1.49412	0.406436	32.4026	0.000216349	0.00127309
2610307P16Rik	0.157867	0.115073	0.0850995	0.417418	0.292289	0.311157	-1.4362	0.524476	26.8165	0.000442021	0.00220201
Gm47754	1.27102	1.24038	0.928171	2.95928	2.55917	2.61774	-1.15704	-0.332251	17.1728	0.00208795	0.00749085
Gm10790	0.0900173	0.164381	0.0975763	0.299934	0.52056	0.480344	-1.78014	-0.00599042	28.0294	0.000375051	0.00194554
Gm33489	0.655479	0.745805	0.34105	2.73236	2.79918	2.56499	-2.12965	0.41944	55.8421	2.38395e-05	0.000240861
Gm34084	0.362864	0.268379	0.205497	0.604786	0.520482	0.704703	-1.05007	0.674584	17.5924	0.00192934	0.00702581
A330033J07Rik	0.0831685	0.233653	0.216366	0.943367	0.657715	0.723226	-2.01327	0.466819	34.5693	0.000168297	0.00104651
Gm49291	0.112554	0.322532	0.273293	1.34052	0.901228	1.02103	-2.09403	0.649385	38.3113	0.000112199	0.000769697
H2af-ps2	23.7964	34.2893	50.7905	102.917	85.2305	52.2942	-1.05383	4.29593	6.79571	0.0499052	0.0966024
Gm48623	0.677376	0.713629	0.522138	1.56869	1.55683	1.87422	-1.29916	0.703166	36.7897	0.000131777	0.000870272
Gm48622	0.379061	0.295517	0.386238	0.76587	0.83467	0.859654	-1.12643	0.720257	29.0484	0.000328062	0.00175373
Gm3325	0.300079	0.569051	0.731875	1.19663	2.16915	1.34272	-1.45563	1.55627	16.9256	0.00367814	0.0118361
Gm55563	7.80675	5.01307	9.34884	18.3426	26.7897	10.2491	-1.23415	-0.0774874	9.53291	0.0117619	0.0300505
Gm24539	3.13053	1.31923	2.37538	8.82178	12.7072	7.30839	-2.00201	-0.266659	27.985	0.00037728	0.00195367
Gm36501	1.81634	1.82523	3.11988	5.22984	6.27733	3.82096	-1.08831	1.47258	15.8714	0.00282134	0.00954493
Gm36298	0.82635	1.01303	0.898998	1.82776	2.44615	2.40519	-1.19569	1.45544	41.8544	7.86601e-05	0.00058783
Gm48735	0.297968	0.334843	0.378974	0.692858	1.02503	1.007	-1.33064	-0.220142	20.8547	0.00108697	0.00446783
1810034E14Rik	0.756468	1.2013	1.34651	2.56737	2.53619	3.44174	-1.27654	2.68592	33.3158	0.000264605	0.00149015
Gm47467	0.59497	0.833661	0.728773	1.94235	2.26288	2.12317	-1.46236	2.30488	83.3894	4.19517e-06	6.96287e-05
A830082K12Rik	0.058353	0.0860664	0.101205	0.268065	0.194682	0.230939	-1.39994	0.523851	27.8973	0.00038172	0.00197142
Gm5086	0.627181	0.528598	0.94463	2.14356	1.39986	1.67336	-1.22241	1.54264	22.6646	0.000812346	0.00354549
ENSMUSG00000120924	2.0438	2.59596	1.82227	5.33851	4.63543	5.68341	-1.19001	1.74454	44.1227	6.34737e-05	0.000498765
2610204G07Rik	0.813204	0.309527	0.204733	1.18276	1.00355	1.39979	-1.37702	-0.23433	9.98755	0.0104051	0.0272113
AI197445	0.0045131	0.0228223	0.0469639	0.433846	0.152577	0.248852	-3.34264	-0.120137	29.0354	0.00060261	0.00280995
Gm48837	0.264883	0.307928	0.261384	0.497301	0.593213	0.861068	-1.1332	0.444126	18.6022	0.00160349	0.00606538
Gm48283	0.617902	1.0118	0.734854	1.98248	1.4293	1.69571	-1.01996	0.907047	18.4	0.00166304	0.00623902
4930405A10Rik	0.298728	0.223798	0.302225	1.15771	0.885901	0.900343	-1.749	0.0380131	40.295	9.16772e-05	0.000659577
Gm10248	0.161986	0.144555	0.0991556	0.340455	0.542548	0.618622	-1.79939	-0.140935	29.3852	0.000314115	0.00169722
Gm26660	0.241024	0.230224	0.188109	0.560447	0.536081	0.557324	-1.24264	1.33534	52.3909	3.11846e-05	0.000293959
Gm49616	0.342261	0.540868	0.380276	0.809804	0.923017	1.45537	-1.23945	0.878043	19.9608	0.00126358	0.00502238
Gm47547	0.115101	0.113178	0.0748601	0.652788	0.409611	0.375342	-2.15912	-0.266261	37.2249	0.000125784	0.000838669
Gm49083	0.0218218	0.0183918	0.0189234	0.491948	0.446529	0.844219	-4.75149	-0.37303	99.7466	1.88611e-06	4.03198e-05
Gm49101	0.463381	0.596095	0.528729	6.26577	5.81501	5.46588	-3.36916	1.76315	341.381	6.09773e-09	1.11511e-06
Gm43647	0.099146	0.14484	0.0515863	0.309264	0.241101	0.29392	-1.42292	-0.336279	15.5718	0.00285819	0.00964533
ENSMUSG00000121014	4.04986	4.57526	4.70751	7.03714	10.7325	12.5679	-1.09304	1.15525	21.7543	0.000938427	0.00397335
Gm21451	0.431364	0.695507	0.829459	2.49697	1.83544	1.06751	-1.37351	1.77827	14.0785	0.00681259	0.0193891
Gm30970	1.21869	1.51048	1.24331	2.68335	3.50781	3.63406	-1.21083	-0.188405	19.581	0.00134902	0.00528365
Gm49179	0.23519	0.259891	0.249275	0.840333	0.85557	0.901745	-1.71343	1.48073	112.7	1.08623e-06	2.71067e-05
ENSMUSG00000120284	0.0617013	0.195011	0.147142	0.852963	0.988092	0.850552	-2.60771	-0.131726	53.3236	2.89587e-05	0.000279124
4930592A05Rik	1.08643	1.46069	0.785105	3.19082	3.01476	2.76063	-1.34209	1.06588	33.2802	0.000195117	0.00117514
Gm49397	0.355256	0.299416	0.500614	1.39777	1.93588	1.8562	-2.06314	-0.592677	35.4016	0.000153331	0.000976306
Gm49311	0.0371088	0.0625517	0.0643598	0.315689	0.379669	0.486792	-2.72108	-0.57226	54.084	2.72846e-05	0.000266954
Gm8221	1.31285	0.691555	1.11814	45.2925	43.4874	41.6161	-5.30581	4.59128	721.158	1.26905e-09	5.64588e-07
ENSMUSG00000121132	0.993878	1.11688	1.63107	3.5093	3.68904	1.66327	-1.15491	2.35871	10.6159	0.0151665	0.0368598
Gm49539	1.78626	2.42931	3.52046	4.62784	6.6818	5.70457	-1.0398	1.41989	16.2014	0.00251995	0.00870387
Gm49492	0.568576	0.436419	0.42262	1.36471	1.28268	1.49894	-1.45557	1.2657	60.1065	1.7438e-05	0.000193375
Gm35853	0.443047	0.636989	0.468951	3.36444	3.40259	3.85334	-2.68688	2.999	291.416	1.29591e-08	1.69141e-06
Gm671	0.468874	0.677442	0.667981	1.624	2.47307	2.14455	-1.67989	0.115784	35.1329	0.00015798	0.000998722
Gm49500	0.204365	0.287071	0.413516	5.15773	6.12122	5.63435	-4.08792	0.225894	166.564	1.80225e-07	8.39215e-06
Mir6364	2.72329	1.78518	2.88637	10.554	13.7294	17.2229	-2.39105	-0.430222	45.9596	5.37079e-05	0.000440795
A530030E21Rik	4.48938	4.92219	4.66827	15.226	10.321	12.8966	-1.36374	3.50901	82.6629	4.36079e-06	7.17225e-05
Gm49742	0.515297	0.705739	0.418926	6.13718	5.4154	7.16066	-3.41461	1.45589	221.443	4.75212e-08	3.5016e-06
B630019A10Rik	0.434597	0.303365	0.286701	0.671388	0.732974	0.839417	-1.04841	2.40869	34.3748	0.000172047	0.00106522
9030404E10Rik	0.938453	1.36767	1.25462	3.12688	2.67869	2.36475	-1.10804	1.39785	29.4436	0.000311768	0.00168862
Gm34680	0.421788	0.741892	0.699726	4.74267	4.64989	3.2456	-2.66325	1.7785	113.517	1.0512e-06	2.65988e-05
Gm15712	1.59827	1.70752	1.38598	2.98744	2.62358	4.64466	-1.04016	1.53694	20.6245	0.00112943	0.00461219
Gm8670	0.793823	0.836308	0.602338	2.19477	2.33943	2.09591	-1.48441	0.664015	47.7551	4.58605e-05	0.000392232
Gm49658	0.127666	0.131509	0.110709	0.591303	0.675175	0.649701	-2.28119	0.517213	104.586	1.52349e-06	3.49048e-05
Mir99ahg	0.0614723	0.0488772	0.0382204	0.293051	0.257973	0.29811	-2.43426	1.89561	161.184	2.09927e-07	9.40767e-06
Gm21816	0.0495824	0.0626833	0.0429968	0.492105	0.294081	0.448313	-2.88218	-0.371273	63.2643	1.40038e-05	0.000164931
Gm37606	0.217133	0.0844629	0.0434522	0.532839	0.475513	0.519906	-2.09355	0.0133429	23.0045	0.000800266	0.0035057
Gm32461	0.168008	0.235999	0.307573	0.968722	1.00478	1.06253	-1.99129	0.82646	66.682	1.11623e-05	0.000140955
Gm49708	0.956314	1.02169	0.829295	8.38757	7.86098	7.22328	-2.97809	3.06112	476.378	1.23495e-09	5.64588e-07
Gm54422	9.84636	12.448	5.48906	74.7894	34.4145	29.0854	-2.23444	1.05668	23.6252	0.00172264	0.00641952
Gm49907	0.312839	0.503362	0.271287	1.30649	1.54344	0.859967	-1.67139	-0.365105	21.4214	0.000990351	0.00415819
Mir6965	4.87922	4.45498	11.6357	19.0246	18.0871	9.40194	-1.05015	-0.381613	5.63567	0.039496	0.0796893
9630028I04Rik	0.0674595	0	0	0.365853	0.442625	0.404969	-4.16014	-0.516641	30.6384	0.000442617	0.00220334
Gm10505	0.345814	0.368608	0.326343	0.78306	0.782728	0.669376	-1.01716	1.49678	38.0733	0.000115019	0.000783778
BC051537	0.980208	0.961938	0.989744	2.25032	1.95916	3.15264	-1.23941	1.73984	38.6787	0.000108011	0.000750219
ENSMUSG00000120681	1.23276	1.71906	1.92425	3.45127	3.48968	3.94691	-1.06539	1.62158	29.6986	0.000301773	0.00164868
Cyp21a2-ps	0.18816	0.412319	0.554772	1.31257	0.518943	1.03751	-1.20584	-0.0349122	7.44502	0.0226493	0.0507436
Gm20429	1.12652	1.21648	1.26996	4.37243	5.13644	5.67936	-1.9826	3.51561	237.606	3.40894e-08	2.82198e-06
ENSMUSG00000120221	0.105711	0.252435	0.137505	0.644496	1.06588	0.705109	-2.16591	-0.395661	31.073	0.000254092	0.00144673
Gm7575	0.0990579	0.0834876	0.0343603	0.623596	0.308452	0.440488	-2.58021	-0.434268	35.1585	0.00015753	0.000997441
Gata6os	0.0546261	0.0920795	0.0888198	0.516991	0.440432	0.48582	-2.51273	1.10842	118.559	8.62604e-07	2.30929e-05
Gm50094	0.0886627	0.0597811	0.276791	0.377132	0.457509	0.756985	-1.79159	0.0385704	11.0363	0.0106006	0.0276112
Gm2629	0.124287	0.213866	0.246993	1.01327	1.28082	1.21128	-2.48043	1.7754	106.444	1.40701e-06	3.29339e-05
Gm3227	0.216154	0.192299	0.208271	0.837697	0.587603	0.74759	-1.72827	0.068998	42.0595	7.71192e-05	0.000579735
4930471G03Rik	0.435523	0.298241	0.566514	2.50091	2.49436	2.20297	-2.37636	0.474445	74.9443	6.71375e-06	9.63982e-05
Gm37446	0.0251668	0.0848441	0.0436483	0.353261	0.246293	0.391689	-2.55999	-0.263598	39.8791	9.55774e-05	0.000680514
Gm5820	0.298864	0.440803	0.212888	1.19859	0.854651	0.882823	-1.53647	0.693665	28.9927	0.00033044	0.00176342
A930012L18Rik	0.319908	0.320178	0.294756	1.16514	1.29855	1.05803	-1.82569	0.972415	88.7728	3.17771e-06	5.68202e-05
Bvht	0.347614	0.320228	0.45567	0.914666	0.83429	0.869938	-1.13071	1.03072	30.5508	0.000271054	0.00151796
ENSMUSG00000120623	4.73727	5.96162	5.06472	15.0713	12.182	13.3607	-1.27913	2.90794	82.196	4.4714e-06	7.30021e-05
Carmn	3.05565	3.50546	3.67451	8.83027	8.05372	8.12027	-1.20185	4.8622	145.857	3.33402e-07	1.22162e-05
Gm9949	0.426999	0.894562	0.497238	1.46339	1.58468	1.12841	-1.1074	1.11611	15.6298	0.00282484	0.00955353
Gm50321	0	0.105717	0.0334685	0.689494	0.446378	0.360406	-3.25451	-0.354866	24.6251	0.000992837	0.00416689
A430093F15Rik	0.696466	0.640356	0.542192	1.48796	1.59132	1.37255	-1.16118	1.80148	51.6925	3.29871e-05	0.000307354
Gm3443	0.521755	0.494711	0.410037	1.23449	1.02992	1.14556	-1.17293	0.407087	27.3325	0.000411899	0.00208657
Gm50301	0.260072	0.116043	0.159197	0.806899	0.639696	0.897974	-2.05697	-0.223087	35.9849	0.000143791	0.000927376
Gm8663	1.32038	1.69244	3.57814	5.59292	4.74778	3.88983	-1.01354	1.73027	7.24079	0.0309673	0.0652291
Gm35867	0.190613	0.263469	0.251249	0.843216	0.800435	0.793366	-1.69373	0.864686	67.0427	1.09049e-05	0.00013875
ENSMUSG00000120396	0.221468	0.0699963	0.156043	0.847826	0.52953	0.726304	-2.16247	-0.249925	29.6693	0.000302902	0.00165441
Gm36988	0.302587	0.182161	0.206169	0.59757	0.557637	0.672769	-1.32483	0.0705068	23.4061	0.000724503	0.00324611
Gm10134	0.247981	0.470255	0.295685	0.949322	1.10311	1.10272	-1.537	0.271658	30.5397	0.00027143	0.00151964
Gm43128	0.449494	0.216481	0.361949	1.27008	0.956912	1.14217	-1.63464	0.293895	30.1843	0.000283779	0.00157215
Gm43621	1.13253	1.47516	1.5178	5.8136	4.68298	3.89154	-1.71398	2.63571	81.3692	4.67569e-06	7.50049e-05
A430018G15Rik	0.148023	0.224562	0.192544	0.604442	0.618955	0.658226	-1.63104	-0.393215	31.0361	0.000255247	0.00145126
Gm37964	0.106106	0.0804851	0.064409	0.379116	0.434239	0.44352	-2.24127	0.341559	75.3653	6.55099e-06	9.48056e-05
Rapgef4os1	5.71027	7.21906	6.0483	14.2958	12.3015	14.0383	-1.01178	2.66285	52.7418	3.03238e-05	0.000287461
Rapgef4os2	1.38967	1.22306	0.618543	2.37488	2.25388	2.36245	-1.03555	1.8552	17.0094	0.00228184	0.00803034
Rapgef4os3	1.00058	1.13909	0.913007	3.27777	3.15552	3.0747	-1.55379	2.85834	149.444	2.98004e-07	1.15504e-05
Gm13710	0.327803	0.573807	0.284264	1.05111	0.874913	1.054	-1.23123	-0.392128	13.9626	0.00400667	0.0126727
Gm13963	0.81685	2.11454	1.41671	3.4497	3.3222	3.68424	-1.16797	1.16098	16.7116	0.00229422	0.00806405
Gm13966	2.75238	4.5077	3.87856	8.48788	7.87487	9.70792	-1.13574	2.36783	36.6812	0.000133323	0.000878459
Gm14091	0.684803	0.627351	1.39425	4.93918	5.43028	2.85981	-2.19235	1.23084	34.6217	0.00034755	0.00183066
Gm14021	0.3791	0.182578	0.023482	1.33609	1.18046	1.20412	-2.61567	-0.452874	24.9055	0.000586975	0.00274851
Gm52974	0.274499	0.370164	0.190432	2.66213	2.00256	2.63657	-3.01336	-0.54218	67.4324	1.06348e-05	0.000136088
AI847159	0.455679	0.17831	0.112901	0.636856	0.651545	0.694731	-1.35263	-0.384039	9.82321	0.0108725	0.0282025
Gm14024	0.929376	0.352482	0.926824	2.05564	2.52187	1.11583	-1.28814	-0.357323	8.71846	0.0147736	0.0361056
Gm14226	0.738227	0.439591	0.431422	1.41304	1.74904	2.00532	-1.60318	1.87226	47.6384	4.63266e-05	0.000394955
5031425F14Rik	0	0.100752	0.0327362	0.283679	0.296671	0.2518	-2.48091	-0.489608	14.5239	0.00497014	0.0151072
Gm11476	0.283554	0.369338	0.268246	0.67981	0.573342	0.710689	-1.00102	0.0205884	15.2324	0.00306326	0.0102004
C030034L19Rik	0.328317	0.322198	0.323711	0.642781	0.792258	0.875971	-1.15778	1.67185	46.5516	5.09534e-05	0.000423811
Gm16399	0.83177	0.801176	4.73992	22.6431	39.6431	5.91791	-3.30409	1.45168	9.21707	0.0331956	0.0690123
Gm43672	0.315333	0.31639	0.234386	0.625935	0.667962	1.2019	-1.43593	0.0143624	19.0752	0.00147389	0.00567114
Gm37537	0.628852	0.504768	0.701135	1.74503	1.78499	1.93082	-1.48483	1.09881	56.9694	2.19051e-05	0.000228194
Gm38197	0.0735792	0.217048	0.127613	0.292109	0.698256	0.665286	-1.86138	-0.365739	16.7717	0.00225457	0.00795526
Gm37459	0.146932	0.169461	0.221303	0.480253	0.612329	0.825316	-1.73405	0.498036	37.6495	0.000120251	0.000809829
Gm19445	0.149432	0.233895	0.18512	0.6901	0.436822	1.12014	-1.87962	0.241846	25.2777	0.000549006	0.00261026
Mir7010	7.435	9.39951	8.95482	28.4627	25.7239	22.4085	-1.47645	0.160473	34.744	0.000165014	0.00103116
Gm16048	1.29524	2.44794	1.73586	6.61125	4.81887	5.68982	-1.54985	1.33623	40.3168	9.14779e-05	0.000658379
C920021L13Rik	2.13954	2.03619	1.64674	5.08592	5.15035	5.53999	-1.35415	4.17881	151.934	2.76072e-07	1.11069e-05
Gm15444	6.5727	7.17883	11.1086	20.4831	27.4477	11.0944	-1.15737	2.44195	9.00735	0.023565	0.0523504
Gm54988	11.8798	11.9197	22.8932	41.5482	47.4775	21.4662	-1.15065	1.86504	8.49238	0.0239787	0.0530996
Gm42508	0.268762	0.539644	0.46613	1.08267	1.10413	1.19512	-1.31086	1.36945	30.0644	0.0002881	0.00158865
Gm43073	0.175088	0.387364	0.41754	1.24746	1.28512	1.38198	-1.88423	0.018364	34.7533	0.000164842	0.00103108
ENSMUSG00000120205	0.549495	0.595444	0.544583	2.40409	1.74597	1.32646	-1.60668	-0.256498	24.7232	0.000595054	0.00277986
4933431E20Rik	0.0915614	0.16077	0.254742	0.65884	0.889269	0.373223	-1.82091	1.47784	16.1924	0.00578588	0.0170258
Gm43099	0.148955	0.209237	0.12056	0.380155	0.397565	0.300275	-1.0831	0.486025	17.3149	0.00203252	0.00733639
A730020M07Rik	0.0581076	0.048974	0.100779	0.444896	0.499736	0.48233	-2.6681	-0.368149	59.8266	1.77888e-05	0.000195648
Gm43729	4.1198	3.51618	4.38661	10.115	10.903	6.58585	-1.11409	1.73113	25.571	0.000526389	0.00252898
AI838599	0.233056	0.237775	0.132961	0.892185	0.507446	0.889076	-1.84008	1.05093	39.1251	0.000103171	0.000723386
4930412C18Rik	0.00734684	0.0619204	0.0509682	0.196877	0.179748	0.199285	-2.12465	-0.20518	21.3431	0.00101048	0.00421021
Gm12454	0.341213	0.532868	0.330703	0.94766	1.00892	0.874677	-1.14221	0.833088	24.3937	0.00062462	0.0028898
Gm12503	0.549244	0.631243	0.577324	1.5575	1.71767	1.71706	-1.41716	1.81949	87.9512	3.31199e-06	5.89219e-05
Gm12679	3.6006	3.72433	2.76755	7.37922	7.35317	7.38691	-1.04813	1.77961	41.6927	7.99015e-05	0.000593559
ENSMUSG00000120318	19.9018	20.3814	20.0262	67.4352	56.9602	86.3947	-1.71804	4.94745	156.235	3.73876e-07	1.31945e-05
Gm11223	3.06487	4.38644	5.0147	11.0688	9.56931	10.3887	-1.22244	1.71629	36.494	0.000136045	0.00089085
Gm11266	0.133351	0.208725	0.231278	1.2965	1.13554	0.982656	-2.46309	-0.0727384	64.0586	1.32723e-05	0.000158637
9630013D21Rik	0.11595	0.258272	0.158006	0.655253	0.611578	0.449312	-1.5882	0.287369	24.9613	0.000574731	0.00270789
Foxd2os	0.687749	1.14581	1.27602	2.46277	2.63248	2.14079	-1.12614	2.4893	26.5013	0.000516825	0.00249315
Gm12915	0.260399	0.555986	0.451624	0.871329	0.803123	1.29689	-1.12397	0.141299	11.9515	0.00633932	0.0182801
Gm12963	0.181817	0.210702	0.295626	0.87004	1.05142	1.39466	-2.15857	-0.31097	41.1593	8.41673e-05	0.000618364
Gm50475	1.93514	0.815483	1.0157	2.68598	2.26532	3.07973	-1.02206	0.0601514	9.25962	0.0126812	0.0319041
Gm12977	2.40413	2.36395	2.43228	5.92737	4.79271	6.73114	-1.18994	2.2643	55.9623	2.36237e-05	0.000239524
Mir700	9.55257	14.1588	16.8532	31.9455	28.1335	36.0331	-1.14711	0.878009	22.3802	0.000849411	0.0036722
Gm56298	0.792564	1.48441	0.76366	2.13511	2.42876	1.99713	-1.01367	-0.0138759	10.8454	0.00832631	0.0228191
Tmem51os1	0.233779	0.190875	0.278751	0.932243	0.545966	0.701704	-1.54444	0.805876	33.4475	0.00019136	0.00115841
Gm13062	0.694551	0.702454	1.72659	2.79675	1.77138	2.67671	-1.11204	0.0247647	8.15802	0.0174005	0.0411278
Gm13167	1.80087	0.758899	1.79592	4.78756	2.60355	2.32233	-1.08011	0.482496	7.27362	0.0249371	0.0548115
Gm13241	6.13864	7.14202	7.00129	16.0072	15.4047	18.0992	-1.19949	3.17383	95.8156	2.2593e-06	4.5177e-05
Gm13237	1.8851	1.93418	5.11736	11.4349	8.85957	7.17987	-1.52305	1.95342	11.6025	0.0143467	0.0352853
Gm13146	0.767331	2.33381	1.64907	2.92331	3.35401	4.12424	-1.02876	1.00571	9.16857	0.0146153	0.0358103
Gm13066	1.11861	1.01722	0.944511	2.12862	2.56657	2.14677	-1.06597	0.584449	25.5673	0.000526672	0.00252913
Gm43111	0.366132	0.205721	0.293983	0.761379	1.01341	1.01304	-1.60451	0.268684	32.8534	0.000205115	0.00122509
Gm43623	0.3127	0.46121	0.355906	1.23033	1.32146	1.19931	-1.63834	1.1339	67.3295	1.07053e-05	0.000136567
Gm43727	0.589857	0.331427	0.46036	1.06214	1.1895	1.01421	-1.16064	1.0568	25.1875	0.000556198	0.00263627
Gm43728	0.377138	0.334587	0.275407	0.675444	0.635741	0.865003	-1.05602	0.505395	20.515	0.00115035	0.00467485
Gm19409	0.236734	0.214871	0.268457	0.728111	0.680451	0.566839	-1.36731	0.405191	33.5645	0.000188785	0.00114662
G630022F23Rik	0.136319	0.278158	0.124434	0.372318	0.325539	0.606178	-1.17579	0.208552	10.3556	0.00944394	0.0251727
ENSMUSG00000120460	2.28841	2.13077	2.23016	5.20995	4.92504	4.98142	-1.09905	2.11837	64.5798	1.28173e-05	0.000154576
Gm15513	1.01171	1.11828	0.891716	1.7919	2.61174	2.4633	-1.09631	1.3845	30.9372	0.000258375	0.00146243
Gm43791	1.94613	2.24946	1.78408	5.86554	8.60763	4.30227	-1.56292	0.972374	32.0668	0.000225205	0.00131197
Gm43022	0.76214	1.17164	0.930563	4.02503	3.63438	3.43244	-1.86538	3.29746	133.599	4.99478e-07	1.61276e-05
Gm15866	0.379061	0.527139	0.460198	1.87034	2.14148	1.71931	-1.97217	0.728977	77.4167	5.82265e-06	8.70474e-05
Gm43023	0.210058	0.30201	0.375031	1.21936	1.25322	0.769243	-1.77075	0.574037	35.4114	0.000153164	0.000975941
Gm42981	0.112028	0.0404653	0.041635	0.884962	0.598011	0.896694	-3.55285	0.511171	89.0796	3.12925e-06	5.64557e-05
8030487O14Rik	0.230543	0.242881	0.299882	0.931596	1.43576	1.4865	-2.20983	-0.437467	42.537	7.36697e-05	0.000560068
Gm43506	0.103675	0.0873792	0.239747	1.23477	1.93698	2.05923	-3.46721	-0.412309	63.1999	1.40653e-05	0.000165363
Gm43508	0.158212	0.19132	0.232641	0.538373	0.746627	0.63624	-1.62521	0.689894	45.9455	5.37759e-05	0.000440993
Gm43507	0.311871	0.283878	0.616621	1.49636	1.36512	1.68637	-1.80847	1.02322	38.0793	0.000114946	0.000783674
Gm43503	0.122171	0.193065	0.192024	0.402739	0.278525	0.502523	-1.12209	0.00730321	12.749	0.00525678	0.0157852
E030026E10Rik	0.469509	0.455066	0.498756	1.368	1.19047	1.22136	-1.3213	0.968188	49.9172	3.81655e-05	0.00034152
Gm43509	0.601909	0.583393	0.582858	1.35694	0.954979	1.64162	-1.07344	1.32321	24.2018	0.000642666	0.00295494
ENSMUSG00000120639	0.838935	0.68088	0.862229	3.17197	2.1562	2.55612	-1.64141	1.52915	63.1659	1.40978e-05	0.000165553
Gm20033	0.640079	0.961122	1.16754	7.84238	4.20878	1.60962	-2.21625	3.26557	10.2114	0.0284337	0.0609713
Gm43281	0.404196	0.454217	0.250364	0.777766	0.727767	0.898684	-1.03238	0.695347	17.4361	0.00198668	0.00719942
Gm16054	0.228895	0.301432	0.297739	0.705874	0.903661	1.31047	-1.71641	0.231577	32.5468	0.000212678	0.00125848
Gm42604	0.12995	0.109524	0.33807	1.3266	1.09833	1.76247	-2.7345	-0.556357	38.0059	0.000115832	0.000788784
Gm43856	0.987304	2.55578	1.46772	5.81939	4.76834	6.58547	-1.67221	0.489165	27.0693	0.000426944	0.00214342
A630023P12Rik	2.92487	2.83542	2.46018	6.23657	6.29883	6.1626	-1.10137	3.21009	95.8206	2.25877e-06	4.5177e-05
Gm15989	2.24692	2.59839	3.62509	7.51258	7.11283	6.59908	-1.23208	1.31989	33.1758	0.000197508	0.00118706
Gm43677	0.437721	0.424256	0.341624	1.48019	1.48957	1.44037	-1.78829	1.16924	96.3507	2.20358e-06	4.45396e-05
ENSMUSG00000120368	0.98044	0.75747	0.743939	3.71857	1.74454	1.23527	-1.35698	0.0285461	10.2463	0.0100529	0.0264518
Gm42550	0.542136	0.548305	0.987269	1.98317	1.88106	2.12146	-1.42811	0.412142	25.6407	0.000521184	0.00250944
Gm42633	0.178881	0.174569	0.179615	0.22426	0.460686	0.502386	-1.06038	-0.261975	9.30631	0.0125181	0.0315795
Gm42992	0.0837471	0.0994584	0.0594194	0.110105	0.223523	0.189588	-1.01732	-0.130273	9.03291	0.0135108	0.0336032
4933404O12Rik	0.205883	0.347043	0.230219	0.682152	0.85318	0.645679	-1.38559	1.26373	35.9991	0.000143569	0.000926837
Pvrig-ps	0.255123	0.322532	0.884947	4.44924	5.44742	6.0127	-3.29601	-0.656665	54.4276	2.65663e-05	0.000262093
Gm10874	0.110499	0.279391	0.105405	0.808425	0.521033	0.609291	-1.86353	-0.000331122	23.243	0.000742798	0.00331458
Got2-ps1	0.0402514	0.474943	0.174526	0.821816	0.644591	0.894944	-1.64122	-0.502965	8.59411	0.0170823	0.0405508
5930430L01Rik	0.221524	0.389881	0.248601	0.897923	0.69559	0.730107	-1.34249	1.10644	30.8578	0.000260923	0.00147401
Gm36378	1.60964	1.52621	2.15193	4.50741	3.69947	5.12969	-1.24146	0.316527	23.3455	0.000731244	0.003271
Gm44250	0.910696	1.15132	0.960489	2.46556	2.47446	2.79645	-1.26841	2.91593	92.5169	2.64288e-06	5.03019e-05
Gm43990	1.13877	1.11542	0.547139	2.34337	2.19057	2.66879	-1.2823	1.50466	25.8189	0.000508149	0.00246489
2210408F21Rik	0.343896	0.310544	0.367449	0.689598	0.784011	0.74823	-1.03299	2.1988	51.311	3.40247e-05	0.000314396
Hoxaas2	0.139365	0.163137	0.201424	0.382025	0.406409	0.413149	-1.15692	-0.00146951	20.0733	0.00123955	0.00494739
5730596B20Rik	0.253397	0.231365	0.378442	0.754489	0.657537	0.651041	-1.16531	0.880539	23.9829	0.000664011	0.00302817
Gm16499	0.110421	0.149937	0.0744758	0.24006	0.294716	0.365534	-1.33336	-0.128587	17.4974	0.00196394	0.00713604
Gm15527	0.350045	0.414289	0.284176	0.912371	1.02042	1.06642	-1.42871	1.25212	55.8745	2.37812e-05	0.000240635
9130019P16Rik	0.317918	0.30735	0.304071	0.926712	0.806935	0.956332	-1.44673	1.75318	86.1959	3.62247e-06	6.3133e-05
A730020E08Rik	0.0935341	0.0675703	0.046349	0.250079	0.332859	0.314914	-2.03188	-0.398899	37.122	0.00012717	0.00084567
Gm44174	0.988004	1.97287	1.89809	3.94392	3.94875	5.83988	-1.40249	2.40431	25.5736	0.000999418	0.00418229
Gm44175	0.996633	1.45321	1.15058	3.4174	3.54671	4.99733	-1.64251	3.44911	80.8877	6.1315e-06	9.06921e-05
Gm15401	1.05849	1.23523	1.34154	3.9205	4.91137	4.04065	-1.73343	2.13444	107.876	1.32446e-06	3.13814e-05
Gm37969	0.106869	0.167274	0.185348	0.50003	0.393896	0.549898	-1.54905	0.168535	29.3766	0.000314462	0.00169818
Gm43588	0.203832	0.295865	0.471356	1.18491	0.987316	0.443126	-1.33207	0.505092	9.53466	0.0143559	0.0353035
Gm42600	0.159558	0.0978024	0.176102	0.444234	0.41296	0.251557	-1.27146	-0.0503203	14.1153	0.00387629	0.0123477
Alms1-ps1	0.108127	0.141759	0.197949	0.674555	0.555808	0.4915	-1.83818	-0.271292	32.4015	0.000216379	0.00127309
Alms1-ps2	0.236471	0.398602	0.298272	1.26187	1.07103	0.889022	-1.69251	0.776903	44.548	6.10342e-05	0.000483806
2310040G24Rik	0.30582	0.374909	0.120546	1.32448	1.18726	1.11266	-2.08624	-0.446176	30.5661	0.000270538	0.00151593
Gm28720	0.181399	0.166785	0.193056	0.827708	0.65288	0.879971	-2.03372	0.641354	78.9892	5.3297e-06	8.17599e-05
Gm28719	0.296215	0.149793	0.128436	0.781181	0.724721	0.816665	-1.94604	-0.171719	33.5476	0.000189155	0.00114817
Gm44002	1.31427	2.17845	1.89951	5.44125	4.91094	4.79229	-1.39511	1.04783	40.2797	9.18171e-05	0.000660112
9530026P05Rik	0.281144	0.222848	0.162534	0.911133	0.780155	1.1073	-1.98923	2.16034	87.0091	3.47447e-06	6.12554e-05
Gm44081	0.809409	1.1256	0.912473	1.99687	2.37636	2.77143	-1.23063	0.153308	22.8161	0.000793392	0.00348317
Gm43916	3.28309	2.65364	3.03371	8.24153	7.7092	6.43799	-1.23566	2.33764	60.3302	1.71635e-05	0.000191175
Gm43915	0.986758	1.01018	1.12898	2.36012	2.61529	2.01246	-1.07381	3.08121	59.4905	1.82215e-05	0.000198813
Gm50492	0.0920499	0.0775811	0.175612	0.524664	0.614208	0.139171	-1.79011	-0.302449	9.27143	0.0157638	0.0380131
ENSMUSG00000121011	0.377138	0.98247	0.773017	2.24585	2.47072	2.53082	-1.65565	0.296301	27.9613	0.000378472	0.00195855
ENSMUSG00000121048	0.982865	1.04533	0.953785	2.22969	2.06115	2.26854	-1.04967	0.851843	32.032	0.000226148	0.00131556
Gm43914	0.525707	0.627689	0.949754	4.13684	4.40425	4.83125	-2.56325	0.644811	95.5388	2.28878e-06	4.56305e-05
Gm44135	0.141427	0.536385	0.306605	2.6469	3.14559	3.39602	-3.07066	-0.582413	55.2017	2.50301e-05	0.0002505
ENSMUSG00000121360	3.37531	2.22534	1.39268	5.55757	4.89185	4.35751	-1.00814	1.8028	13.0468	0.00582086	0.0171188
Klra13-ps	3.47373	2.41408	1.45332	5.96214	4.98816	4.55277	-1.00428	1.70928	13.1049	0.00553812	0.0164581
Gm7457	0.217403	0.260965	0.354203	0.510007	0.685755	0.585905	-1.00186	0.815442	17.2416	0.00206089	0.00741625
Gm44428	1.10164	0.903385	0.826221	3.47009	3.70849	3.86603	-1.87977	1.03289	94.0327	2.45759e-06	4.81373e-05
Pira2-ps1	0.415032	0.454734	0.179953	2.73043	1.8216	1.94398	-2.5489	1.25364	66.0602	1.37906e-05	0.000163184
Gm15931	0.323174	0.615807	0.48739	0.968224	1.27509	1.27463	-1.20296	0.646102	20.7809	0.00110037	0.00451641
Gm15873	0.651189	0.696595	0.564697	1.85368	1.82717	1.49239	-1.34853	0.34169	33.3292	0.000194007	0.00116916
Gm5113	0.254595	0.173312	0.22927	0.47066	0.579333	0.45285	-1.10957	0.960695	25.7987	0.000509601	0.00246837
E230020A03Rik	0.414441	0.257377	0.217528	1.17833	0.650106	1.26095	-1.7213	0.690458	27.8023	0.000386604	0.00199
Snord35b	16.7501	15.8819	12.7097	29.7714	34.0621	37.774	-1.07897	1.11127	31.7718	0.000233344	0.00135
ENSMUSG00000121119	2.65198	4.05117	3.30587	15.5105	17.8429	16.3624	-2.21218	0.673795	91.9056	2.72233e-06	5.14685e-05
A230056P14Rik	0.283549	0.40087	0.666277	1.40841	1.53801	0.748393	-1.35508	1.27973	12.571	0.00823675	0.0226477
Gm44510	0.493808	0.271007	0.428219	1.08441	1.00637	0.43917	-1.00594	1.50742	6.86754	0.0335459	0.0696254
Gm9801	0.103572	0.0290974	0.0673617	0.345098	0.353224	0.491266	-2.49908	-0.436893	36.8755	0.000130568	0.000863981
Gm32633	3.20551	3.0206	2.49019	6.85529	5.84235	6.03823	-1.02129	2.41956	48.4437	4.32223e-05	0.000375901
Gm29683	0.16986	0.292047	0.294597	1.93054	1.30567	1.72215	-2.61326	1.86551	114.375	1.01584e-06	2.59653e-05
B130024G19Rik	0.27395	0.45947	0.37535	1.4426	1.54766	1.52518	-1.93522	3.14022	125.545	6.64183e-07	1.93484e-05
Gm28258	0.753633	1.00881	0.999523	3.1302	3.90461	2.72041	-1.72304	0.338217	43.8958	6.48234e-05	0.000507191
Gm44758	0.0755005	0.254532	0.174593	0.556653	0.268683	0.537174	-1.31753	-0.53111	8.69278	0.0148829	0.0362978
Gm44974	0.284844	0.41155	0.0705744	1.07313	0.868862	1.19426	-1.94083	-0.194795	19.0734	0.00147434	0.00567179
Gm44950	0.340015	0.248361	0.294854	1.07989	1.14951	0.927342	-1.75378	0.659752	60.2627	1.72457e-05	0.000191984
Gm45130	0.0921695	0.142417	0.0666061	0.294036	0.369003	0.43035	-1.75931	-0.269687	27.3779	0.000409371	0.00207847
B230206I08Rik	0.375129	0.274926	0.339447	1.42913	1.29144	1.47954	-2.00076	1.47182	117.005	9.16013e-07	2.40241e-05
Gm45201	0.233124	0.204668	0.219007	0.644546	0.60493	0.613352	-1.41669	0.22064	37.8668	0.000117532	0.000797666
Gm8319	0.933725	1.02647	1.02093	2.45207	1.69754	2.45513	-1.05713	0.0941987	16.4402	0.00240446	0.00837835
Gm45344	0.915748	1.02908	1.32353	2.40203	4.61673	3.46131	-1.57832	-0.279748	21.3989	0.000993983	0.00416976
Gm35363	0.711322	0.882617	0.839591	2.03391	1.72274	1.91542	-1.13021	0.861346	32.7159	0.000208465	0.00123994
Gm24846	65.2972	51.1751	41.7892	174.847	110.827	128.359	-1.30776	3.3553	38.3721	0.000210575	0.00124843
5330417H12Rik	0.983218	1.27063	1.32631	2.6766	2.68255	3.01192	-1.13278	1.26524	36.9941	0.000128919	0.000854478
Gm44985	0.589092	0.302215	0.777377	1.67776	2.02804	0.7517	-1.332	0.111219	8.85921	0.0156875	0.0378745
Gm44663	2.13137	2.2907	1.73365	4.92651	4.16728	4.89314	-1.10028	3.39415	69.7934	9.16002e-06	0.000122515
Gm14388	3.6006	4.41403	3.69006	9.46768	7.76572	12.8088	-1.27022	1.73735	37.1804	0.000126382	0.000841541
Gm44746	4.24385	6.68208	4.83441	12.2094	11.2411	12.8497	-1.11697	3.53998	48.8158	4.18729e-05	0.000366542
Gm39091	1.50582	3.49011	4.85601	9.08725	9.88023	9.79298	-1.4437	1.83876	16.2138	0.00470004	0.0144345
4931431B13Rik	1.4125	3.25091	3.98873	11.8468	10.6977	10.8227	-1.85113	3.31817	25.4341	0.00280502	0.00950571
Gm44850	0.430771	0.77563	0.730131	2.13215	2.16011	1.82847	-1.56163	0.864504	40.0977	9.35026e-05	0.000669836
Gm15503	0.717533	0.836568	0.912602	2.09575	2.9365	3.02053	-1.61424	1.93233	71.7722	8.1104e-06	0.000111213
Gm16553	0.872263	1.6541	3.719	6.12187	5.20587	6.04439	-1.37049	1.51069	8.13637	0.0284786	0.061022
E230020D15Rik	0.441134	0.319744	0.413145	0.810601	0.781007	0.969042	-1.03906	1.88268	34.1765	0.000175972	0.0010842
Gm45074	0.797464	0.530617	0.309375	0.910501	1.36295	2.0157	-1.3121	0.330419	11.8331	0.00670396	0.0191368
Gm45073	0.159309	0.165253	0.085015	0.291902	0.272564	0.326959	-1.03905	-0.0552886	12.2505	0.00590439	0.0173088
Gm2814	0.508329	0.576729	0.47472	1.31396	1.58286	1.30409	-1.3395	0.397177	34.9596	0.000161069	0.00101252
4833411C07Rik	0.338865	0.541657	0.314123	1.35689	1.52299	1.38735	-1.74774	2.01866	71.2755	8.3596e-06	0.000114163
Gm45394	0.841579	0.858622	0.595362	2.71304	1.30043	1.71358	-1.23842	0.687519	16.447	0.00240126	0.00836864
3110080E11Rik	1.15256	0.920937	0.454309	1.71269	2.18398	2.37623	-1.23278	2.34593	16.3283	0.0043749	0.0135937
Gm32098	0.760575	0.824174	0.188444	3.14272	1.06333	2.36747	-1.81091	-0.491601	11.2799	0.00822564	0.0226202
Gm6213	0.0550159	0.301394	0.190834	1.02966	1.32155	1.32107	-2.6004	-0.494915	35.8866	0.000145347	0.000934124
Gm45540	0.476286	0.851499	1.02005	4.07024	5.05919	4.13318	-2.40155	3.21229	83.7065	2.56489e-05	0.000254795
G430095P16Rik	2.70692	3.3461	3.22374	9.05772	9.88998	7.73581	-1.43564	2.11299	76.1715	6.25233e-06	9.19459e-05
Gm39213	0.455536	0.383933	0.728339	1.11415	1.54513	1.32934	-1.25218	0.789846	20.7868	0.00109929	0.00451348
Gm45496	0.26763	0.390975	0.665303	1.39641	0.976222	0.777524	-1.15424	1.14836	10.425	0.0117277	0.0299801
Gm45257	0.11716	0.0877726	0.118532	0.332231	0.272167	0.156295	-1.15096	-0.38106	10.2782	0.00963681	0.0255879
Mir7078	5.69243	6.16843	5.99414	20.7541	11.214	18.0807	-1.39498	-0.377787	17.9572	0.00180312	0.00665656
ENSMUSG00000120233	0.569588	0.558873	0.471818	1.26563	0.907607	1.28532	-1.02735	1.38369	27.6602	0.000394057	0.00202112
Gm15899	0.984045	2.94887	2.37039	5.02283	3.79374	5.15375	-1.03846	-0.230743	7.89537	0.0188262	0.0437762
A530010L16Rik	0.52156	0.252524	0.394547	1.33109	1.11562	0.977049	-1.47412	0.869532	28.8354	0.00033727	0.00178822
Gm37474	25.0614	31.8948	27.48	73.296	60.2145	61.2262	-1.12121	6.38447	99.6925	1.89071e-06	4.03591e-05
Gm48742	0.190641	0.281182	0.144655	0.54736	0.561828	0.688787	-1.44874	-0.118466	22.9156	0.000781246	0.00344488
Gm49317	0.504817	0.28822	0.38128	0.831202	0.767855	0.88344	-1.00088	0.0205396	13.133	0.00481581	0.0147204
Gm48740	0.432907	0.351347	0.417119	0.995718	0.955733	0.94826	-1.18578	1.16943	43.8305	6.52183e-05	0.000509686
Gm30015	0.137714	0.0464272	0.057323	0.168704	0.29405	0.293945	-1.583	-0.280846	13.9192	0.00404473	0.012775
Gm30373	0.16811	0.116255	0.0897114	0.436373	0.490873	0.559701	-1.91247	0.923754	59.7971	1.78263e-05	0.000195953
E230034D01Rik	0.440174	0.396138	0.265256	0.952021	0.882786	1.21422	-1.38643	1.28389	38.2497	0.000112921	0.000773943
Gm39323	1.33562	1.06604	1.01249	2.64117	3.09264	3.2882	-1.31776	2.60247	75.8271	6.37786e-06	9.32308e-05
Gm47205	1.0909	1.29295	1.20221	7.55968	3.27559	3.22388	-1.88796	2.74564	23.0772	0.00323527	0.0106411
Gm11149	0.17088	0.370337	0.359873	0.664546	0.622587	0.767099	-1.08738	0.693183	14.5006	0.0035693	0.011549
Gm47077	0.943564	1.13009	0.732108	2.02788	2.65094	2.60582	-1.28473	-0.115605	21.2155	0.00102421	0.00425772
Gm36948	0.048086	0.168865	0.201546	0.443163	0.684493	0.477548	-1.81985	0.185854	19.4634	0.00145883	0.00563152
Gm46124	0.59392	0.519105	0.24798	0.823379	1.03722	1.01729	-1.00169	-0.190456	9.09178	0.0132892	0.0331751
Gm17944	0.242823	0.170546	0.350951	2.41001	2.12433	2.62746	-3.12	-0.167765	86.4041	3.58387e-06	6.27989e-05
Gm16262	0.29723	0.263036	0.270639	0.973501	0.951977	0.819464	-1.63661	0.116768	44.2995	6.24456e-05	0.000492031
BC043934	1.73079	1.73171	1.74666	3.58198	3.78205	4.31179	-1.07712	2.85044	77.482	5.80111e-06	8.68915e-05
Gm29123	0.0711581	0.167925	0.0740481	0.314782	0.291214	0.253139	-1.35159	-0.394057	13.6426	0.00429774	0.0133995
Gm43127	1.49287	1.58849	1.65059	3.01625	3.81847	3.84199	-1.08539	2.83591	63.006	1.42522e-05	0.000166684
1700048O20Rik	1.47531	0.825461	0.967582	2.932	1.37873	3.26365	-1.13248	1.92731	9.70113	0.0170628	0.0405141
Gm49343	1.2441	0.611655	0.869082	3.14573	1.32207	3.07347	-1.393	0.406901	13.0441	0.00527468	0.0158272
9530059O14Rik	0.188683	0.278294	0.334061	1.7456	1.38839	1.82839	-2.53478	2.65531	143.278	3.62003e-07	1.29608e-05
Gm47134	0.302002	0.21211	0.392834	2.65481	1.97034	1.88011	-2.73955	-0.548696	54.3573	2.67115e-05	0.000262752
Gm9085	1.35939	1.71857	1.30513	3.55194	3.1963	3.6701	-1.16122	1.41766	43.1166	6.97284e-05	0.000536184
Gm14581	8.01704	7.64304	6.49632	22.3613	20.6961	16.7146	-1.34876	1.44793	51.8795	3.24923e-05	0.000303443
Gm14866	9.36221	11.3492	10.0152	22.6812	23.7309	21.384	-1.05637	5.10727	126.149	6.49759e-07	1.9137e-05
Gm14984	1.03019	0.902988	1.05416	2.20851	2.30966	2.38212	-1.12038	1.07965	39.3457	0.000100877	0.000710519
Gm5763	0.884425	1.92086	1.63715	4.3986	3.57109	3.84208	-1.31715	2.05607	26.9342	0.000547378	0.00260617
Gm15157	0.370691	0.562364	0.257164	2.14439	2.30856	1.54948	-2.23458	-0.177444	41.9011	7.83058e-05	0.000586667
Gm15156	0.686445	0.525952	0.324693	2.86675	2.38733	3.71846	-2.45988	-0.37401	47.211	4.80833e-05	0.00040545
Gm15232	1.538	1.91126	1.26557	4.64146	4.20483	4.31315	-1.39658	2.78095	79.9847	5.04354e-06	7.88926e-05
Gm15261	0.89473	1.21449	0.726887	3.2209	2.69808	2.6301	-1.50759	2.38724	61.6269	1.56712e-05	0.000179056
