# Supplementary material for: Deoxynivalenol-Induced Spleen Toxicity in Mice: Inflammation, Endoplasmic Reticulum Stress, Macrophage Polarization, and the Dysregulation of LncRNA Expression
Source: Toxins (Basel). 2024 Oct 9;16(10):432. doi: 10.3390/toxins16100432 (PMC11511314; doi:10.3390/toxins16100432)
Supplement: Supplementary file 1 [file toxins-16-00432-s001.zip › supplematry table S3.xls]

## Sheet: sig_UP_lncRNAs
Table S3. Differentially Expressed lncRNAs in the Spleen of DON-Treated Mice
Geneid	DON_1	DON_2	DON_3	Control_1	Control_2	Control_3	logFC	logCPM	F	PValue	FDR
TCONS_00053419	6.97234	6.35007	7.13261	0.0235562	0.0144505	0.0208612	8.49054	4.40949	2681.16	2.65e-13	1.37e-09
TCONS_00053417	7.29957	6.65408	7.48413	0.0247692	0.0151946	0.0219354	8.48585	4.40481	2665.51	2.73e-13	1.37e-09
TCONS_00053418	7.36254	6.71148	7.5487	0.0249828	0.0153257	0.0221246	8.48585	4.40481	2665.51	2.73e-13	1.37e-09
Cstdc4	5.28277	6.10144	4.5811	0.0237784	0	0.0248585	8.30063	2.35712	666.429	2.35e-10	1.51e-07
Cxcl2	2.21468	5.05883	7.92216	0	0	0.0671467	7.86266	2.46316	52.3677	0.00111731	0.0044128
Gm33228	7.47129	6.02043	6.42388	0.063019	0.0564902	0.0376466	7.03479	3.0821	1319.59	8.47e-12	1.03e-08
TCONS_00073195	16.196	16.0133	17.3377	0.231566	0.0760417	0.14525	6.82419	3.03997	866.026	6.59e-11	6.3e-08
TCONS_00073194	16.5775	16.3435	17.7461	0.23702	0.0778328	0.148672	6.82286	3.03864	864.117	6.66e-11	6.3e-08
4930430E12Rik	11.8993	10.5893	11.5316	0.234055	0.122387	0.040781	6.46497	2.74715	454.801	5.19e-09	9.82e-07
Gm32296	0.6401	1.47321	1.4304	0	0	0.0437904	6.21127	-0.532793	72.7674	7.51e-06	0.000101337
TCONS_00082333	29.9374	27.1742	24.5821	0.524621	0.410268	0.392148	6.02492	6.65465	1968.29	1.2e-12	2.28e-09
1200007C13Rik	0.890383	0.661092	0.698586	0.0180348	0	0.018854	5.87173	-0.0247621	165.822	1.8e-07	8.16e-06
Gm45774	13.1626	37.2477	39.1288	0.581477	0.833977	0.260524	5.83429	5.397	59.8925	0.00109321	0.00433168
TCONS_00118144	1.86214	2.44523	1.58822	0.063614	0.0349269	0.0382395	5.47518	1.53308	383.561	3.38e-09	7.88e-07
Siglecl1	2.26155	1.85656	1.14614	0.0499722	0.0783913	0	5.3232	-0.253772	98.1758	1.99e-06	4.12e-05
TCONS_00004173	3.43842	3.98139	3.43164	0.10655	0.116275	0.102269	5.14607	4.78079	2034.89	1.02e-12	2.28e-09
Clec4d	18.8781	21.7676	13.1953	0.595322	0.723938	0.40526	5.03973	3.92447	392.577	8.28e-08	5.12e-06
ENSMUSG00000120294	0.745204	0.891859	0.865941	0.0507163	0	0.02651	5.00288	-0.314846	104.311	1.51e-06	3.42e-05
TCONS_00093447	9.52043	11.4139	8.62711	0.477159	0.236374	0.301925	4.93605	3.20839	489.828	1.69e-09	5.08e-07
TCONS_00119387	30.4529	5.41556	12.611	0.770746	0.482001	0.39746	4.92621	2.34211	29.638	0.0038966	0.0119786
Cxcl5	9.13512	4.66191	5.23273	0.190125	0.298249	0.248451	4.76376	2.64896	223.338	5.83e-07	1.74e-05
Gm29371	1.4996	0.768246	1.22393	0.075043	0.0523199	0	4.73558	-0.797512	65.9284	1.15e-05	0.000136487
Gm20481	16.1487	30.7984	67.2183	1.49155	1.27251	1.9286	4.7152	3.54785	38.3709	0.00246606	0.00829548
TCONS_00119389	22.911	4.20006	10.5157	0.586233	0.416986	0.493122	4.70969	2.25203	31.3682	0.00330204	0.0105051
Il1rn	6.52091	10.4014	10.3352	0.579939	0.326255	0.355407	4.52104	4.76509	169.764	3.15e-05	0.000283835
Mmp19	11.1588	30.1203	47.3104	1.52263	1.72998	1.25116	4.40455	5.83718	39.4966	0.00255069	0.00852197
TCONS_00064526	45.4617	47.3285	43.9991	2.11122	2.45835	2.55762	4.35161	6.8329	2371.25	4.83e-13	1.37e-09
TCONS_00064524	43.9045	45.7089	42.492	2.042	2.37415	2.47001	4.35097	6.83295	2385.29	4.69e-13	1.37e-09
TCONS_00064525	44.5937	46.4264	43.159	2.07406	2.41142	2.50879	4.35097	6.83295	2385.29	4.69e-13	1.37e-09
Mirt2	1.42567	1.51923	1.46367	0	0.0874744	0.145738	4.31775	0.363714	70.6235	1.88e-05	0.000194196
TCONS_00119388	17.3903	2.91427	7.45476	0.649322	0.314366	0.52827	4.26817	1.56375	24.0041	0.00514064	0.0149752
Gm16325	0.588125	0.733336	0.635765	0.00685377	0.0716766	0.0286604	4.26087	0.226377	93.2022	2.51e-06	4.81e-05
TCONS_00070583	1.7704	2.84117	4.37443	0.330105	0.129459	0.0431374	4.22407	0.838448	45.796	0.000354816	0.00179046
1110002J07Rik	1.71896	1.43131	1.35594	0.105711	0.10134	0.0552564	4.16345	1.04523	270.079	1.8e-08	2.06e-06
TCONS_00086949	2.21785	1.6182	2.00309	0.159076	0.116402	0.0687346	4.12336	-0.0362465	146.676	3.17e-07	1.18e-05
Gm47093	1.484	4.67449	7.3444	0.267794	0.34674	0.253296	4.06494	2.12445	27.6096	0.00409962	0.0124968
Hdc	4.99759	6.15502	4.45389	0.415796	0.333377	0.311523	3.96015	4.18693	628.037	3.13e-10	1.78e-07
TCONS_00048294	2.4207	3.67407	3.07704	0.268855	0.179469	0.185385	3.89729	-0.544805	107.042	1.34e-06	3.15e-05
Upp1	2.81324	3.33289	3.8435	0.203201	0.188896	0.342251	3.85675	1.85945	254.407	2.4e-08	2.51e-06
4930519G04Rik	1.07005	0.995912	0.848223	0.111694	0.0408832	0.0583836	3.84782	1.09334	170.874	1.56e-07	7.56e-06
Gm12534	5.43754	3.17993	5.2927	0.377615	0.296182	0.345421	3.83091	0.284863	134.119	4.8e-07	1.54e-05
TCONS_00039221	31.789	26.2761	26.0322	2.00645	2.0747	2.26732	3.81412	6.87426	1734.86	2.23e-12	3.45e-09
ENSMUSG00000121069	136.368	114.55	113.13	8.86397	9.67479	9.83413	3.7681	8.38178	1998.16	1.12e-12	2.28e-09
TCONS_00039219	32.5626	27.228	27.1237	2.25225	2.27929	2.52103	3.71013	6.7307	1740.98	2.19e-12	3.45e-09
ENSMUSG00000121137	14.7555	15.2155	16.9263	1.17539	1.41259	1.29667	3.68482	4.8914	1017.75	3e-11	3.2e-08
A730049H05Rik	9.54878	11.9017	9.41514	0.864429	0.736837	1.0213	3.64503	4.42063	674.691	2.21e-10	1.51e-07
TCONS_00022152	2.57033	3.04318	2.29319	0.16309	0.2373	0.279246	3.62649	2.19965	343.503	5.73e-09	1.06e-06
Lilrb4b	25.1996	24.0129	21.7571	2.14091	2.24748	1.93605	3.57276	6.16613	1494.56	4.61e-12	6.55e-09
Gm29686	0.581834	0.539417	0.618078	0.0494973	0.0776463	0.0258728	3.55352	-0.709259	83.2124	4.16e-06	6.75e-05
Procr	34.8889	41.737	45.299	3.06287	4.03528	4.03383	3.54788	5.53459	535.001	3.63e-09	8.04e-07
TCONS_00081006	1.14298	0.949143	1.08467	0.0978461	0.0809665	0.110857	3.52029	0.133922	173.88	1.44e-07	7.13e-06
ENSMUSG00000120788	1.50507	1.3788	1.11601	0.167007	0.0970308	0.096996	3.51815	-0.128495	126.02	6.39e-07	1.85e-05
TCONS_00081005	1.16146	0.970592	1.10918	0.100057	0.0827962	0.113363	3.51717	0.131209	173.748	1.44e-07	7.13e-06
Clec4e	3.40153	3.16283	2.64067	0.28536	0.233148	0.354257	3.48207	3.09432	485.328	1.09e-09	3.95e-07
Gm12840	1.99215	1.95886	1.40364	0.282458	0.147697	0.0738221	3.44163	-0.603627	69.3195	9.29e-06	0.00011788
Nlrp12	3.07304	3.63938	2.59608	0.299277	0.355942	0.263793	3.42284	3.71996	469.377	1.28e-09	4.27e-07
TCONS_00036479	1.68601	1.66501	2.71739	0.260784	0.333334	0	3.41705	-0.144208	30.5376	0.000587376	0.00265229
TCONS_00117152	4.89961	1.64753	3.59459	0.166066	0.489336	0.381008	3.37373	1.64177	37.6585	0.00103534	0.00415355
TCONS_00081004	2.974	2.73507	2.30592	0.245561	0.233461	0.342287	3.36898	2.16771	381.463	3.47e-09	7.94e-07
TCONS_00033332	12.4925	10.9461	8.01488	1.16096	0.904773	1.30347	3.30392	4.36575	353.01	2.76e-08	2.57e-06
Cxcl1	2.72022	1.36857	1.61273	0.212522	0.14817	0.246861	3.2976	1.01525	112.119	1.09e-06	2.69e-05
TCONS_00062107	2.48038	2.13812	1.96371	0.253196	0.227487	0.230214	3.29195	3.08958	659.349	2.47e-10	1.51e-07
TCONS_00062106	2.50603	2.16023	1.98401	0.255815	0.22984	0.232595	3.29195	3.08958	659.349	2.47e-10	1.51e-07
TCONS_00111623	1.88059	1.31074	1.35685	0.15202	0.22013	0.131524	3.23563	-0.0449627	110.779	1.15e-06	2.8e-05
TCONS_00015227	1.95343	2.28111	1.75125	0.239332	0.235713	0.220832	3.17557	0.290186	166.812	1.75e-07	8.02e-06
Rab44	8.93448	7.35692	7.56512	1.23691	0.713059	0.877296	3.15861	4.52748	248.92	4.97e-07	1.57e-05
4732465J04Rik	0.623761	0.711906	0.428222	0.0663301	0.0809293	0.069343	3.09636	0.460662	131.861	5.19e-07	1.61e-05
Cd14	6.52065	8.56014	8.78152	0.996962	1.01589	0.962075	3.09485	2.9959	364.222	4.33e-09	8.68e-07
TCONS_00077698	2.63295	1.85526	1.75398	0.284933	0.266528	0.243265	3.04768	1.74795	238.423	3.26e-08	2.84e-06
Gm16894	7.7264	4.79278	4.58291	0.972796	0.494926	0.797095	2.98541	1.47547	114.322	1.09e-06	2.69e-05
TCONS_00104436	4.14688	4.10996	4.0351	0.499104	0.533187	0.640437	2.95992	0.991155	242.458	3.01e-08	2.71e-06
E230016K23Rik	0.434325	0.358267	0.240406	0.0471683	0.0493286	0.0410924	2.95537	-0.75713	64.3952	1.28e-05	0.00014672
TCONS_00090565	2.56458	2.35165	1.33062	0.173603	0.307244	0.385662	2.93263	3.00049	72.1127	0.00012663	0.000800941
TCONS_00000587	11.9568	7.71663	7.57455	1.72951	0.897926	1.12502	2.92235	0.619464	95.7472	2.22e-06	4.45e-05
Gm15737	7.08255	6.16199	5.57468	0.93635	0.8657	0.865389	2.90154	4.16265	742.375	1.39e-10	1.08e-07
Gm31583	0.226365	0.34977	0.155403	0.0521547	0.0335651	0.0167765	2.89103	-0.288943	43.8101	6.46e-05	0.000486678
Abca4	0.186153	0.231691	0.191461	0.02578	0.0308122	0.0308012	2.88275	0.543106	161.896	2.01e-07	8.63e-06
TCONS_00002812	3.38949	3.68608	2.84447	0.465077	0.316145	0.632063	2.88245	-0.0753747	95.7805	2.22e-06	4.45e-05
TCONS_00001140	2.87239	2.92669	3.3953	0.465444	0.36507	0.516997	2.8576	1.46612	220.649	4.7e-08	3.53e-06
Nwd2	0.149727	0.15774	0.268336	0.044581	0.0177611	0.0221934	2.8461	0.277225	51.634	3.42e-05	0.00030233
Pakap	66.3621	75.3693	63.9108	10.3301	10.0535	10.4198	2.8264	8.93394	1368.86	7.08e-12	9.29e-09
TCONS_00027271	34.486	29.8093	30.0514	3.98733	4.31252	5.86223	2.82632	5.97018	455.755	3.23e-09	7.65e-07
Gm48780	3.1582	5.16957	3.73462	0.532903	0.534088	0.812451	2.77188	1.26297	119.545	8.13e-07	2.21e-05
TCONS_00030954	3.94436	3.03942	2.82521	0.313762	0.464854	0.747144	2.76929	1.29995	105.734	1.42e-06	3.28e-05
Gm20488	2.24092	2.89891	2.63623	0.487679	0.347737	0.386236	2.75578	2.20932	234.422	3.53e-08	3.01e-06
9130230L23Rik	0.634777	0.666649	0.648453	0.107437	0.109401	0.0916271	2.74343	1.60255	285.025	1.4e-08	1.75e-06
TCONS_00050768	3.89898	3.53523	2.80305	0.823877	0.335692	0.447429	2.74289	2.06443	84.2657	1.73e-05	0.000183264
Adamts9	15.3908	14.0647	11.7165	2.31851	2.1693	2.14546	2.71696	6.93446	830.54	8.07e-11	7.24e-08
Rhou	0.950376	0.922005	0.59291	0.11633	0.121658	0.158099	2.71384	0.903627	127.086	6.15e-07	1.8e-05
TCONS_00015191	3.90338	3.8889	3.02972	0.614935	0.439451	0.69644	2.70673	1.22065	169.462	1.62e-07	7.77e-06
Mx2	31.2602	28.3807	32.2873	6.44763	3.87782	4.63249	2.70636	6.04189	178.321	5.48e-06	8.18e-05
Fosl2	11.6725	8.51911	8.30145	1.46822	1.53786	1.65445	2.69616	5.76909	492.652	1.01e-09	3.75e-07
Angptl4	6.24658	8.55362	8.85822	1.18159	1.34032	1.43134	2.6764	4.0645	275.342	2.74e-08	2.57e-06
Gm7008	17.2117	14.8229	15.3699	2.58563	3.35728	2.17158	2.63076	3.84993	280.02	1.52e-08	1.84e-06
TCONS_00073301	3.2212	2.2789	3.36537	0.52326	0.492033	0.539405	2.6002	2.72149	218.881	4.88e-08	3.63e-06
Il21	0.564093	0.337803	0.540661	0.0673517	0.123264	0.0616097	2.59602	0.622691	64.694	1.25e-05	0.000144529
Gm30198	0.915841	1.62362	1.39669	0.188063	0.280965	0.224692	2.58823	-0.535969	52.5071	3.05e-05	0.000276505
TCONS_00113772	2.30992	1.88821	1.36178	0.1924	0.359929	0.425608	2.58801	1.15564	84.0763	3.97e-06	6.52e-05
TCONS_00073299	2.82111	2.0113	2.92394	0.461654	0.443104	0.477751	2.57667	2.75445	226.604	4.14e-08	3.3e-06
TCONS_00090566	23.4481	23.0435	12.6466	2.95435	3.16096	4.37425	2.57588	3.19519	104.683	1.15e-05	0.000136058
Fam20c	8.42671	7.67127	7.54374	1.45793	1.21906	1.5663	2.56559	4.96716	635.402	2.96e-10	1.74e-07
Gm40645	27.7792	33.9271	30.88	5.01517	6.119	5.66665	2.55253	4.02783	442.704	1.69e-09	5.08e-07
Medag	2.5391	3.2488	2.75517	0.593173	0.485738	0.468013	2.55085	2.77054	268.921	1.84e-08	2.06e-06
Gm55779	18.3423	20.1045	14.574	1.92167	2.97433	4.74115	2.54921	1.62558	89.8194	4e-06	6.56e-05
TCONS_00095498	1.52038	1.56143	1.12364	0.249673	0.293746	0.217512	2.54247	0.864106	134.38	4.75e-07	1.53e-05
Rgs1	10.9005	19.4286	26.7468	2.88073	3.69252	3.97103	2.54169	6.3339	37.3014	0.002447	0.00824338
TCONS_00073302	3.61302	2.6644	3.96187	0.639482	0.580335	0.660046	2.53487	2.59659	202.186	7.09e-08	4.64e-06
Oasl1	21.5823	21.0912	28.1644	5.60233	3.44433	4.00215	2.53144	5.22518	112.709	3.65e-05	0.00031725
H2-Q10	2.75906	3.23333	2.33031	0.514238	0.52714	0.489691	2.52579	2.86815	322.352	7.76e-09	1.28e-06
Gpnmb	2.94421	3.30633	2.93422	1.05693	0.358966	0.273569	2.51673	3.59604	18.8736	0.00931596	0.0242369
TCONS_00064354	2.25096	3.39187	2.04071	0.58028	0.394456	0.454979	2.50143	0.282505	74.2822	6.87e-06	9.57e-05
Gm49838	10.5431	8.34656	4.8356	0.842476	1.45036	2.15444	2.49801	3.02446	35.4285	0.00153192	0.00567305
A530064D06Rik	0.3672	0.548118	0.471887	0.0903271	0.11808	0.0550842	2.48046	0.755219	71.8533	7.94e-06	0.000104776
P2ry2	5.33438	4.9427	4.05697	1.13873	0.713353	0.866324	2.47853	3.50932	207.875	7.14e-08	4.64e-06
Gm45437	29.7958	25.3536	25.9511	5.2909	4.69976	5.53123	2.4717	4.03935	560.741	5.42e-10	2.71e-07
TCONS_00011718	3.35234	1.90715	1.01748	0.499078	0.298249	0.372677	2.46778	-0.311622	29.8551	0.000293713	0.00154765
Lilrb4a	45.1498	47.2799	44.1091	8.66109	9.08877	8.83313	2.44869	7.18103	1249.54	1.1e-11	1.26e-08
Mx1	63.2924	67.0067	71.9961	15.9121	11.4075	12.4195	2.43666	7.12014	287.891	1.4e-07	6.98e-06
Irx3os	0.411837	0.405934	0.284498	0.0712586	0.0372611	0.105535	2.43562	-0.210792	49.716	3.83e-05	0.000327913
Tubb6	13.5185	17.4144	17.7233	3.19756	3.17301	3.22885	2.43406	4.59934	357.255	4.75e-09	9.3e-07
Gbp5	36.6715	40.203	44.1293	7.86843	7.30092	8.78376	2.42991	7.35805	529.757	7.13e-10	3.16e-07
TCONS_00002877	5.30655	7.0527	6.28313	1.30222	1.45265	0.907578	2.42723	0.00482106	74.9407	6.61e-06	9.35e-05
TCONS_00045077	2.02224	2.13484	1.8609	0.336135	0.411378	0.442732	2.42541	2.16537	287.262	1.35e-08	1.71e-06
TCONS_00018108	1.65012	1.55859	1.81115	0.339153	0.267998	0.387777	2.42427	2.1125	212.25	5.64e-08	4e-06
TCONS_00010448	4.34878	3.0445	2.70672	0.865219	0.780039	0.311904	2.42289	-0.343171	42.3528	7.41e-05	0.000537687
TCONS_00023569	1.98057	3.06031	3.43502	0.51483	0.587354	0.587144	2.41609	-0.220937	56.509	2.24e-05	0.000220557
S100a8	42.5209	89.1509	54.8221	16.8425	13.4773	6.80291	2.41009	4.72641	23.8922	0.00610575	0.0172601
B3gnt7	0.811434	0.477132	0.550926	0.112374	0.0559622	0.201392	2.39284	0.650163	38.9684	0.000159089	0.000959598
Slc1a1	0.113457	0.122185	0.133916	0.0294919	0.0336464	0.0112115	2.38384	-0.598597	40.5055	8.88e-05	0.000613749
Stra6	0.62054	0.496663	0.634903	0.125329	0.139013	0.0913183	2.38219	1.08067	115.24	9.61e-07	2.48e-05
TCONS_00010449	3.32659	2.32888	2.0705	0.707493	0.596689	0.23859	2.37921	-0.336248	39.7909	9.54e-05	0.000647777
TCONS_00045076	1.90162	1.84163	1.59298	0.303272	0.375822	0.412268	2.37616	2.46329	284.15	1.42e-08	1.76e-06
Lipg	0.507756	0.381429	0.50732	0.0845129	0.117845	0.0834433	2.36999	0.460247	88.9564	3.09e-06	5.48e-05
Vdr	1.35409	2.09229	2.08487	0.348717	0.393371	0.405519	2.36446	2.69316	146.148	3.42e-07	1.23e-05
ENSMUSG00000121227	5.81609	6.36741	4.23765	1.12219	1.01355	1.25315	2.35723	1.55566	156.231	2.37e-07	9.62e-06
Serpine1	1.73886	1.74846	2.33463	0.342688	0.406168	0.465731	2.35646	2.22488	160.03	2.12e-07	8.94e-06
Gm16556	2.01229	2.96798	1.38808	0.272344	0.65101	0.406735	2.3376	-0.360079	34.8551	0.000161366	0.000970247
Osmr	8.87683	11.2658	9.40427	1.9866	2.02215	2.33859	2.30895	6.20861	469.723	1.27e-09	4.27e-07
A530013C23Rik	0.978836	0.821376	0.867359	0.232722	0.171127	0.171065	2.29419	1.75491	168.659	1.66e-07	7.9e-06
TCONS_00030949	4.27293	3.64996	1.96953	0.982441	0.47947	0.650476	2.28915	0.483248	44.341	6.15e-05	0.000467246
Cxcl10	9.44067	9.7195	11.1127	2.39858	2.09721	2.09646	2.289	3.82417	333.587	6.59e-09	1.15e-06
TCONS_00030952	2.80102	2.06824	1.53826	0.450329	0.402337	0.533139	2.28792	3.29164	130.521	1.49e-06	3.39e-05
Dnah2os	2.33264	3.14046	2.67957	0.618515	0.431228	0.727436	2.28373	0.568975	83.9093	4.01e-06	6.56e-05
TCONS_00013050	2.95827	2.96226	2.46687	0.61829	0.60872	0.603451	2.27982	2.99409	395.429	2.92e-09	7.11e-07
TCONS_00018109	2.43216	2.48829	2.58321	0.519693	0.515675	0.610755	2.27935	3.98032	480.783	1.14e-09	3.96e-07
TCONS_00018110	2.43312	2.48927	2.58423	0.519899	0.515879	0.610996	2.27935	3.98032	480.783	1.14e-09	3.96e-07
TCONS_00018112	2.45628	2.7765	2.75457	0.560738	0.546385	0.657626	2.26963	3.60636	373.096	3.86e-09	8.23e-07
TCONS_00018111	2.4579	2.78639	2.7582	0.562735	0.548331	0.658383	2.2685	3.60416	372.976	3.86e-09	8.23e-07
TCONS_00018113	2.45387	2.78182	2.75367	0.561812	0.547431	0.658885	2.26723	3.60438	370.964	3.96e-09	8.24e-07
Or2v1	4.01024	5.21377	5.23072	1.08252	1.06838	1.0876	2.25035	3.83433	274.046	1.68e-08	1.99e-06
TCONS_00121615	2.38905	0.935799	3.35812	0.323492	0.4973	0.678364	2.24551	-0.251998	19.3434	0.00188902	0.00668334
5430425K12Rik	0.468673	0.592508	0.261272	0.151888	0.0595666	0.0793936	2.24192	-0.568961	27.4388	0.000402715	0.00198172
Plscr1	10.8973	5.68348	4.46374	1.59154	1.61741	1.47583	2.23853	3.41786	43.1222	0.000718241	0.00311451
Vcan	3.83986	4.67397	3.99768	0.753128	1.20064	0.881754	2.23036	5.2384	159.484	2.38e-06	4.65e-05
Tm4sf1	25.7912	32.6428	28.1332	7.00344	6.50668	6.09852	2.23003	6.23268	411.436	2.41e-09	6.42e-07
Gbp10	14.1636	15.1141	14.31	3.19519	2.88722	3.84824	2.22451	5.13931	442.532	1.7e-09	5.08e-07
Serpina3i	3.0422	2.93876	2.05977	0.617147	0.489264	0.728429	2.21238	1.90302	132.203	5.13e-07	1.6e-05
Ifrd1	23.2417	15.3765	15.9558	3.92643	4.52123	4.11664	2.20165	6.05851	215.101	3.88e-07	1.33e-05
Tnfrsf12a	4.01382	4.3819	5.65322	1.03126	0.982623	1.25778	2.1981	2.51821	149.018	2.95e-07	1.12e-05
TCONS_00018114	3.7255	4.6681	4.29353	0.908408	0.962919	1.07452	2.19795	3.04864	272.753	1.72e-08	2e-06
Serpina3h	1.6173	1.81745	1.10556	0.2541	0.349995	0.447056	2.19572	1.76733	90.2033	2.91e-06	5.3e-05
Gm20412	51.7984	76.4682	82.8852	17.8011	16.751	14.661	2.19482	4.81524	106.516	2.42e-05	0.000232111
TCONS_00072074	1.58171	1.47366	1.3663	0.276187	0.327794	0.424665	2.18326	-0.160149	69.8208	9e-06	0.000114838
ENSMUSG00000121075	3.24916	3.97197	4.87368	1.09568	0.989605	0.754954	2.17945	1.1983	84.153	3.96e-06	6.51e-05
Sycp2	0.85477	0.904193	0.801747	0.196631	0.221156	0.182291	2.17747	1.69047	200.219	7.43e-08	4.78e-06
4930580E04Rik	1.39541	2.47929	4.02266	0.641672	0.805271	0.436032	2.16771	0.255124	24.5305	0.000882954	0.00365134
TCONS_00013430	13.7551	12.7148	13.6268	3.17168	3.09961	3.23804	2.16485	5.19964	703.854	1.8e-10	1.34e-07
Il1b	16.2794	22.3232	25.5955	5.22389	5.13535	4.9636	2.16203	4.69477	139.441	3.87e-06	6.42e-05
ENSMUSG00000121213	1.77003	1.62267	1.131	0.396259	0.331526	0.331407	2.16127	-0.277912	57.051	2.15e-05	0.000214777
Crispld2	5.75252	5.12838	4.69557	1.26051	1.25523	1.17727	2.16032	3.96629	460.565	1.4e-09	4.5e-07
Gm44148	63.2851	61.4905	82.9986	19.5298	14.9697	15.3279	2.15144	4.07008	153.153	8.44e-07	2.28e-05
Tmem198b	6.32185	11.4063	17.3725	3.00172	2.75368	2.79398	2.14191	4.65518	23.6858	0.00582536	0.0166135
Creb5	0.199685	0.170051	0.150615	0.0566249	0.0342355	0.0332983	2.14144	1.46315	88.2705	3.2e-06	5.6e-05
ENSMUSG00000121065	2.42117	2.0749	1.19976	0.432714	0.615444	0.307611	2.13938	0.631967	44.6074	6e-05	0.000458543
Pdk4	9.43511	17.1722	15.2198	2.70494	3.50801	4.04067	2.12622	4.96227	56.2226	0.000454026	0.00217519
Gm49067	18.8359	24.3257	35.1811	6.80401	6.23906	6.18528	2.1248	2.90958	71.6091	3.8e-05	0.000325828
TCONS_00111629	8.38268	9.79284	6.90937	1.48775	2.40228	2.23345	2.12181	4.29952	128.713	3.79e-06	6.33e-05
Tmprss2	0.873119	0.961148	1.00438	0.275887	0.16487	0.256725	2.1133	2.14281	120.199	7.93e-07	2.17e-05
Gm22146	7.31623	7.59769	6.06639	1.21247	1.75407	2.19708	2.11236	3.28162	131.406	8.24e-07	2.23e-05
Gadd45b	26.3173	31.2765	40.1476	7.969	8.17371	8.60771	2.07827	5.05371	147.987	2.34e-06	4.59e-05
Fkbp5	27.9272	33.987	27.8693	6.35745	7.82233	8.46239	2.07749	7.49709	331.237	1.15e-08	1.59e-06
Tgfb2	2.76357	1.94667	1.47687	0.584884	0.455755	0.503548	2.07719	2.92135	96.1898	5.2e-06	7.87e-05
Tgm2	71.4207	127.21	146.749	31.698	28.3164	27.6132	2.07643	8.41328	39.6332	0.00197209	0.00692403
Gm29491	13.2684	8.23541	7.98289	3.10627	1.83016	2.42409	2.07487	1.66443	69.4417	9.8e-06	0.000121921
Has2os	2.09395	1.01039	0.900983	0.312756	0.298638	0.383825	2.07396	0.477482	37.7836	0.000117327	0.000756698
Por	39.3865	59.0549	64.118	14.1271	13.7378	13.5256	2.06888	7.12785	97.5876	6.4e-05	0.000482993
Dusp1	4.73923	5.39197	6.59741	1.51774	1.24463	1.50281	2.06578	3.56861	167.738	1.7e-07	8.02e-06
Il1bos	1.2138	1.05245	0.901132	0.349151	0.178686	0.271817	2.06095	1.02025	71.2071	8.26e-06	0.000107485
Sh3pxd2b	6.82118	6.95389	6.28387	1.72933	1.66196	1.74171	2.05332	5.38801	742.484	1.39e-10	1.08e-07
TCONS_00080258	2.32623	1.75575	1.98715	0.465201	0.509674	0.584062	2.04416	0.972919	110.178	1.18e-06	2.85e-05
Gm2449	3.28839	2.61161	2.41291	0.699368	0.534483	0.899859	2.04062	0.567798	72.0972	7.82e-06	0.000103717
Cd69	12.0817	9.64356	9.7351	2.45899	2.49335	3.23913	2.02943	5.45087	289.469	1.3e-08	1.66e-06
ENSMUSG00000121086	2.53145	2.48505	2.52324	0.429057	0.681689	0.87984	2.01488	2.12429	91.1359	2.77e-06	5.15e-05
Zscan10	0.747145	0.483798	0.805934	0.201533	0.137807	0.194481	2.01365	0.35115	50.0609	3.72e-05	0.000320686
TCONS_00052895	10.4199	9.97122	11.1303	2.93001	2.35515	3.03041	2.01282	4.35264	299.026	1.11e-08	1.59e-06
TCONS_00052896	10.7011	10.2669	11.4302	3.0191	2.41885	3.12256	2.01052	4.34947	296.46	1.16e-08	1.59e-06
TCONS_00054219	2.20802	2.60147	3.10732	0.792952	0.604958	0.703266	2.00617	2.54514	125.477	6.52e-07	1.87e-05
Bcl3	21.3963	18.7864	18.3356	4.69587	4.27485	6.56426	2.00317	4.9575	199.024	1.73e-07	8.02e-06
TCONS_00045083	3.57444	3.46655	2.52408	0.600675	0.858345	1.07737	2.00202	3.29345	99.6343	4.84e-06	7.49e-05
Plagl1	0.65231	0.673197	0.949516	0.274633	0.136203	0.195352	1.99814	1.95086	52.093	7.48e-05	0.000541449
TCONS_00045084	3.5811	3.44906	2.52302	0.60505	0.857986	1.07692	1.99811	3.29301	101.374	4.3e-06	6.92e-05
TCONS_00041119	12.0364	13.4904	17.2099	3.93855	3.77071	3.71963	1.99722	4.42598	170.431	3.61e-07	1.27e-05
Emp1	3.2139	3.44042	2.96953	0.895205	0.815278	0.865678	1.98749	3.6206	380.87	3.49e-09	7.94e-07
Thbs1	35.1238	30.1337	26.7762	8.69395	8.23437	7.69028	1.98526	6.9068	421.168	2.15e-09	6.02e-07
TCONS_00029252	5.49465	4.40172	3.53825	1.21873	1.30681	1.06443	1.98124	2.05329	126.062	6.38e-07	1.85e-05
Gm49774	0.351395	0.296162	0.300548	0.102375	0.0899339	0.0642154	1.96365	1.15963	87.9246	3.26e-06	5.66e-05
A030001D20Rik	7.7696	6.77978	6.8707	2.02001	1.68858	2.12613	1.9631	3.89763	314.169	8.78e-09	1.39e-06
4930512J16Rik	0.645949	1.09994	1.20033	0.471014	0.211108	0.11724	1.96292	0.378151	16.9053	0.00362896	0.0113254
TCONS_00054221	2.93608	3.29661	3.64477	0.89389	1.00192	0.804827	1.96017	1.48322	118.359	8.51e-07	2.3e-05
Liph	0.378337	0.543073	0.589529	0.140812	0.120964	0.152466	1.95975	0.563034	60.1822	1.71e-05	0.000181788
TCONS_00016626	4.15054	4.55404	5.00644	1.27543	1.06309	1.43002	1.95424	1.66174	127.244	6.11e-07	1.79e-05
TCONS_00016625	4.19022	4.59758	5.0543	1.28763	1.07325	1.44369	1.95424	1.66174	127.244	6.11e-07	1.79e-05
Nrg1	0.68964	0.562765	0.406492	0.130534	0.138012	0.18445	1.95385	2.46471	101.35	1.72e-06	3.74e-05
TCONS_00045085	4.69033	4.65235	3.37729	0.855127	1.20325	1.44492	1.94739	4.2662	107.232	7.79e-06	0.000103469
Slc15a3	18.9517	25.7826	28.3978	6.71669	5.71305	7.94061	1.94111	6.44967	93.7214	5.1e-05	0.000405169
Gm16175	21.9303	19.2791	18.3805	5.35589	4.66765	6.43905	1.94063	1.68608	143.828	3.48e-07	1.24e-05
Gm13822	8.63726	9.23952	10.2268	2.54348	2.70922	2.56053	1.93629	1.53401	141.248	3.78e-07	1.31e-05
A730081D07Rik	9.89548	10.2245	7.90566	2.65063	2.25869	2.87366	1.93313	3.45351	231.22	3.77e-08	3.15e-06
Gadd45g	22.2511	16.2481	14.1592	5.45421	4.73689	4.38005	1.93158	3.73828	142.365	4.39e-07	1.45e-05
TCONS_00045082	11.4627	10.912	7.38168	2.04228	2.7309	3.55094	1.92354	4.19197	75.4857	5.85e-05	0.000448452
Odc1	128.813	138.253	166.32	48.9694	50.5799	21.8111	1.92227	8.32952	22.1983	0.00722245	0.019736
Gbp6	20.5942	20.4661	24.2944	6.65915	5.24546	6.62735	1.91065	6.40767	236.748	7.11e-08	4.64e-06
Gcnt2	7.52885	8.3766	7.24575	2.20403	2.10797	2.24179	1.90824	5.15094	522.561	7.62e-10	3.16e-07
Map2k3os	1.3883	0.965996	1.06391	0.384525	0.244154	0.330208	1.90724	0.290329	54.6469	2.58e-05	0.000243879
Entpd3	0.297994	0.467264	0.33053	0.0825373	0.129476	0.098613	1.90624	-0.098991	41.5013	8.05e-05	0.00057097
Mycbpap	0.368483	0.369463	0.363615	0.118904	0.0847835	0.107354	1.9037	0.0215595	62.0648	1.5e-05	0.000165277
TCONS_00006638	6.3076	5.31614	5.0882	1.6909	1.48775	1.5655	1.89809	1.69854	155.182	2.44e-07	9.8e-06
Zbp1	29.2154	33.9703	38.6675	9.64799	9.32229	10.2371	1.89611	6.29776	252.083	3.47e-08	2.99e-06
Tmtc2	1.11396	0.735866	0.951498	0.29312	0.211307	0.294534	1.89411	2.25204	98.5948	1.95e-06	4.07e-05
Sqstm1	177.528	218.819	245.504	60.9907	65.3776	57.8374	1.89396	8.88163	176.217	1.78e-06	3.84e-05
TCONS_00111632	4.31986	4.08797	3.77596	1.04915	1.0359	1.42769	1.88308	3.33032	204.956	6.65e-08	4.48e-06
Plxna2	2.39406	2.27955	2.16148	0.675448	0.644372	0.648183	1.88244	4.68032	557.589	5.57e-10	2.71e-07
Tead1	4.61578	4.38805	3.8996	1.23495	1.27786	1.20236	1.88133	5.25591	527.998	7.25e-10	3.16e-07
TCONS_00003193	5.4024	5.37056	4.91201	1.46318	1.36365	1.70159	1.88045	4.08784	358.526	4.67e-09	9.25e-07
Gm38171	4.30079	3.39536	2.83257	0.74101	1.40459	0.871503	1.87909	0.168466	41.7188	7.88e-05	0.000562342
TCONS_00051527	2.94595	3.20707	3.51266	0.904999	0.691634	1.20083	1.87829	0.462837	58.4073	1.94e-05	0.000199369
Gm15587	4.61746	4.85437	4.2683	1.29563	1.38577	1.31755	1.86723	3.5009	348.35	5.36e-09	1e-06
Kcnk10	0.225406	0.267466	0.259765	0.0857854	0.0554117	0.0791312	1.85773	0.567894	64.3562	1.28e-05	0.000146906
Nr6a1	0.860686	0.832791	0.685908	0.259745	0.21603	0.222367	1.85068	2.50095	182.724	1.14e-07	6.18e-06
Pwwp3b	0.364176	0.442345	0.278652	0.118456	0.0667054	0.133363	1.84764	0.24855	39.7074	9.62e-05	0.00065145
ENSMUSG00000120025	3.57737	4.08493	6.55469	1.86526	1.74535	0.615785	1.83815	0.539313	19.2798	0.002157	0.00745017
Cd83	58.5507	57.6786	50.7739	16.3364	16.4095	16.9345	1.83541	6.5604	697.36	1.89e-10	1.34e-07
ENSMUSG00000121434	12.5458	14.2727	14.916	3.28105	3.7074	5.51968	1.83422	2.44038	95.3969	2.26e-06	4.48e-05
Il18rap	8.15901	8.81575	6.19633	2.08524	2.38305	2.4953	1.81919	5.10482	232.423	3.68e-08	3.1e-06
Tnip3	0.603124	0.373707	0.405182	0.164268	0.108165	0.142048	1.8141	1.73688	67.0612	1.07e-05	0.000129471
Gm29233	18.614	13.8149	12.6081	4.25421	4.44905	4.94162	1.80271	1.48945	100.207	1.81e-06	3.87e-05
Plat	0.612932	1.03318	1.05943	0.241205	0.259671	0.330035	1.80256	1.92113	56.3735	2.98e-05	0.00027205
Gm31683	2.69907	3.58531	2.59498	0.973359	1.07014	0.65229	1.80137	0.826496	54.9033	2.53e-05	0.000239766
Gm17501	1.26096	2.06552	2.1605	0.579611	0.651392	0.461237	1.7912	1.66026	52.3356	3.35e-05	0.000297521
TCONS_00043079	16.1898	14.3034	16.3716	5.0097	4.43805	4.95698	1.79117	4.90901	341.714	5.87e-09	1.06e-06
TCONS_00082972	1.67426	1.37749	1.37919	0.511843	0.436858	0.407103	1.78787	1.18286	97.4097	2.06e-06	4.23e-05
TCONS_00015352	943.423	890.888	796.174	234.452	282.045	294.003	1.78597	11.0301	447.522	1.61e-09	5.08e-07
TCONS_00054220	4.02324	5.306	5.46869	1.55978	1.19125	1.9016	1.76512	4.50213	80.2946	3.51e-05	0.000307783
TCONS_00101325	6.92389	6.81689	5.53861	1.87526	2.23269	1.9162	1.76214	3.3034	209.211	6.04e-08	4.2e-06
Eno2	2.01875	1.38445	2.1439	0.719886	0.526507	0.501724	1.75168	2.54766	65.8138	1.96e-05	0.000199989
TCONS_00006394	3.11071	3.14437	3.531	0.940719	0.901053	1.26837	1.74566	1.47567	93.9791	2.42e-06	4.69e-05
TCONS_00006395	3.23936	3.27441	3.67703	0.979624	0.938318	1.32083	1.74566	1.47567	93.9791	2.42e-06	4.69e-05
Gm47243	4.53071	4.11229	4.73486	1.43302	0.930196	1.91138	1.73309	0.455641	43.419	6.7e-05	0.000498003
Insyn1	3.44957	2.99204	3.42704	1.10166	1.29116	0.754563	1.73289	2.36949	79.9947	4.95e-06	7.63e-05
Rrp1b	19.1867	16.0257	15.1476	5.27224	5.85024	4.96205	1.73043	6.43628	306.601	9.86e-09	1.51e-06
Gm12200	0.504204	0.566601	0.801597	0.202551	0.161986	0.236664	1.73036	-0.288859	31.2459	0.000246514	0.00135289
Niban2	8.54978	9.99905	10.0176	3.05625	3.00296	3.12572	1.72809	4.90401	303.608	1.03e-08	1.56e-06
Gm34643	0.530855	0.680068	0.589243	0.126449	0.255035	0.19829	1.72504	0.0348721	36.1685	0.000139513	0.000864464
Lamc2	1.92604	1.11312	1.17617	0.349731	0.478064	0.523954	1.72308	2.9185	56.8684	6.1e-05	0.000465423
Pus7	14.4632	12.3063	12.4877	3.95535	4.67835	3.99262	1.72252	6.18589	330.471	6.89e-09	1.17e-06
Lonrf3	0.983012	1.11042	1.4089	0.371671	0.38262	0.382483	1.71736	1.60172	82.087	4.42e-06	7.03e-05
Fnip2	10.7764	13.7776	15.4653	4.90704	5.05193	3.00399	1.71581	6.29266	37.0553	0.00159772	0.00585692
Gm15663	1.28084	0.657324	0.835784	0.329044	0.225649	0.338351	1.71174	1.35604	42.5128	7.49e-05	0.000541449
Gm44832	0.75706	0.609492	0.450735	0.163413	0.130686	0.291426	1.71057	-0.0516067	27.5024	0.000399261	0.0019687
Mpp7	2.51011	1.96328	1.86447	0.649946	0.732528	0.672582	1.70837	4.83866	241.791	3.05e-08	2.71e-06
TCONS_00121250	3.88914	1.56624	1.7761	0.954673	0.676117	0.685547	1.70461	0.709559	22.1847	0.00114621	0.00450398
TCONS_00053492	254.249	268.559	270.24	67.7165	89.0872	103.209	1.70208	10.0734	154.46	2.77e-06	5.15e-05
TCONS_00057592	1.3533	1.20103	0.877245	0.33899	0.389642	0.387621	1.70021	1.65091	91.3595	2.74e-06	5.11e-05
Osgin1	1.3527	2.99374	3.30813	0.819607	0.632036	1.08186	1.69988	2.22537	17.987	0.00568978	0.016306
TCONS_00121247	3.9505	1.6013	1.81585	0.976039	0.691249	0.700889	1.69974	0.705986	22.3565	0.00110197	0.00435829
Gm26771	5.15029	3.5675	4.21307	1.2417	1.33567	1.66898	1.6924	1.86608	90.1959	2.91e-06	5.3e-05
TCONS_00070610	5.99395	5.25695	3.80328	2.42519	0.715357	1.75525	1.68954	0.299789	21.5222	0.000992934	0.00401841
TCONS_00037343	3.41522	2.6594	1.99587	1.20005	0.792635	0.627278	1.68914	0.372704	32.3518	0.000215645	0.00121037
TCONS_00048495	4.8834	2.76267	3.2776	1.47964	1.07128	1.0114	1.68861	0.946462	42.3216	7.43e-05	0.000538841
Tmem267	1.39741	1.16157	0.874496	0.31456	0.50413	0.307495	1.68658	2.06733	55.2574	3.07e-05	0.000277625
Steap2	0.344995	0.272708	0.26015	0.0893236	0.0876953	0.112438	1.68331	1.27498	86.9017	3.43e-06	5.88e-05
Rdh10	13.9058	15.6952	15.8451	5.34284	4.55796	5.18498	1.68147	5.41661	273.196	1.71e-08	1.99e-06
TCONS_00042865	4.3623	4.53898	3.70361	1.21109	1.41384	1.55073	1.68128	3.74401	217.359	5.05e-08	3.71e-06
Rrh	0.523973	0.500989	0.633838	0.243477	0.156694	0.148806	1.67982	1.16689	50.8448	3.49e-05	0.000306735
Rhoc	11.2743	12.3758	12.7057	4.04991	3.87767	4.16235	1.67896	3.73462	254.203	2.41e-08	2.51e-06
8030451A03Rik	0.363283	0.257836	0.292923	0.162657	0.0567023	0.0793547	1.6784	-0.198629	20.8207	0.00108616	0.00430976
TCONS_00043082	8.48012	7.66534	7.73918	3.23317	1.98896	2.71714	1.67196	1.66064	79.3081	5.15e-06	7.81e-05
TCONS_00092250	1.83437	2.51681	1.72637	0.701631	0.683161	0.644976	1.66553	0.36898	50.459	3.6e-05	0.000314386
TCONS_00121246	3.26332	1.42962	1.42789	0.766474	0.636166	0.615712	1.66543	1.05019	24.8843	0.000842045	0.00352579
Vcl	35.2675	43.7064	37.1621	13.0648	13.9712	11.9206	1.66322	7.74939	262.471	2.07e-08	2.24e-06
Sbno2	36.757	28.5702	27.4269	10.4645	10.2394	10.3912	1.66069	7.80865	302.137	1.06e-08	1.57e-06
TCONS_00057594	1.22425	1.02901	0.79197	0.332125	0.307361	0.378776	1.65971	1.34405	77.2096	5.79e-06	8.49e-05
Nle1	7.83171	4.93864	5.4304	2.04053	2.11966	1.9471	1.65671	3.73179	109.417	1.32e-06	3.11e-05
Stat3	46.2817	45.1236	47.8752	15.3014	15.5867	16.4191	1.64795	8.23405	567.204	5.13e-10	2.65e-07
TCONS_00121248	3.24875	1.55937	1.59908	0.723997	0.694891	0.719401	1.64696	-0.00642189	25.1884	0.000551928	0.002525
Gm15564	6.50019	6.28466	6.61714	2.18233	2.20491	2.20412	1.64562	2.40449	190.197	9.45e-08	5.52e-06
TCONS_00030899	3.8983	1.76547	2.38777	0.572397	1.03905	1.11938	1.64002	1.04777	24.1091	0.000934841	0.00382968
TCONS_00059170	6.21839	5.91437	7.91527	2.70397	2.08497	2.07642	1.63685	3.76373	94.7842	3.86e-06	6.41e-05
Mettl1	4.80705	4.64748	4.82063	1.57637	1.66449	1.65593	1.63222	3.24172	253.835	2.42e-08	2.51e-06
TCONS_00070516	5.3493	7.62711	5.51075	2.25825	2.21854	1.86004	1.63017	1.46067	70.1228	8.83e-06	0.000113122
Ifi214	14.4477	16.4187	16.1529	5.26476	4.79195	6.1348	1.63007	6.43988	253.113	2.45e-08	2.51e-06
Cd33	6.81119	6.98804	5.20958	2.26476	2.10035	2.15023	1.62781	5.0668	239.49	3.19e-08	2.82e-06
Gm48529	98.9697	121.942	102.402	37.1173	37.1009	37.0055	1.62763	7.54336	337.122	6.27e-09	1.1e-06
Syt12	0.267789	0.439515	0.293332	0.123897	0.0919542	0.129525	1.6221	0.378908	36.6151	0.000132908	0.000831087
TCONS_00043718	5.45136	5.24465	3.47858	1.09376	1.46413	2.33262	1.61973	0.727399	32.8056	0.000204338	0.00116105
Clec7a	19.9263	20.6851	16.8348	7.19181	6.23108	6.39554	1.61958	5.1074	275.204	1.65e-08	1.97e-06
Gata2	2.4827	2.901	3.16043	1.10319	0.849205	1.01611	1.61696	3.40166	120.985	7.7e-07	2.13e-05
Gm19696	0.814812	1.02649	0.899969	0.277268	0.267075	0.41191	1.61127	0.950177	55.6222	2.39e-05	0.000229766
Arid5a	33.3022	24.1936	24.4953	8.46845	9.68156	10.3517	1.61013	7.86986	184.242	2.98e-07	1.13e-05
Tagln	126.631	155.974	130.925	48.351	48.1198	47.9163	1.60614	7.55246	327.635	7.18e-09	1.21e-06
TCONS_00047376	1.3586	2.00407	1.24175	0.550598	0.515727	0.539568	1.60511	2.02748	72.1727	7.79e-06	0.000103469
Hif1a	60.6912	76.8854	68.9309	23.4443	22.0482	26.8447	1.60486	8.12093	234.485	3.81e-08	3.15e-06
TCONS_00018435	2.73921	2.78781	2.70032	1.20911	0.75869	0.896312	1.6043	0.943001	57.8812	2.02e-05	0.000204375
TCONS_00018434	2.74466	2.79335	2.70569	1.21151	0.7602	0.898096	1.6043	0.943001	57.8812	2.02e-05	0.000204375
TCONS_00048064	2.59661	2.48184	2.57806	0.848371	0.786784	1.05425	1.59779	1.2927	88.9138	3.1e-06	5.48e-05
TCONS_00066011	2.93357	4.18864	3.97033	1.29185	1.37128	1.23819	1.59738	-0.00452062	38.4357	0.000109588	0.000720486
TCONS_00121249	3.16907	1.34957	1.38475	0.794326	0.645433	0.600637	1.59691	1.04635	21.5218	0.00145533	0.00544995
Cmpk2	8.91379	10.5473	16.6685	5.33899	4.72152	2.70736	1.59479	5.11789	14.9021	0.0140368	0.0338811
Hmox1	158.543	378.283	422.287	110.575	120.742	109.716	1.59267	8.59932	13.2374	0.0189188	0.0431079
E230013L22Rik	2.20004	3.12829	3.07827	1.05636	0.708476	1.21238	1.59224	1.90865	51.2425	3.39e-05	0.000300063
Gm11725	2.2506	1.97982	1.65892	0.538484	0.57566	0.963259	1.5898	1.32926	49.3931	3.94e-05	0.000333862
Gm48008	12.1725	14.4022	16.544	4.97849	5.24121	5.13523	1.58336	2.73239	110.129	1.18e-06	2.85e-05
Gm17040	1.83289	0.972645	1.47171	0.481254	0.402636	0.623861	1.58306	0.204618	28.7562	0.0003379	0.0017209
TCONS_00082764	3.29425	2.13036	2.12007	1.19854	0.811042	0.626489	1.58294	0.149924	27.0097	0.000426994	0.00207366
Atad3a	31.1855	29.1555	29.5847	10.5779	11.0685	10.3453	1.5785	6.27939	465.203	1.33e-09	4.38e-07
TCONS_00092251	2.05526	2.86428	1.90858	0.798498	0.892659	0.734021	1.57728	0.372587	42.7291	7.15e-05	0.00052313
Clic4	61.6194	51.3264	53.9603	20.3928	20.8653	18.3575	1.57089	7.97588	315.858	8.56e-09	1.37e-06
TCONS_00063886	4.71259	2.45273	3.01208	1.05417	1.11916	1.45271	1.56937	1.69732	42.5712	7.58e-05	0.000546878
Elf5	0.234676	0.253767	0.468448	0.109238	0.141817	0.0945104	1.56749	0.420557	22.0055	0.000895379	0.00369555
Batf	47.0663	42.6321	42.6767	15.0051	16.2687	16.4274	1.56028	5.4203	411.581	2.41e-09	6.42e-07
Mir155hg	4.92122	3.35181	3.22824	1.54485	1.0663	1.51812	1.55646	1.92541	59.123	1.84e-05	0.000191116
Gm50194	0.488565	0.606819	0.914241	0.284377	0.160139	0.28586	1.55521	-0.0278559	20.7832	0.00109296	0.00433168
TCONS_00025894	2.4327	1.6154	2.28006	0.522608	0.874468	0.896008	1.55256	0.652227	34.7747	0.000162834	0.000975552
Sphk1	5.57509	4.4094	4.73062	2.10482	2.33697	0.857875	1.5515	4.01738	14.5111	0.0132924	0.032376
Gm48025	1.19906	1.29933	1.02742	0.510029	0.355592	0.406244	1.55079	0.596384	50.5687	3.57e-05	0.000312186
Slc39a14	2.17306	1.97909	1.85877	0.686163	0.59031	0.905987	1.55047	3.86969	122.687	7.22e-07	2.03e-05
F2rl3	1.51309	1.46215	2.04736	0.410573	0.580239	0.846845	1.55009	1.23248	34.4908	0.000168143	0.000998207
Schip1	5.54419	6.77912	6.73181	2.52097	2.24164	2.17733	1.54722	4.49193	164.954	1.84e-07	8.17e-06
Lcn2	1.95442	3.4951	2.06476	1.43477	0.794373	0.502922	1.53772	2.19763	11.5809	0.0167684	0.039193
Phlpp1	14.2908	12.4863	13.1246	4.81311	4.89982	4.95976	1.53102	5.96155	406.746	2.55e-09	6.68e-07
Gm36043	20.102	24.2763	28.2686	9.12213	8.89804	8.85566	1.52864	6.31838	124.394	2.47e-06	4.75e-05
Gm16685	13.0439	14.0934	11.5382	4.44978	4.97351	4.84089	1.52551	3.83402	228.355	4e-08	3.21e-06
Gbp4	37.4538	30.5072	33.2952	11.701	11.9774	13.7519	1.52461	7.45647	297.094	1.15e-08	1.59e-06
TCONS_00035504	3.44113	2.97154	2.3815	1.03834	1.05985	1.14338	1.52252	3.7599	155.309	2.43e-07	9.8e-06
TCONS_00119251	1.90234	1.64429	1.56239	0.643399	0.514251	0.731063	1.52153	2.82537	115.563	9.49e-07	2.46e-05
Gm15283	46.3718	56.0219	49.8101	18.7355	17.0368	20.7115	1.52048	6.62621	242.231	3.02e-08	2.71e-06
Kitl	19.0227	20.5853	21.7072	7.75624	7.94305	7.05143	1.52002	6.39547	250.779	2.57e-08	2.51e-06
Hbegf	1.97564	2.3139	2.89429	0.888438	0.636979	1.1586	1.51886	3.02118	40.8478	0.000248292	0.00135959
TCONS_00015226	4.97142	4.14026	2.95509	1.75696	1.67993	0.997101	1.51736	2.30163	36.6179	0.000270652	0.00145491
TCONS_00017589	3.4827	4.02026	2.95035	1.42761	0.991917	1.45667	1.51625	2.46094	78.2481	5.46e-06	8.17e-05
Izumo1	1.48725	1.26814	1.37267	0.503129	0.580336	0.448632	1.51419	1.53154	83.4891	4.1e-06	6.69e-05
Mir17hg	11.819	10.0357	8.69205	3.61866	3.58797	4.17573	1.50886	4.64522	202.01	7.12e-08	4.64e-06
TCONS_00011678	1.79284	1.48644	1.36115	0.592916	0.550821	0.585066	1.50814	4.50989	224.491	4.33e-08	3.37e-06
TCONS_00011677	1.79334	1.48686	1.36154	0.593084	0.550977	0.585232	1.50814	4.50989	224.491	4.33e-08	3.37e-06
Snhg15	10.0978	7.49775	8.44169	3.1993	3.20737	3.31387	1.50741	4.18586	181.644	1.17e-07	6.26e-06
TCONS_00032565	4.51737	4.76561	3.90671	1.74111	1.34513	1.85299	1.50302	2.70202	112.463	1.07e-06	2.68e-05
Gm17218	3.7447	3.37007	3.02717	0.809915	1.52461	1.46762	1.5002	-0.00181558	29.6494	0.000301045	0.00157799
Gm33994	1.02307	1.35742	0.948675	0.422244	0.351464	0.477459	1.49836	1.01595	52.5047	3.05e-05	0.000276505
TCONS_00035505	3.5769	3.15374	2.59266	1.08646	1.13444	1.28256	1.49626	3.81384	162.642	1.96e-07	8.52e-06
Ifi208	26.1462	30.7668	29.2785	10.5215	9.53273	12.5444	1.49494	6.7235	189.834	9.54e-08	5.52e-06
Dnah10	0.171477	0.163612	0.115033	0.0605531	0.0561302	0.0517939	1.49454	0.773409	50.0762	3.72e-05	0.000320553
BC048644	0.136627	0.246753	0.258117	0.0705682	0.069459	0.104151	1.49369	-0.247299	19.878	0.00127383	0.00489377
TCONS_00109448	19.4964	22.6219	20.4018	5.39519	8.82744	9.49746	1.49165	4.21433	60.3278	7.13e-05	0.000522161
Gm29292	1.80051	1.37434	1.79704	0.83811	0.574255	0.453197	1.48922	-0.118341	25.1833	0.000552342	0.00252622
TCONS_00057593	1.65853	1.59082	1.22531	0.641417	0.5366	0.506417	1.48909	2.10477	87.6466	3.3e-06	5.72e-05
Gm16144	2.67462	2.78462	1.80093	0.856597	0.979812	0.895506	1.48898	0.512366	42.8055	7.1e-05	0.000521369
Tma16	6.92027	6.46685	5.88592	2.33806	2.57239	2.38066	1.48798	5.10005	324.77	7.49e-09	1.25e-06
TCONS_00012916	42.0602	31.0923	35.5541	14.2824	13.4821	13.3791	1.48679	3.90019	153.604	2.56e-07	1.01e-05
Akap1	8.15056	8.8628	9.33488	3.52993	3.38044	3.09455	1.48648	4.75747	204.266	6.76e-08	4.54e-06
Arap2	53.8529	48.5147	46.8777	17.3602	18.7094	20.5466	1.48642	8.75767	421.387	2.15e-09	6.02e-07
TCONS_00043698	4.66705	3.10862	2.85841	1.28302	1.29625	1.4404	1.4848	4.63202	85.4402	1.18e-05	0.000138862
Pdlim5	15.3901	16.3238	13.4426	5.83305	5.36473	5.93116	1.48467	6.54502	342.957	5.77e-09	1.06e-06
Gm20186	12.1469	12.4152	12.4597	4.22988	4.74607	5.12044	1.48373	5.59759	300.523	1.08e-08	1.58e-06
Lilra6	3.66022	5.048	3.83255	1.69117	1.63959	1.43412	1.48271	3.16285	98.201	1.98e-06	4.12e-05
Ms4a6d	1.40987	2.42708	1.67783	0.637973	0.573785	0.893716	1.48254	1.18441	35.2646	0.000154137	0.000935691
TCONS_00073266	5.88235	5.29113	5.4265	2.19152	2.61328	1.50089	1.47983	4.71949	55.5543	0.000151318	0.000922188
Ccl6	9.61166	17.6924	13.2128	5.59917	4.1273	5.77614	1.47857	4.09205	34.312	0.000911097	0.00375044
Scart2	0.865536	0.582797	0.730177	0.372163	0.263656	0.192442	1.4719	1.50473	34.1044	0.000182456	0.00106294
TCONS_00035503	3.37191	2.77767	2.37697	1.05771	1.09635	1.10169	1.47114	3.23311	136.974	4.35e-07	1.45e-05
TCONS_00019241	3.68818	4.35067	4.92391	1.89025	1.47009	1.62855	1.46985	4.5387	99.4743	3.56e-06	6.04e-05
Nupr1	13.4149	20.1001	17.4587	7.20311	6.57526	5.80882	1.46941	4.91053	76.478	2.58e-05	0.000243879
Chchd2l	1.3074	1.24735	1.36503	0.507173	0.628107	0.367427	1.46887	2.19986	58.8482	1.88e-05	0.000194196
ENSMUSG00000120436	1.8334	1.32092	1.97454	0.553442	0.73664	0.683778	1.46425	0.124714	31.4673	0.000239929	0.00132186
TCONS_00062198	2.916	2.13618	2.49401	0.915861	0.820977	1.17358	1.4626	2.90462	85.3265	3.72e-06	6.25e-05
Ipo4	17.5564	15.1961	14.9346	6.45307	5.81144	6.10181	1.46214	5.70319	297.127	1.15e-08	1.59e-06
Cd320	1.25464	1.17154	0.986242	0.360899	0.42561	0.529814	1.46	1.21937	62.2178	1.48e-05	0.000163962
TCONS_00011674	4.69653	4.18687	3.98664	1.67304	1.58226	1.72888	1.45501	6.87139	400.35	2.75e-09	6.99e-07
Casp4	10.388	10.0616	9.18461	3.99194	3.95636	3.52451	1.45398	4.68837	262.838	2.05e-08	2.24e-06
ENSMUSG00000120990	1.11491	1.03963	0.761119	0.343063	0.485402	0.295356	1.45008	-0.352044	24.1786	0.000640195	0.00283448
Gm26901	0.425812	0.399318	0.301645	0.209183	0.122721	0.101342	1.44892	0.235052	23.5663	0.000702033	0.00305811
Parp14	98.998	99.647	112.785	41.1138	37.0534	43.5534	1.44742	9.41394	251.021	2.55e-08	2.51e-06
Nop58	26.1096	23.5652	22.6018	8.92051	10.1727	9.04174	1.44719	7.51114	338.178	6.17e-09	1.1e-06
TCONS_00017590	6.97137	6.0781	5.57446	2.35769	2.22555	2.66677	1.44696	4.11063	201.05	7.28e-08	4.72e-06
Srm	9.91101	9.68363	10.8668	3.62731	4.64768	3.61839	1.44656	3.52178	117.492	8.8e-07	2.35e-05
Slc7a11	3.55515	3.09244	2.86899	1.28005	1.08757	1.33985	1.44568	4.95805	208.083	6.2e-08	4.26e-06
TCONS_00030110	0.809048	0.85213	0.831911	0.273421	0.425037	0.275984	1.44114	0.0952361	32.2255	0.000218924	0.00122675
TCONS_00093966	5.90182	8.17005	8.66906	2.92444	2.78707	3.2463	1.43977	2.92511	73.6147	7.14e-06	9.84e-05
Ptp4a1	3.16533	2.89994	3.1443	1.34063	1.26142	1.00396	1.43829	3.64576	118.112	8.59e-07	2.3e-05
TCONS_00054222	26.6205	32.682	34.4373	12.3917	10.3653	14.1791	1.43815	6.01547	100.11	6.59e-06	9.35e-05
TCONS_00054223	26.6023	32.6596	34.4137	12.3832	10.3582	14.1694	1.43815	6.01547	100.11	6.59e-06	9.35e-05
TCONS_00027025	1.827	3.67212	2.67712	0.969548	1.58095	0.669654	1.43641	-0.191132	14.5557	0.00351194	0.0110431
TCONS_00062197	2.83029	2.18016	2.68946	0.951982	0.886102	1.1953	1.43434	3.61966	103.449	1.57e-06	3.51e-05
Sema4c	10.8725	7.13405	7.49257	3.30643	2.99413	3.71864	1.43148	4.78159	88.1142	8.82e-06	0.000112989
2010310C07Rik	1.8448	2.43284	1.50567	0.701611	0.782017	0.791387	1.43107	1.71887	58.9328	1.87e-05	0.000193528
TCONS_00043083	9.39702	7.42511	7.84963	3.50434	2.9873	3.20065	1.43057	1.70651	84.5614	3.87e-06	6.42e-05
TCONS_00016627	16.367	14.7015	13.1224	5.8172	5.74564	5.82804	1.42951	3.09833	172.287	1.5e-07	7.35e-06
Sh3gl3	1.44	1.19335	1.29054	0.47156	0.503877	0.573356	1.42842	2.00605	103.679	1.55e-06	3.49e-05
TCONS_00062196	1.90337	1.97439	2.06532	0.614474	0.790244	0.954897	1.4259	1.91468	70.627	8.56e-06	0.000110494
B430306N03Rik	3.10923	3.56356	3.18142	1.25935	1.09239	1.55873	1.42429	3.61443	115.53	9.5e-07	2.46e-05
Tsr1	59.4645	46.2937	42.6857	18.6183	19.9959	20.0309	1.42365	7.06549	195.7	8.27e-08	5.12e-06
TCONS_00030109	0.790201	0.83228	0.812532	0.267052	0.427976	0.269555	1.42196	0.100396	30.3202	0.000276523	0.00147832
TCONS_00119244	1.88481	1.53047	1.42708	0.749095	0.584198	0.576779	1.42138	1.88089	71.7775	7.98e-06	0.000105016
Usp18	28.2144	28.4254	34.1323	12.989	11.4596	11.6629	1.42122	5.90626	157.784	2.26e-07	9.43e-06
Gm16098	6.9877	8.15015	7.62415	3.00475	2.93853	3.10727	1.42046	3.87673	195.586	8.29e-08	5.12e-06
TCONS_00106446	10.872	13.5174	13.8701	5.2465	4.12089	5.94768	1.41493	3.82228	83.5763	4.46e-06	7.03e-05
Heatr1	33.4789	30.4551	28.9197	11.8126	12.5932	12.6093	1.41355	7.42292	438.298	1.78e-09	5.23e-07
4930403P22Rik	2.00735	1.56878	1.04444	0.589924	0.584471	0.649179	1.41087	-0.308501	22.6994	0.000802385	0.00339897
TCONS_00020034	7.21322	6.71371	8.77657	3.10062	2.65835	3.35195	1.41059	3.29384	92.2255	2.63e-06	4.97e-05
TCONS_00057596	7.31564	6.24182	4.99694	2.37888	2.59858	2.41156	1.40967	3.39632	116.12	9.29e-07	2.42e-05
TCONS_00043084	8.00543	6.66207	6.72593	3.0267	2.53003	2.98541	1.40818	1.76637	88.4235	3.18e-06	5.58e-05
TCONS_00031535	6.69854	6.45629	4.98406	2.3185	2.4072	2.52443	1.40685	4.2312	175.86	1.36e-07	6.88e-06
Itga5	6.55706	5.08624	5.48944	2.23486	2.21519	2.41144	1.40658	4.32157	186.238	1.04e-07	5.79e-06
Gm33104	2.1192	2.84987	3.70247	1.07374	0.831792	1.60755	1.40594	1.80098	23.7268	0.00118012	0.00461067
TCONS_00098082	38.7428	37.5236	35.7987	16.1594	13.1614	15.6921	1.40325	5.88747	242.874	2.99e-08	2.71e-06
Tmem132a	6.43125	8.79602	9.69035	3.47057	3.14592	3.45011	1.40276	4.75476	72.9469	2.66e-05	0.000250232
TCONS_00061716	13.0383	13.641	10.9173	5.31765	4.03264	5.74967	1.40221	3.68171	104.651	1.49e-06	3.39e-05
Gm13391	2.08748	1.75936	2.07384	0.862059	0.829417	0.684925	1.4005	0.873716	50.9749	3.45e-05	0.000304258
TCONS_00009384	3.73623	3.31469	3.12629	1.89592	1.28296	0.87443	1.40019	-0.0145055	22.0394	0.00089054	0.00367825
TCONS_00015051	9.33777	10.1771	9.87783	4.34991	3.68464	3.81505	1.39878	4.93779	203.403	6.9e-08	4.59e-06
TCONS_00030105	1.01515	1.08529	1.07957	0.386435	0.423461	0.476003	1.39718	2.32219	117.16	8.92e-07	2.36e-05
TCONS_00065475	3.52109	2.85458	2.76261	1.08406	1.25305	1.34207	1.39707	1.75718	82.8736	4.24e-06	6.85e-05
TCONS_00049471	13.6224	12.8212	8.87562	3.63231	6.06497	4.5394	1.39268	3.23781	45.1937	0.000124568	0.000791289
Gm15533	0.229238	0.373087	0.418146	0.10087	0.161751	0.154663	1.39104	-0.24642	18.0156	0.00177397	0.00636746
TCONS_00049470	12.9657	10.0889	8.27308	3.22804	5.17464	4.24641	1.39074	4.8746	46.2021	0.000308727	0.00160542
Slc25a22	2.28435	1.87771	2.24456	0.834966	0.950481	0.811095	1.39072	3.19248	117.609	8.76e-07	2.34e-05
Gm17435	6.6643	6.63761	6.24697	2.37125	2.48456	3.08106	1.3904	4.51395	192.694	8.89e-08	5.34e-06
TCONS_00061707	4.04165	3.14099	3.12846	1.16254	1.27688	1.74242	1.38992	3.53349	81.76	4.5e-06	7.08e-05
Gm10791	3.08929	2.88267	2.20058	0.804519	1.1078	1.40177	1.38841	1.68733	45.9558	5.31e-05	0.000418139
TCONS_00030108	1.31334	1.23562	1.64214	0.49368	0.67933	0.529687	1.38836	-0.173504	26.315	0.000470162	0.00223366
TCONS_00021583	2.40388	2.03395	2.04515	0.841327	0.74757	1.04391	1.38786	3.21123	108.466	1.27e-06	3e-05
Fermt2	12.1465	17.9268	15.4498	6.81061	5.79346	5.93405	1.38612	5.81489	80.9674	1.93e-05	0.000198475
Oasl2	10.1534	11.1381	12.7028	5.41112	4.04262	4.40426	1.38549	5.69138	92.7571	7.32e-06	0.000100048
Srgap1	1.49319	1.70039	1.4283	0.688469	0.623662	0.565149	1.38503	3.32955	127.546	6.04e-07	1.78e-05
Rian	0.257125	0.183791	0.192632	0.0865267	0.0970047	0.0730892	1.38425	2.27039	67.2878	1.06e-05	0.000128288
TCONS_00098378	5.57398	4.1341	3.0659	1.76126	1.75691	1.64297	1.38189	1.31671	42.0181	7.66e-05	0.000550833
Pprc1	33.4102	26.4485	27.3997	11.7593	12.4305	11.4427	1.37733	7.02583	229.427	3.91e-08	3.19e-06
Ifi204	18.7076	30.1483	28.8778	11.0782	9.80414	11.1004	1.37579	6.04896	46.5205	0.000385028	0.00191514
A330040F15Rik	3.84233	3.68212	3.94398	1.35323	1.55473	1.8132	1.37184	2.67336	109.52	1.21e-06	2.91e-05
TCONS_00117628	2.36998	1.90196	1.62941	0.835384	0.848442	0.722177	1.37174	0.969703	48.9807	4.08e-05	0.000342029
Gnl3	29.5371	29.9092	26.6459	10.8929	13.4295	11.0007	1.37134	6.96636	211.966	5.68e-08	4e-06
Crem	3.16508	2.75687	3.49881	1.29183	1.25674	1.33088	1.37105	3.73177	130.354	5.47e-07	1.65e-05
TCONS_00104873	4.08531	4.77803	5.52821	1.60762	2.03848	2.30982	1.36988	3.23312	68.4268	9.83e-06	0.000122079
Adcy4	5.56989	5.99474	6.46748	2.40709	2.48265	2.54615	1.36961	4.33273	188.711	9.81e-08	5.58e-06
TCONS_00028224	4.11785	2.50654	1.63667	1.41097	0.305295	1.62766	1.36709	-0.123791	6.67186	0.0330913	0.0683644
Rapgefl1	0.444633	0.285887	0.178876	0.132584	0.106031	0.130453	1.36656	0.319072	18.6019	0.00159439	0.0058485
TCONS_00062194	3.59598	2.11826	2.29685	0.773009	1.37602	1.13481	1.36428	0.387458	22.668	0.000806338	0.00341232
Pde7b	0.543704	0.611577	0.72718	0.247279	0.191627	0.345921	1.35952	2.49725	40.3848	0.00012987	0.000817504
Dnm3os	1.43439	1.4496	0.970618	0.469113	0.473077	0.653896	1.35662	2.86723	61.398	1.57e-05	0.000170933
Gm26885	2.85316	2.44379	2.61836	1.23334	1.16944	0.880206	1.35336	3.67329	89.3447	3.03e-06	5.45e-05
TCONS_00078383	1.1462	1.24735	0.960318	0.542941	0.476254	0.36776	1.35325	0.754863	38.9568	0.000103844	0.00069335
Rrp9	24.4965	22.6949	23.6818	9.45738	9.44059	10.6287	1.35269	5.63636	296.156	1.16e-08	1.59e-06
Wdr43	79.7679	63.8491	60.3592	26.3241	29.1443	29.3907	1.35032	7.86061	214.396	5.38e-08	3.87e-06
Dctd	1.6641	1.5891	1.39673	0.688352	0.719878	0.522743	1.34953	1.93156	69.0215	9.46e-06	0.0001194
Ccdc86	11.0328	10.7572	11.2596	4.57783	4.72734	4.49317	1.34889	5.51494	289.777	1.29e-08	1.66e-06
TCONS_00094225	5.20939	5.77455	6.50032	2.94556	2.0907	2.28021	1.34672	3.16539	68.6333	9.7e-06	0.000121198
Dnah9	0.119107	0.0838838	0.116021	0.0527451	0.0449996	0.0348259	1.3461	0.321992	27.2723	0.000411932	0.00201942
Slc35f2	3.20012	2.62443	2.59228	1.01885	1.34681	1.15887	1.34074	2.45769	87.8534	3.27e-06	5.67e-05
TCONS_00070912	2.59417	2.27584	2.31498	1.13536	1.19645	0.671253	1.34021	4.65776	34.9957	0.000857913	0.0035738
TCONS_00048063	3.57512	2.9023	2.74435	1.12377	1.38758	1.35266	1.34018	3.8922	127.271	6.1e-07	1.79e-05
Usp31	6.82636	5.16377	4.85313	2.16349	2.62207	2.26177	1.3399	5.37454	117.082	9.47e-07	2.46e-05
Ifi44	1.43508	1.36696	1.87775	0.765734	0.596826	0.60794	1.33926	2.7935	58.0523	1.99e-05	0.000202664
TCONS_00061706	2.40103	2.17765	2.13644	0.788573	0.965077	1.06996	1.33862	2.77036	107.699	1.31e-06	3.08e-05
Gpatch4	49.1206	39.616	41.7571	17.8042	17.191	19.833	1.33852	6.25745	223.263	4.45e-08	3.43e-06
TCONS_00062076	3.85623	3.34148	3.5086	1.41171	1.38478	1.71195	1.33694	4.55267	181.767	1.17e-07	6.26e-06
Gar1	30.1673	31.3756	30.8343	11.8567	13.0076	14.0831	1.33641	5.24911	253.687	2.43e-08	2.51e-06
Slc7a6	4.49842	3.53699	3.69848	1.41449	1.63631	1.88893	1.33594	3.6855	111.136	1.13e-06	2.77e-05
Cpne8	2.89347	2.89164	2.65006	1.11114	1.2343	1.20607	1.33516	3.07875	166.099	1.78e-07	8.14e-06
TCONS_00005853	3.71608	2.73733	3.2225	1.38996	1.29408	1.38221	1.33481	1.61135	67.5384	1.04e-05	0.000126898
TCONS_00038349	5.62557	5.476	5.16325	2.32728	2.25584	2.26342	1.33475	3.50104	199.406	7.57e-08	4.82e-06
Gm20663	151.743	176.799	168.246	70.4763	63.7889	75.6305	1.33382	5.82316	194.491	8.51e-08	5.22e-06
Gk	2.17779	1.87513	1.56503	0.774804	0.771419	0.815976	1.33272	3.38264	125.618	6.48e-07	1.87e-05
TCONS_00062074	3.69017	3.12101	3.23896	1.35575	1.29367	1.59706	1.33136	5.20016	191.41	9.18e-08	5.43e-06
TCONS_00062075	3.72729	3.15533	3.27182	1.37013	1.3072	1.61448	1.33094	5.19918	191.457	9.17e-08	5.43e-06
ENSMUSG00000120676	5.48802	7.03195	5.32105	2.53248	2.75657	2.25129	1.32842	2.46921	77.1919	5.8e-06	8.49e-05
TCONS_00010772	5.55203	3.94708	6.61549	2.16329	2.52631	2.14848	1.32706	1.27146	34.6921	0.000164358	0.000982299
Ifi35	53.3559	47.2933	53.0115	23.2657	20.886	20.9991	1.32599	5.99683	214.491	5.37e-08	3.87e-06
ENSMUSG00000120024	0.79692	0.774989	0.438565	0.352012	0.190884	0.299854	1.32433	-0.230952	16.5789	0.00232833	0.00791083
Jaml	21.7859	19.0389	17.157	8.37642	7.6129	8.57074	1.32422	5.4348	216.207	5.17e-08	3.78e-06
Adam8	8.74711	8.39363	6.52463	3.69916	3.10484	3.20353	1.32365	4.71897	133.189	4.95e-07	1.57e-05
2810403G07Rik	1.70061	0.649041	1.0017	0.477693	0.485298	0.442318	1.32305	0.404505	15.9397	0.00264128	0.00876792
Thbs4	13.1418	11.0828	11.7462	5.34427	4.52613	5.40408	1.32301	4.8309	181.24	1.19e-07	6.26e-06
Mrm3	13.7173	10.439	9.94777	4.27881	5.71909	4.43728	1.32296	3.98584	82.315	4.38e-06	7e-05
Gm47575	1.41427	1.78795	1.80897	0.812116	0.503295	0.81756	1.32118	-0.106874	22.6919	0.000803327	0.00340211
Gm37640	4.59731	4.31333	3.68581	1.10688	2.23798	2.00575	1.32061	-0.0848651	21.2439	0.00101285	0.00407948
Robo3	0.273601	0.22419	0.201013	0.122843	0.101423	0.0709708	1.31592	0.240902	25.2974	0.000543312	0.00249429
TCONS_00057595	6.65184	8.35541	6.37053	3.09702	3.32311	2.71184	1.31266	3.41171	92.8126	2.56e-06	4.88e-05
Mapk13	0.404795	0.424719	0.193424	0.182724	0.0587976	0.191024	1.31192	-0.306848	9.32629	0.0126284	0.0311075
TCONS_00087297	6.58035	7.08235	6.41914	3.00238	2.73741	2.8778	1.30802	4.80014	247.738	2.72e-08	2.56e-06
TCONS_00117629	2.27514	1.87132	1.7194	0.83949	0.902325	0.763857	1.30708	1.02806	51.331	3.35e-05	0.000297521
TCONS_00061774	3.14574	2.66654	2.41028	1.21292	1.11299	1.1972	1.30611	3.28173	130.025	5.53e-07	1.67e-05
Tnfaip3	21.4886	18.1018	19.2527	7.93476	8.66661	8.70194	1.30544	6.68083	269.989	1.81e-08	2.06e-06
TCONS_00108529	9.26991	8.07767	9.29896	4.37741	3.59941	3.49332	1.30242	3.09744	93.4851	2.48e-06	4.75e-05
Mamstr	1.34995	1.13776	0.763464	0.503851	0.417744	0.469793	1.30087	1.93846	44.3927	6.12e-05	0.000466001
TCONS_00062072	5.81149	5.04099	5.28135	2.33487	1.969	2.67019	1.2991	5.24372	142.619	3.61e-07	1.27e-05
TCONS_00040133	10.2831	7.86653	7.66079	3.41757	3.68078	4.02607	1.29807	2.43922	86.0572	3.58e-06	6.07e-05
TCONS_00048062	5.88475	5.74506	5.01504	2.3273	2.10355	2.77258	1.29603	4.90108	160.576	2.08e-07	8.88e-06
Adamts15	0.215954	0.41693	0.280907	0.0897213	0.169788	0.138462	1.29481	1.22361	19.0736	0.00178828	0.00640668
TCONS_00004028	28.2901	19.902	20.9338	8.28758	10.5279	11.1311	1.29313	5.30204	80.9945	1.09e-05	0.000130728
TCONS_00038360	2.07551	1.75634	1.54496	0.737237	0.869618	0.715161	1.29304	2.07498	74.1656	6.91e-06	9.6e-05
TCONS_00052888	2.92007	3.55692	3.60535	1.50115	1.33641	1.54887	1.293	3.56611	103.983	1.53e-06	3.46e-05
Celsr3	0.530675	0.490897	0.452707	0.256924	0.186164	0.193772	1.29281	2.11267	66.4929	1.11e-05	0.000132923
TCONS_00109732	6.64703	5.22539	5.05916	2.17591	1.9901	3.18055	1.29171	2.69534	53.7353	2.77e-05	0.000257392
Islr2	0.268092	0.229656	0.232484	0.119643	0.0938418	0.101625	1.29166	0.11023	32.1822	0.000220063	0.00123111
TCONS_00038361	2.0759	1.76125	1.54928	0.739298	0.872049	0.71716	1.29164	2.074	74.3204	6.85e-06	9.56e-05
TCONS_00090241	6.92491	4.78769	6.99035	2.66941	3.03232	2.40574	1.29155	1.14263	37.1191	0.000125898	0.0007973
Parp9	47.2539	47.6188	52.7424	22.0195	20.6615	21.5852	1.29038	7.44681	238.266	3.27e-08	2.84e-06
TCONS_00091145	6.93942	6.4794	5.64503	2.92741	2.48764	2.85208	1.28994	3.77808	147.75	3.07e-07	1.16e-05
ENSMUSG00000120467	1.33335	1.19868	1.19479	0.812912	0.434957	0.355746	1.28971	0.124897	17.0739	0.0021164	0.00733828
Rhoj	1.41671	1.92127	1.73666	0.730639	0.739107	0.742411	1.28928	3.00316	86.6436	3.48e-06	5.93e-05
TCONS_00101930	3.02424	2.40809	2.51582	1.12184	0.977684	1.35263	1.28845	1.52205	57.0222	2.15e-05	0.000214986
TCONS_00038358	2.029	1.7203	1.51375	0.724067	0.853635	0.702638	1.28837	2.07822	74.1031	6.94e-06	9.6e-05
TCONS_00038359	2.03516	1.72553	1.51835	0.726266	0.856228	0.704772	1.28837	2.07822	74.1031	6.94e-06	9.6e-05
Smyd5	8.78688	7.31948	6.75171	3.20578	3.23385	3.4978	1.28672	5.01483	189.528	9.61e-08	5.52e-06
Pdxk	5.32794	7.53424	8.19523	3.1092	3.08859	3.02316	1.28633	4.792	57.2234	7.52e-05	0.000543361
TCONS_00062073	4.80781	4.13277	4.21877	1.85816	1.71558	2.17688	1.28294	6.38478	190.156	9.46e-08	5.52e-06
TCONS_00039479	2.40468	1.34748	1.20608	0.785102	0.65916	0.693604	1.28081	0.290143	19.5889	0.00133907	0.00509959
TCONS_00011669	3.19687	2.89453	2.43166	1.2769	1.03609	1.40533	1.28079	2.56059	78.9727	5.24e-06	7.92e-05
ENSMUSG00000120078	0.320539	0.203995	0.306328	0.10017	0.145497	0.116356	1.28036	-0.259088	19.0787	0.00146433	0.0054811
TCONS_00057043	9.69182	7.05271	7.20392	3.57085	3.02732	3.86282	1.27932	3.98756	90.631	2.84e-06	5.22e-05
TCONS_00046766	5.34889	6.11582	5.18083	2.20668	2.5342	2.55633	1.27839	4.50681	178.73	1.27e-07	6.55e-06
Il2ra	7.85551	5.74899	5.09329	2.43821	2.46069	3.27434	1.27815	4.69036	63.0006	4.03e-05	0.000339375
TCONS_00038352	2.54932	1.74349	1.75507	0.843225	0.973016	0.823825	1.27688	3.29278	68.8762	9.55e-06	0.000119859
Gm37982	2.36568	2.11112	2.21237	1.26275	0.825367	0.825071	1.27647	-0.0796536	23.5015	0.000708985	0.00308116
Gm36363	2.18227	1.80455	1.39253	0.875699	0.476219	0.988714	1.27456	-0.22291	16.6759	0.00228484	0.00780039
Stab1	5.35222	4.79447	4.4176	2.24863	1.84753	2.29453	1.27429	5.18393	162.858	1.95e-07	8.49e-06
Gfpt2	1.18221	0.784553	0.787051	0.372195	0.418227	0.413937	1.27342	1.906	51.6775	3.26e-05	0.000291527
1810041H14Rik	1.58229	1.27203	1.39323	0.434884	0.844631	0.584535	1.27292	0.183278	21.8273	0.00092132	0.00378247
TCONS_00038346	4.86931	4.66213	4.5336	2.08657	2.0949	2.00192	1.2722	3.41938	171.643	1.53e-07	7.44e-06
Plxna1	11.3385	12.8604	15.2335	6.16891	5.17036	6.09382	1.27165	6.44522	87.4052	1.02e-05	0.000125019
Litaf	14.162	14.1989	14.3074	6.42319	5.88218	6.49501	1.27147	5.742	269.169	1.83e-08	2.06e-06
TCONS_00062071	8.63963	8.44711	9.35165	3.48115	3.5644	4.64525	1.27038	4.10102	109.619	1.21e-06	2.9e-05
TCONS_00107560	3.52246	3.29498	2.21775	1.54271	1.28308	1.11504	1.27015	0.203357	24.5461	0.000606226	0.00271797
Dhx33	5.49972	4.51937	3.97512	1.85602	2.08643	2.21719	1.2685	5.08936	136.619	4.41e-07	1.45e-05
Ppan	26.1915	25.7227	24.2738	11.1462	11.7666	10.7104	1.26672	6.21323	296.042	1.17e-08	1.59e-06
Tgif1	6.77279	6.32037	6.06578	2.80214	2.53947	3.12279	1.26651	4.71256	202.465	7.05e-08	4.64e-06
Bhlhe40	14.4797	13.0941	13.602	6.34253	5.76205	6.09447	1.26545	5.55942	248.157	2.7e-08	2.56e-06
ENSMUSG00000120996	4.33709	5.73514	4.60401	2.32191	2.09561	2.07824	1.26359	2.32444	73.0482	7.39e-06	0.000100678
Got1	9.09097	8.31851	8.64784	3.37427	4.17622	4.00153	1.26255	4.01195	150.347	2.83e-07	1.09e-05
Qtrt1	8.13781	7.11434	6.06187	3.55684	2.87488	2.96768	1.26244	3.35497	91.2468	2.76e-06	5.14e-05
TCONS_00015934	30.9352	26.3738	26.594	9.92902	10.9665	16.3909	1.26126	4.15872	57.6861	4.28e-05	0.000354092
Spag4	0.500951	0.331412	0.364347	0.164967	0.16773	0.196413	1.25697	0.520338	31.3324	0.000243915	0.00134121
TCONS_00038348	6.0961	5.75776	5.65834	2.47696	2.72158	2.58794	1.25673	4.12462	211.778	5.7e-08	4e-06
TCONS_00038068	2.78587	1.8677	3.45905	1.40044	1.18293	1.01357	1.25638	-0.233638	15.8192	0.0027058	0.00894037
Gm49309	1.27795	1.32564	0.925541	0.561506	0.54974	0.449626	1.25543	0.698733	34.2657	0.000172503	0.00101501
TCONS_00061773	5.33212	5.12765	4.38663	2.19704	2.2348	2.18269	1.25123	4.8012	225.16	4.27e-08	3.36e-06
Nolc1	64.6467	68.2654	73.205	30.6003	31.8035	29.8164	1.25067	7.64507	218.412	4.93e-08	3.66e-06
TCONS_00052318	2.80925	4.36151	4.23115	1.82384	1.90737	1.3807	1.24908	0.034937	19.9745	0.00125291	0.00483192
TCONS_00073545	7.82355	7.06585	6.49581	3.02	3.16311	3.3638	1.24875	2.10673	97.221	2.08e-06	4.26e-05
Il12rb1	1.36293	1.1113	1.28086	0.544678	0.417348	0.721641	1.2468	1.92307	41.7709	7.84e-05	0.00056021
4921516A02Rik	3.63516	5.43976	5.73556	2.30115	2.26438	2.12146	1.24196	4.05566	45.5019	0.000142269	0.000878664
TCONS_00087299	4.46706	4.31703	4.28492	1.70902	1.80394	2.3748	1.24144	3.73932	103.109	1.59e-06	3.55e-05
TCONS_00039478	2.00421	1.14719	0.994472	0.683824	0.562579	0.590972	1.24117	0.321514	18.5966	0.0015959	0.00585278
Gm11626	32.5868	33.2605	39.4399	16.7528	13.9744	16.8188	1.23913	3.10953	82.0448	4.43e-06	7.03e-05
Tnfrsf21	13.7491	14.198	15.4706	6.90691	6.49641	6.17866	1.23842	5.45158	163.679	1.91e-07	8.34e-06
Tinagl1	17.6748	32.2289	35.382	14.5688	12.7126	11.3698	1.23779	6.51777	14.5616	0.0136887	0.0331854
Pcsk4	0.651003	0.793355	0.526391	0.314328	0.31307	0.25819	1.23526	0.546685	30.2393	0.00027935	0.00148946
Utp4	9.67455	8.21107	8.10838	3.47044	4.21303	4.04386	1.23498	4.4565	152.072	2.68e-07	1.05e-05
Eef1aknmt	5.01481	3.71541	3.82281	1.85466	1.88017	1.91989	1.23495	4.90134	131.7	5.22e-07	1.61e-05
Gm26811	5.10013	5.48205	6.81716	2.75258	2.18642	2.962	1.23417	4.55437	62.4761	3.25e-05	0.000290972
TCONS_00062625	2.26283	2.42367	2.99792	1.20313	1.25824	1.0202	1.23364	1.66061	45.5546	5.5e-05	0.000429313
TCONS_00104327	4.14788	3.22811	2.81043	1.57723	1.72292	1.27364	1.23259	1.41118	40.6922	8.72e-05	0.000605413
0610040F04Rik	2.84432	3.66217	4.41877	1.69894	1.59369	1.67923	1.23185	2.54107	47.4315	4.66e-05	0.00037798
Xaf1	5.79388	7.5446	8.71557	3.53145	2.83408	3.67706	1.23115	4.67232	46.2537	0.000188742	0.00109283
Gm50433	2.90098	2.00839	1.9766	1.02829	0.891035	1.1825	1.23093	1.35573	39.9859	9.35e-05	0.000637995
TCONS_00101929	12.6935	10.7917	10.29	4.63873	4.31873	6.34106	1.23086	3.86504	78.2747	5.45e-06	8.17e-05
Itga7	1.47092	0.959432	0.768103	0.514134	0.460869	0.460703	1.23043	2.66775	35.392	0.000213898	0.00120373
Herc6	33.6035	38.0509	47.8814	19.2192	16.2101	19.0287	1.22958	8.096	58.4818	0.00013679	0.000850365
Fcgr2b	33.9596	27.5914	23.2443	11.7418	12.5874	14.0059	1.22931	6.90572	120.196	9.3e-07	2.42e-05
Wdr75	11.2109	12.1567	10.514	4.63084	5.70284	5.02067	1.22916	5.34694	165.21	1.83e-07	8.17e-06
TCONS_00009180	3.28502	2.7747	2.41426	1.24814	1.47722	1.09478	1.22867	0.936114	38.2085	0.000112213	0.000731183
4930417H01Rik	0.841215	0.616007	0.992576	0.35195	0.331262	0.42926	1.22834	0.226768	22.0437	0.000889937	0.00367754
Slc19a1	2.03966	1.65767	1.88051	0.862816	0.712892	0.956826	1.22707	2.67288	75.8989	6.25e-06	8.96e-05
Noc4l	9.44268	8.18655	8.80567	3.65834	4.11127	4.24352	1.22658	4.07507	160.389	2.1e-07	8.9e-06
Gramd3	22.2651	16.6451	16.1567	8.08479	8.0474	8.85955	1.22421	6.25791	130.949	5.36e-07	1.63e-05
TCONS_00011668	2.86651	2.70175	2.26938	1.2102	0.981963	1.37141	1.22255	2.96951	78.4077	5.41e-06	8.14e-05
Rilpl2	30.7828	30.8112	28.5685	13.4574	13.4839	14.1159	1.22254	6.44044	352.179	5.08e-09	9.74e-07
Il4ra	62.4029	59.9134	57.8516	25.6638	26.8083	29.7561	1.22046	8.05242	332.855	6.66e-09	1.15e-06
Gm16174	9.70989	7.63808	6.84844	4.13016	2.59159	4.2602	1.21981	1.26852	31.2503	0.000246381	0.0013526
TCONS_00017585	1.96726	1.57279	1.41017	0.750744	0.742783	0.75839	1.2185	2.99573	92.1036	2.65e-06	4.98e-05
ENSMUSG00000120733	2.13466	2.44167	2.71058	1.12418	0.926966	1.28825	1.21847	0.906459	35.5084	0.000150018	0.000915249
Gm15894	0.919034	1.01862	0.69871	0.514082	0.280014	0.403075	1.21706	0.455708	21.4238	0.000983498	0.00399065
Adgrg1	3.11541	4.43418	4.14192	1.88258	1.91755	1.56679	1.21398	3.96958	58.5641	2.77e-05	0.000257866
Itgav	14.6558	14.1567	12.5874	5.93209	6.30289	6.73575	1.2129	6.7718	286.742	1.36e-08	1.71e-06
TCONS_00049467	12.6188	13.702	10.9379	3.99584	7.11009	5.97755	1.21287	5.73671	35.6077	0.000765349	0.00326889
Spata5	51.9714	41.9234	37.0162	18.5325	21.4719	19.8685	1.21192	6.96329	131.467	5.26e-07	1.61e-05
Snhg17	10.9808	10.5515	9.08716	4.69604	4.60564	4.73318	1.21071	5.89001	249.909	2.61e-08	2.51e-06
Rab15	1.90629	2.19132	2.38182	1.01716	0.9935	0.973079	1.21051	2.88958	83.7091	4.05e-06	6.62e-05
TCONS_00103458	9.19203	6.81971	4.0417	3.46934	1.78532	3.85721	1.21014	0.996352	12.4835	0.00705695	0.0193739
Eps8	6.68518	9.07998	8.22281	3.64452	3.56783	3.84753	1.20859	6.19268	110.109	1.28e-06	3.02e-05
TCONS_00110376	4.05865	2.89914	2.97508	1.51898	1.52764	1.50048	1.20787	1.49869	50.2554	3.66e-05	0.000317949
TCONS_00098386	2.61815	2.47463	1.68518	0.979889	0.933606	1.19408	1.20776	3.61566	61.666	1.54e-05	0.000168823
TCONS_00011691	1.22357	1.04871	0.944638	0.514383	0.454083	0.510437	1.20499	3.70645	120.554	7.83e-07	2.15e-05
Gm20319	3.36352	4.81418	4.34064	1.91324	1.86806	2.00899	1.20499	3.02167	65.0506	1.22e-05	0.000142458
St6galnac4	6.78866	6.88215	6.80605	3.14203	2.97163	3.33831	1.2046	5.03323	233.96	3.56e-08	3.02e-06
Tnip2	53.6539	50.1622	48.1832	22.1047	24.1	23.8673	1.20453	6.65115	310.921	9.22e-09	1.44e-06
Gm15475	2.18874	2.56274	3.11133	1.24329	1.31256	1.08417	1.20443	2.87679	52.0772	3.16e-05	0.000283835
Gm9984	2.47873	2.05394	1.67907	0.965594	1.21772	0.660599	1.20425	2.25686	28.6708	0.000460402	0.00219832
TCONS_00038347	8.58596	6.59726	6.07411	3.2229	3.42431	3.11521	1.20396	2.89459	77.6527	5.65e-06	8.35e-05
Urb1	7.79722	7.03223	6.70923	3.21388	3.4374	3.27509	1.20365	5.44108	238.99	3.22e-08	2.83e-06
Slfn5os	13.4599	14.1305	13.9451	6.83013	6.11352	6.25834	1.20122	3.50128	133.343	4.93e-07	1.57e-05
TCONS_00062707	4.99162	4.11422	4.16153	1.81098	1.79596	2.52976	1.20099	3.21548	69.905	8.95e-06	0.000114408
Pcgf6	5.99444	4.24944	4.4845	2.29876	2.33496	2.15457	1.2003	4.18845	91.0975	2.78e-06	5.15e-05
TCONS_00010688	3.37185	2.66807	2.86861	1.30325	1.37979	1.43536	1.19895	2.47091	88.9904	3.09e-06	5.48e-05
TCONS_00023382	2.07621	1.8555	1.84312	0.897896	0.718169	1.05786	1.19841	2.34034	64.1284	1.3e-05	0.000148373
TCONS_00010776	1.41784	1.43281	1.5622	0.682657	0.613566	0.752238	1.1962	0.641642	37.5675	0.000120035	0.000768928
Mmp9	1.69121	2.43553	1.57498	1.06966	0.71306	0.856673	1.19553	2.32502	34.6692	0.000173135	0.00101838
Stat1	109.232	111.859	122.858	53.7162	51.2039	55.3223	1.19319	9.24029	222.316	4.54e-08	3.47e-06
TCONS_00046764	3.04296	3.97331	3.13924	1.38998	1.54699	1.79307	1.19315	2.13417	59.1474	1.84e-05	0.000191116
TCONS_00046765	3.12578	4.08146	3.22469	1.42781	1.5891	1.84187	1.19315	2.13417	59.1474	1.84e-05	0.000191116
TCONS_00010687	3.158	2.51065	2.66122	1.23263	1.28761	1.34847	1.19205	2.46608	89.1594	3.06e-06	5.47e-05
Pim1	26.2625	25.9181	31.6141	14.8353	13.5108	10.6698	1.19194	6.12595	57.1764	8.77e-05	0.000608508
TCONS_00018084	1.42143	1.39424	1.55698	0.716742	0.653218	0.665541	1.19093	1.02006	46.7115	4.96e-05	0.000396978
TCONS_00065474	30.0409	23.2773	23.072	11.9717	11.446	12.0616	1.19076	4.91963	138.429	4.15e-07	1.39e-05
Gm6277	0.559181	0.520896	0.658456	0.255377	0.329914	0.225098	1.19015	0.954427	30.6398	0.000265691	0.00143413
Ankrd28	9.58321	8.98049	7.66102	3.80573	4.35097	4.03347	1.19006	6.3062	193.285	8.77e-08	5.3e-06
Dancr	2.4235	2.21817	2.45346	1.00753	1.22929	1.0728	1.18871	2.06874	72.4652	7.65e-06	0.000102461
TCONS_00033188	2.95176	3.94076	3.66661	1.66218	1.48532	1.79142	1.18867	1.9214	53.1692	2.89e-05	0.000266227
Pgs1	16.9466	13.7729	13.2613	6.81191	6.64202	7.01718	1.18828	5.85511	176.744	1.33e-07	6.78e-06
1700034H15Rik	0.65707	0.607729	0.776995	0.366602	0.372004	0.212497	1.18822	1.64096	26.1835	0.00047892	0.00226706
Rrp15	25.8217	27.3898	27.0529	11.6805	13.1661	12.6613	1.18729	6.00843	221.011	4.66e-08	3.52e-06
Gm44876	66.7652	74.3076	70.0561	29.8693	32.3085	36.6147	1.18668	5.13097	164.329	1.87e-07	8.27e-06
Birc2	72.8119	62.976	53.8927	29.1608	29.1972	30.0508	1.18515	7.74348	186.61	1.03e-07	5.79e-06
Gm14321	10.5984	8.62357	9.00527	4.44312	4.56509	4.156	1.18477	2.57753	89.3582	3.03e-06	5.45e-05
TCONS_00063327	2.76613	2.635	2.33825	1.06783	1.44762	1.09566	1.18448	2.10792	59.2	1.83e-05	0.000190869
Slc16a3	2.98491	2.91577	2.7794	1.39037	1.38439	1.27945	1.18445	3.51666	144.703	3.38e-07	1.22e-05
Slc7a5	5.88103	5.5422	6.67004	3.21199	3.18427	2.05967	1.18427	4.05901	38.5849	0.000281132	0.00149522
Gm17041	8.63795	5.35713	5.27643	2.5419	2.80332	3.62368	1.18321	1.20076	26.8937	0.000433861	0.00209983
Icam1	54.2772	46.0324	49.9664	23.209	21.2081	26.0043	1.18275	7.34147	178.833	1.26e-07	6.55e-06
Col9a3	1.48584	1.21245	1.56376	0.643504	0.540784	0.816891	1.18221	2.03555	43.6397	6.56e-05	0.00049037
1110038B12Rik	2.80566	2.22109	2.12888	1.07406	1.26589	0.998091	1.18177	2.20631	60.0672	1.72e-05	0.000182787
Fabp5	43.4657	63.9089	60.3852	26.9351	25.9749	25.9331	1.18177	7.21602	59.7547	8.48e-05	0.000593527
Gm9797	10.1279	8.15271	7.81481	3.83321	4.92821	3.45586	1.17705	3.02634	56.8675	2.18e-05	0.000216594
Cysltr2	2.36486	2.18405	2.27862	1.00976	1.1205	1.0798	1.17659	2.28981	94.5245	2.36e-06	4.61e-05
Socs2	0.931033	0.662729	0.743445	0.355373	0.36922	0.371516	1.17645	2.46866	68.4995	9.78e-06	0.000121785
Tent4a	8.74809	7.72717	8.66664	4.02887	3.96157	3.84596	1.17529	5.79839	190.765	9.32e-08	5.48e-06
Gm13994	5.02189	8.4223	7.69801	2.71866	4.01655	3.29329	1.1728	1.45489	24.7147	0.000591374	0.0026654
Fndc3b	8.79803	9.97977	9.90474	4.4391	4.50533	4.60447	1.17261	6.35539	196.113	8.19e-08	5.11e-06
TCONS_00101892	10.4328	9.74185	8.43978	4.32396	4.61006	4.53357	1.17242	6.21948	228.144	4.01e-08	3.21e-06
Myo10	27.9378	34.1702	37.1867	16.6787	14.3662	15.9547	1.17209	7.96734	84.5719	1.26e-05	0.00014483
Qtrt2	7.96585	6.37734	6.00107	2.70683	3.36595	3.51473	1.17127	4.54398	95.6141	2.24e-06	4.47e-05
Ehd1	58.1977	66.3293	67.5218	30.1801	29.1941	31.526	1.1705	7.46734	182.207	1.16e-07	6.24e-06
Pim2	10.8559	7.19564	7.26638	3.5642	4.30727	4.04075	1.17007	4.13044	59.0668	2.57e-05	0.000243617
Mxd1	21.2353	23.4952	30.8562	14.6468	13.0686	8.05366	1.16936	7.05988	14.1063	0.0144196	0.0346763
TCONS_00018083	1.32107	1.30686	1.49258	0.688467	0.630451	0.630224	1.16837	1.04722	44.0015	6.34e-05	0.000479529
TCONS_00007119	12.4396	13.0547	11.9846	5.62063	5.60536	6.52064	1.16782	6.02966	223.675	4.41e-08	3.41e-06
Mybbp1a	95.0138	87.9593	92.2168	42.2497	44.3642	43.6862	1.16719	8.63207	320.591	7.97e-09	1.29e-06
Sema3a	6.94472	8.51636	6.80499	3.57574	3.25704	3.71647	1.16565	6.26126	144.934	3.35e-07	1.22e-05
TCONS_00018085	1.63962	1.63385	1.75313	0.829385	0.768762	0.783264	1.16531	0.994301	46.0975	5.24e-05	0.00041438
Gm19951	50.1146	41.8957	28.191	16.4226	20.2662	20.0014	1.16453	5.32323	39.6415	0.00039033	0.00193474
Cfap157	1.2726	0.973942	1.01478	0.398204	0.533566	0.611429	1.16441	0.556551	27.1101	0.000421163	0.00205295
Cttnbp2nl	4.88282	7.50567	8.05538	3.38675	3.01556	3.35859	1.16276	5.37916	31.4383	0.00107434	0.0042718
Gm13205	3.79688	3.31715	4.25625	1.2999	1.93616	2.18255	1.1626	0.700829	24.4753	0.000612598	0.00274077
Shmt1	6.85579	6.52374	5.86383	2.78788	2.95133	3.40324	1.16133	4.21571	151.476	2.73e-07	1.06e-05
Mbd1	35.6975	39.3472	37.4482	17.944	16.8974	18.7454	1.15957	7.56866	243.745	2.94e-08	2.68e-06
TCONS_00044145	3.03395	1.32537	2.30406	1.08746	0.747442	1.30928	1.15951	0.0401701	11.5736	0.00692159	0.0191039
Gm20234	155.371	116.345	110.36	58.3425	53.3583	69.8999	1.15846	6.39187	79.7598	1.12e-05	0.00013377
TCONS_00036744	1.49209	1.85241	2.47076	0.928827	0.80318	1.05916	1.15761	1.48785	26.8055	0.000439173	0.00211892
TCONS_00121245	4.01011	1.94264	2.06479	1.15983	1.29987	1.3169	1.15754	0.699168	16.5883	0.0023241	0.00789961
TCONS_00028521	1.50433	1.52676	1.7109	0.75043	0.714727	0.798526	1.15681	0.991396	43.1594	6.86e-05	0.000507893
Helz2	60.2813	53.0071	59.6225	27.9001	25.3484	29.318	1.15622	8.95604	202.815	6.99e-08	4.64e-06
9330175E14Rik	8.65682	8.71073	8.03355	3.61951	4.05538	4.45507	1.15535	5.24615	185.385	1.07e-07	5.9e-06
TCONS_00054157	2.07614	2.53523	2.04589	1.18415	0.881564	1.11205	1.15306	0.899666	34.2851	0.000172123	0.00101417
Nop56	108.071	87.7341	85.3649	44.1835	48.0258	41.8148	1.15306	8.16252	153.691	2.56e-07	1.01e-05
TCONS_00107561	2.93298	2.62172	1.92458	1.46821	1.14636	0.923691	1.15101	-0.186135	16.69	0.00227862	0.00778891
Irf7	34.6852	33.7114	44.0148	21.0882	16.2784	16.579	1.15074	6.731	49.6362	0.000185132	0.00107595
Robo4	2.6209	2.86666	2.5537	1.45302	1.13967	1.25712	1.14905	3.41394	90.9056	2.81e-06	5.18e-05
TCONS_00005851	3.23505	2.57031	2.23581	1.18879	1.23048	1.42401	1.14836	3.06456	70.467	8.65e-06	0.000111319
Cdh6	0.530601	0.884676	1.06029	0.478374	0.297604	0.4206	1.14778	2.49888	14.0209	0.00777878	0.020939
Ptrh1	1.97175	1.33332	1.13328	0.780182	0.632333	0.693278	1.1474	0.356162	20.7107	0.00110625	0.00437318
Gm10684	4.0844	3.19447	3.25738	1.79026	1.63067	1.62003	1.14644	2.59904	75.9875	6.21e-06	8.92e-05
Znrd2	13.1165	14.8166	27.3131	10.5673	10.2646	5.87943	1.146	4.10815	6.956	0.049428	0.094978
TCONS_00003012	2.02564	1.51159	1.39728	0.835724	0.775596	0.743481	1.14408	0.604865	29.3205	0.000314026	0.00162751
Gm41293	1.87715	2.0164	2.39386	1.2838	0.949639	0.785626	1.14387	0.202459	18.8575	0.00152299	0.00564491
Ppa1	11.9173	11.9713	11.5941	5.22547	6.16683	5.68612	1.1434	4.68562	175.698	1.37e-07	6.89e-06
Sod2	6.70064	6.61603	6.47131	2.92426	3.56249	3.0409	1.14225	5.62868	156.813	2.33e-07	9.55e-06
Fhod3	6.61778	7.49524	7.6123	3.62092	3.2727	3.60985	1.13943	5.3024	140.22	3.91e-07	1.33e-05
Nat10	16.9061	14.9921	14.2124	7.40485	7.57032	7.24613	1.13859	6.37244	230.07	3.86e-08	3.18e-06
TCONS_00011665	3.77188	4.13721	3.61571	1.83642	1.81529	1.91107	1.13825	1.93865	76.2656	6.12e-06	8.84e-05
TCONS_00062188	2.1453	2.2443	2.22894	1.07677	0.923295	1.20438	1.13672	3.01163	86.3973	3.52e-06	6e-05
TCONS_00056695	2.8033	2.45587	2.92521	1.13416	1.24616	1.58921	1.13616	2.25345	54.0682	2.7e-05	0.00025229
TCONS_00049469	5.15397	5.42399	4.68705	1.587	2.94762	2.87798	1.13319	3.76004	28.4119	0.000870636	0.00360916
Rprd1b	13.8181	21.1628	23.6703	10.1338	9.50072	8.93467	1.13314	6.58446	24.0878	0.00323136	0.0103169
Utp20	23.3894	21.5795	21.5749	10.167	11.0457	11.0463	1.13265	7.40746	290.01	1.29e-08	1.66e-06
Gm15350	15.3445	12.6845	11.9211	6.79509	7.06889	5.42128	1.13183	2.63232	59.0628	1.85e-05	0.000191832
TCONS_00038356	3.42658	3.04583	2.69184	1.38986	1.61049	1.43265	1.13124	2.1968	71.3335	8.2e-06	0.000106992
TCONS_00049464	12.3919	12.786	10.1361	4.1539	6.98906	5.98394	1.13082	6.16827	37.4904	0.000585198	0.00264568
Smim3	3.92167	2.96798	2.82242	1.77996	1.55632	1.35239	1.13067	4.05039	62.2894	1.48e-05	0.000163957
Nop14	116.367	128.179	123.8	57.7688	58.5319	62.8598	1.13001	7.97736	244.365	2.9e-08	2.67e-06
TCONS_00061714	10.2475	11.5942	10.9465	5.91747	5.33204	4.66731	1.12967	3.78687	85.8097	3.63e-06	6.12e-05
Gm31718	4.45563	3.72135	2.45563	1.86098	1.76711	1.49196	1.12931	2.36615	32.8685	0.000204989	0.00116397
Rin1	0.874616	1.08751	1.0019	0.463881	0.557174	0.422532	1.12723	1.85594	45.6781	5.44e-05	0.000426144
Ctla2a	31.2566	37.5282	28.8179	14.6604	15.9469	16.9293	1.1255	5.68734	127.464	6.06e-07	1.78e-05
TCONS_00094821	2.31411	2.38686	2.07516	1.19527	1.09419	1.00313	1.12523	1.87555	62.9122	1.41e-05	0.000158064
Sema3f	3.98074	3.37191	3.25227	1.94668	1.51017	1.69667	1.12486	3.78802	86.0999	3.58e-06	6.07e-05
ENSMUSG00000121093	57.3691	53.7036	52.6217	25.8078	22.9287	31.1618	1.12446	7.0457	131.488	5.26e-07	1.61e-05
Igf2bp2	0.601169	0.672603	0.472542	0.275151	0.22207	0.353308	1.12406	1.7072	33.6862	0.000184367	0.00107223
Tnfrsf23	0.742187	0.420708	0.524	0.318487	0.262953	0.233652	1.12383	0.76352	20.261	0.0011932	0.00465005
Znhit6	33.8381	23.8142	24.6894	12.781	11.8241	15.5043	1.1237	5.77379	66.0368	2.42e-05	0.000231867
TCONS_00049465	5.21277	5.60132	4.9618	1.66106	2.98384	3.07987	1.12235	3.50597	29.4019	0.000644395	0.00284938
TCONS_00109902	4.22037	3.92431	3.4014	1.64464	2.00828	1.97774	1.12193	3.33922	94.7052	2.34e-06	4.59e-05
Stat2	33.8828	33.7421	39.9611	17.935	16.6272	18.1444	1.12166	7.32524	133.214	4.95e-07	1.57e-05
TCONS_00036779	4.53666	4.53429	3.9109	2.09324	2.07124	2.17047	1.12123	5.02754	208.481	6.14e-08	4.26e-06
Tub	0.372149	0.345018	0.217836	0.18204	0.148991	0.121357	1.12063	0.992496	21.5045	0.000970668	0.00394516
Timm9	6.6606	5.57268	5.0065	2.24375	2.98451	3.19422	1.11992	4.20902	69.4739	9.2e-06	0.000117093
TCONS_00047549	27.316	25.5873	25.0057	12.3156	10.9594	14.887	1.11924	6.02447	123.746	6.94e-07	1.97e-05
Il15ra	4.95165	4.42492	4.77615	2.32032	1.98397	2.63394	1.11813	3.98409	96.9296	2.1e-06	4.28e-05
Gm28177	177.229	183.151	201.594	91.9227	88.457	95.5085	1.11792	8.96376	187.726	1.01e-07	5.65e-06
Wdr4	6.50682	6.1494	5.65087	2.95088	3.00515	2.99981	1.11761	4.64336	208.02	6.21e-08	4.26e-06
Prodh	4.57572	3.63989	3.62066	1.72911	2.04584	2.0273	1.11439	4.53352	110.19	1.18e-06	2.85e-05
TCONS_00071360	10.6871	9.17469	7.79755	3.60523	4.10012	5.86531	1.11413	2.19055	37.1796	0.000125088	0.000793841
Slc6a4	1.00506	1.08427	0.821765	0.429953	0.536507	0.459698	1.11402	1.73973	49.1308	4.03e-05	0.000339375
TCONS_00046767	6.77917	7.09127	5.81481	3.19047	3.20256	3.25782	1.11391	3.02379	105.652	1.43e-06	3.29e-05
Alox5	2.36395	2.68143	2.34675	1.42337	1.26302	0.93565	1.1131	2.93717	46.3975	5.1e-05	0.000405516
TCONS_00031531	5.4994	6.14639	5.46011	2.03409	2.44634	3.96944	1.1117	1.50711	24.5752	0.000603637	0.00270901
TCONS_00064335	7.15689	6.29032	5.0211	2.75662	3.23732	3.05899	1.11148	4.18195	87.6869	3.3e-06	5.71e-05
TCONS_00007122	10.0031	8.82432	8.15327	4.07663	4.62148	4.55606	1.11138	4.99866	161.247	2.04e-07	8.76e-06
Cemip2	9.36749	8.01091	6.65331	4.0196	3.77979	3.98759	1.1105	5.68145	117.025	8.96e-07	2.37e-05
Gm15987	38.6995	39.3069	33.3368	17.2329	18.0487	19.5019	1.11013	6.92958	226.395	4.16e-08	3.3e-06
TCONS_00018419	14.4154	11.463	10.9041	6.0399	5.627	6.40886	1.10989	6.30392	131.698	5.22e-07	1.61e-05
Wdr74	15.1368	15.6121	14.2504	7.68356	7.55185	6.90454	1.10941	4.40244	155.365	2.43e-07	9.8e-06
Col4a1	96.1132	139.439	128.927	67.1812	56.2256	56.531	1.10904	9.42248	43.333	0.000444507	0.00213891
TCONS_00084346	6.64861	5.34246	4.44297	2.72666	2.43812	2.9035	1.10726	2.17732	50.7863	3.51e-05	0.00030758
Gm16000	6.28732	5.39718	5.19981	2.87245	2.2789	3.15825	1.10656	0.947357	34.4779	0.000168391	0.000998744
TCONS_00098229	21.6242	23.5936	21.6347	10.2131	10.4303	12.4091	1.10652	6.92472	175.043	1.39e-07	6.97e-06
TCONS_00049468	7.13499	7.67152	6.79879	2.31031	4.11581	4.27556	1.10578	3.4379	29.2584	0.000606806	0.00271914
TCONS_00094222	1.35666	1.39082	1.67182	0.782918	0.698782	0.705587	1.10461	0.899482	32.808	0.00020428	0.00116105
TCONS_00038369	3.80388	3.50261	3.23995	1.43951	2.06746	1.70956	1.10213	3.93788	72.591	7.59e-06	0.000102257
Gm14636	1.15369	0.987504	0.880922	0.540441	0.50654	0.442397	1.10202	2.72687	66.1315	1.14e-05	0.000135245
Cluh	17.1055	15.196	15.965	8.00116	8.0685	7.82357	1.10188	6.30505	220.972	4.67e-08	3.52e-06
ENSMUSG00000121250	2.12194	1.88545	1.98274	0.713667	1.41953	0.833859	1.10058	1.27455	20.1406	0.00121787	0.00472887
Gm39090	0.588583	0.631358	0.580007	0.303464	0.33323	0.253798	1.09996	0.444214	27.5753	0.000395342	0.00195277
TCONS_00089760	3.73529	2.571	2.51035	1.13866	1.71698	1.4949	1.09949	0.91032	23.702	0.00068773	0.00300955
TCONS_00046635	1.99185	2.2203	1.97802	0.819914	1.16234	1.09526	1.09843	1.93585	48.0436	4.42e-05	0.000362045
Simc1	6.3417	6.36903	5.78171	2.75014	2.8353	3.60504	1.09835	4.72594	117.029	8.96e-07	2.37e-05
Cfap69	0.15472	0.119302	0.151297	0.0756125	0.0585745	0.0761194	1.09822	-0.177986	18.368	0.00166327	0.00604652
Clec2g	11.5899	12.9267	12.1669	6.07289	5.13124	7.05596	1.09753	4.72152	93.8917	2.43e-06	4.69e-05
Trim30a	118.864	113.95	110.844	55.8961	54.3281	60.8277	1.09501	8.47702	301.939	1.06e-08	1.57e-06
TCONS_00045750	9.8189	7.41944	7.2564	3.90907	4.73359	3.48439	1.09462	1.74111	37.9609	0.000115159	0.000746926
Uchl1	0.637807	0.833208	0.71902	0.379813	0.42558	0.283618	1.09455	-0.0842846	17.3489	0.00200871	0.00702513
Gm47242	73.9587	105.598	111.501	49.1223	38.6022	58.1261	1.09407	5.13259	25.5307	0.00198737	0.00696767
Hsph1	23.4403	20.7097	31.8988	11.599	13.5067	12.9954	1.0934	7.1315	34.8182	0.000843179	0.00352946
Pisd	5.81999	5.63753	5.33346	2.80667	2.9634	2.58399	1.0931	4.60767	155.099	2.45e-07	9.8e-06
TCONS_00115031	6.485	6.09632	4.94326	2.53798	2.99251	3.18526	1.09301	2.98692	73.7703	7.08e-06	9.78e-05
TCONS_00081332	1.52376	1.01004	1.01322	0.584496	0.613645	0.558138	1.09269	1.69399	35.7634	0.000145851	0.000894143
Ddx21	143.825	150.907	155.548	72.0747	77.4103	75.3351	1.0922	9.20278	228.776	3.96e-08	3.21e-06
Rpp40	1.8542	1.74049	1.91157	0.748077	1.02306	0.980226	1.09214	3.19048	66.8602	1.09e-05	0.000130612
TCONS_00065564	2.45532	2.68857	2.61539	1.03616	1.23842	1.60765	1.09209	1.41894	35.9271	0.00014325	0.000881211
TCONS_00038371	4.74174	4.9347	4.1128	2.22436	2.34767	2.29977	1.09073	6.21884	207.028	6.35e-08	4.29e-06
1700025N21Rik	1.78288	1.31082	1.77634	0.839037	0.506229	1.07957	1.09062	-0.184408	12.46	0.00559961	0.0160963
Gm26571	1.17219	1.13613	0.999552	0.565076	0.643099	0.43437	1.09049	0.198513	21.6109	0.000954061	0.00389158
Chchd4	2.99219	2.69506	2.77296	1.39426	1.46704	1.36845	1.08694	3.47586	119.527	8.14e-07	2.21e-05
Pvt1	3.80319	3.789	3.28345	1.66516	1.95676	1.82503	1.08391	5.08686	155.252	2.44e-07	9.8e-06
Cct3	27.4932	25.8538	24.3233	12.4485	14.1308	12.3346	1.08312	6.96637	188.647	9.82e-08	5.58e-06
TCONS_00061708	6.07799	4.08143	5.7115	2.38534	2.34389	3.2472	1.08312	2.67776	35.6783	0.000147227	0.000901122
Pkd1l3	2.07119	2.49731	2.35537	1.14748	1.10495	1.22911	1.08297	3.63448	94.184	2.39e-06	4.66e-05
Snx7	2.68396	2.20143	2.08885	1.07681	1.25418	1.15961	1.0829	3.43892	87.1996	3.38e-06	5.81e-05
Nrp2	12.708	11.8551	11.9558	6.02888	5.66765	6.65451	1.08175	6.77388	212.11	5.66e-08	4e-06
ENSMUSG00000120687	2.50399	2.83168	1.86906	1.40214	0.845976	1.35308	1.08156	0.612681	18.7131	0.00156285	0.00575586
TCONS_00046632	2.89474	3.69349	4.1489	1.81274	1.87788	1.72524	1.08147	2.82791	46.0073	5.28e-05	0.000417543
TCONS_00021505	3.98791	2.71055	2.99607	1.86044	1.5369	1.43828	1.0807	0.817679	25.0665	0.000561772	0.00256179
Gm35585	1.12709	1.1455	1.86854	0.705021	0.884773	0.501191	1.08024	0.759884	13.3244	0.00459392	0.0136473
Prmt7	8.70958	7.79533	7.66697	3.96852	4.07089	4.10722	1.07955	5.22769	203.815	6.83e-08	4.57e-06
Gm17056	1.1885	1.06847	1.15825	0.423688	0.644497	0.654333	1.07779	1.01594	28.3271	0.000357527	0.00180111
Selp	0.831447	0.969131	0.802829	0.456499	0.356743	0.498212	1.07727	1.55786	40.2456	9.11e-05	0.000625815
Larp1	53.173	51.3635	52.4352	26.1542	26.7451	26.2103	1.07703	8.08557	282.957	1.45e-08	1.79e-06
Irak3	16.9189	17.1353	15.5066	8.11795	7.63951	9.24219	1.07572	5.52836	167.262	1.72e-07	8.02e-06
Nol8	19.1901	19.0021	17.7823	8.58669	10.0152	9.64877	1.07445	7.00496	214.047	5.42e-08	3.88e-06
Pamr1	0.37876	0.297459	0.283663	0.227015	0.141682	0.111008	1.0733	0.584807	14.8034	0.00333316	0.0105824
TCONS_00015261	7.04431	5.49469	5.29418	2.71433	2.8878	3.39041	1.07304	3.09079	66.5037	1.11e-05	0.000132923
TCONS_00079111	1.75034	1.48553	1.43294	0.749724	0.816729	0.783779	1.07222	0.368181	27.8234	0.000382354	0.00190462
Nsun2	37.3759	35.2819	34.1187	17.4377	19.8949	16.5799	1.07209	7.2786	161.113	2.05e-07	8.77e-06
TCONS_00020389	3.91298	3.54293	3.41087	1.77475	1.45137	2.26745	1.07141	1.40147	34.7484	0.000163317	0.000977594
Nes	7.41415	7.02473	6.14098	3.95414	3.13932	3.29329	1.07014	5.06439	99.7578	1.85e-06	3.92e-05
9230111E07Rik	14.3108	10.5199	10.8796	5.81421	5.5381	6.70612	1.06833	2.87895	59.8465	1.75e-05	0.00018483
TCONS_00116898	1.87936	2.23622	1.81038	1.07075	0.998694	0.930267	1.06793	1.63345	47.185	4.76e-05	0.000384931
TCONS_00115295	1.50699	1.10387	0.902413	0.480756	0.73022	0.554528	1.0674	-0.164022	14.1389	0.00383976	0.0118402
TCONS_00116897	1.80419	2.13645	1.75389	1.03313	0.958747	0.893057	1.06686	1.63534	47.4671	4.64e-05	0.000377297
Lins1	1.29538	1.17374	1.13483	0.470134	0.625399	0.735268	1.06685	2.43541	46.6283	5e-05	0.000399585
Fxyd4	2.02117	1.79313	1.56822	1.05202	0.709807	0.957896	1.06629	1.43255	33.3557	0.000191575	0.00110735
Gm37027	10.7198	11.1508	10.16	5.35644	6.0272	4.85547	1.06597	2.41716	67.0704	1.07e-05	0.000129471
Tnip1	81.9426	102.664	96.2202	48.4602	44.9686	49.4777	1.06555	7.98214	120.232	7.92e-07	2.17e-05
Ptpn22	37.507	33.0164	26.9128	14.1191	17.0484	18.2311	1.0651	7.38451	88.735	4.51e-06	7.08e-05
Ergic1	3.05372	3.7113	3.50375	1.67378	1.74001	1.8149	1.06494	4.53919	111.896	1.1e-06	2.7e-05
TCONS_00090240	2.20599	1.8076	2.32038	1.1816	0.926789	1.10811	1.06468	1.06002	30.7481	0.000262134	0.00141807
Lhx6	0.433257	0.387978	0.385104	0.221146	0.187911	0.202293	1.06338	0.590737	30.5884	0.000267397	0.0014406
Zbtb21	10.2365	11.3867	11.7266	5.67507	5.49278	5.83787	1.06277	5.74998	141.823	3.71e-07	1.29e-05
Eif6	13.8395	11.8833	12.6277	6.27589	6.96603	6.26118	1.06248	4.71969	137.2	4.32e-07	1.44e-05
TCONS_00067274	1.09272	1.10052	1.21002	0.574941	0.575706	0.583755	1.0624	1.83952	58.2894	1.96e-05	0.000200129
Gm17229	2.2817	1.74399	2.4673	1.10806	1.04375	1.15839	1.06217	2.22848	43.3892	6.72e-05	0.000499182
Nfkbia	39.0823	50.1171	47.5431	22.3027	19.2259	28.39	1.062	5.81003	47.2048	0.000136686	0.000850348
4930533K18Rik	0.493216	0.469911	0.585772	0.301007	0.267097	0.219322	1.06145	-0.0063983	17.8185	0.00183972	0.00654285
AI506816	9.53916	10.0851	9.48992	4.70126	5.42602	4.70059	1.06127	5.40644	144.743	3.37e-07	1.22e-05
TCONS_00054158	3.17164	4.02239	3.30045	1.72168	1.90802	1.71929	1.06084	2.21223	56.1348	2.3e-05	0.000224842
Gm47863	0.742474	1.36256	0.851553	0.601069	0.426168	0.479266	1.06082	0.746013	15.4727	0.00290233	0.00947218
Gm15419	28.8594	36.839	42.6115	21.0353	17.2624	17.1316	1.05979	4.36425	37.3733	0.000280936	0.00149511
A330023F24Rik	7.24124	6.67461	5.63854	3.33443	3.14237	3.47112	1.05975	5.54378	145.468	3.3e-07	1.21e-05
Pnpla2	13.4593	13.5515	14.4663	6.78791	6.33218	8.09247	1.05942	4.99666	108.761	1.25e-06	2.97e-05
Gm36816	1.48148	1.79149	2.17842	0.986332	0.945546	0.859279	1.05843	0.22023	18.4929	0.00162604	0.0059365
Cd3eap	17.0525	16.7132	17.6672	9.39874	8.63073	8.25616	1.05652	5.03009	133.997	4.82e-07	1.54e-05
TCONS_00081807	7.30674	5.44096	4.85432	2.78845	3.0164	3.15652	1.0565	4.50369	69.1547	9.38e-06	0.000118842
Gm37468	5.75908	5.0593	4.43924	2.67	2.57541	2.52028	1.05642	1.73882	53.0123	2.93e-05	0.000268763
Pfkfb3	22.2952	20.6443	20.1636	10.3793	9.96671	11.9405	1.05544	6.92342	189.477	9.62e-08	5.52e-06
Gm15522	71.8685	78.0059	74.6839	37.5917	36.6001	40.8618	1.05471	5.48975	173.449	1.46e-07	7.17e-06
Myo1b	3.87251	4.20272	3.70317	2.07387	1.8535	2.09945	1.05445	5.0169	154.463	2.5e-07	9.94e-06
9530052C20Rik	0.815574	0.751321	1.49673	0.548601	0.590601	0.438575	1.05367	0.159471	10.3098	0.00952786	0.0246584
TCONS_00011690	1.1353	0.992939	0.941856	0.535749	0.476166	0.559313	1.05242	4.67598	132.535	5.07e-07	1.6e-05
Slc39a6	10.0244	10.7049	9.93398	5.03302	5.51363	5.17072	1.05234	4.99293	169.892	1.6e-07	7.72e-06
Nob1	9.62221	6.68787	6.8553	3.87378	3.86523	4.09621	1.05217	4.35928	69.1991	9.36e-06	0.000118599
Irf1	60.4573	52.9849	55.1977	27.7682	27.9682	30.747	1.05195	7.41541	215.668	5.23e-08	3.81e-06
Glul	30.6257	40.872	46.6479	21.5172	20.5622	18.7924	1.05066	6.83864	34.7043	0.00074748	0.00321188
TCONS_00119398	6.0835	8.33622	6.6371	3.80648	3.03799	3.97938	1.04987	1.2703	30.5261	0.000269485	0.00144956
TCONS_00072274	2.01365	1.91471	1.22383	0.849196	0.949336	0.826544	1.0491	0.0349479	16.7884	0.00223566	0.00766473
Junos	0.683701	0.654634	0.580791	0.304665	0.397238	0.281276	1.04856	1.4677	35.5673	0.000149044	0.000910283
Gm16701	0.741942	0.846022	0.823168	0.334154	0.291214	0.621035	1.04736	0.590834	14.2376	0.00375888	0.011654
TCONS_00106517	5.1906	4.74748	4.53564	2.28867	2.30071	2.85793	1.04728	4.82722	120.969	7.7e-07	2.13e-05
Gm17089	8.81107	7.39464	6.9123	3.98605	3.88627	3.98449	1.04714	3.04016	85.4926	3.69e-06	6.2e-05
Slc3a2	34.3108	48.799	62.6852	25.5941	26.1103	23.8187	1.04662	7.04662	17.0829	0.00816433	0.021786
Gm34093	1.31141	0.910229	1.67239	0.765631	0.709188	0.525983	1.0464	0.062688	11.9702	0.00628802	0.0176733
ENSMUSG00000120765	2.2994	2.22158	1.36175	1.00192	1.1476	0.84792	1.0464	-0.451966	12.2575	0.00587258	0.0167146
Daxx	45.5951	50.6995	58.0805	28.278	24.8047	26.6246	1.04617	6.96017	85.3787	4.68e-06	7.29e-05
TCONS_00017402	22.6177	20.0667	16.4359	11.751	5.76684	12.8519	1.04602	4.14684	11.4633	0.0172039	0.0399915
TCONS_00076544	3.23816	2.1524	1.82016	1.2387	1.16181	1.28845	1.04551	3.70134	34.2666	0.000277542	0.00148302
Bach1	20.4213	16.0259	15.1671	8.78843	8.98111	8.73443	1.04522	6.34259	115.774	9.41e-07	2.45e-05
Clcn5	3.61525	2.72524	2.44342	1.39569	1.50408	1.61267	1.04409	4.67748	72.3428	7.71e-06	0.000102906
Slit2	0.170871	0.159535	0.183667	0.0940066	0.0837472	0.087357	1.04382	1.75437	49.9344	3.76e-05	0.000323597
Fstl3	0.787593	0.672767	0.590689	0.470822	0.26513	0.312363	1.0434	0.390615	16.2368	0.00248988	0.00835481
Epb41l4a	0.981116	1.02516	0.957774	0.485657	0.533422	0.510269	1.04274	2.78553	92.0447	2.65e-06	4.98e-05
TCONS_00007271	2.90128	2.06521	1.88998	1.20632	0.858603	1.46162	1.04076	1.94452	24.185	0.000639583	0.00283325
Ung	1.66091	1.36775	1.29999	0.757086	0.834099	0.639106	1.03847	2.59961	51.5521	3.29e-05	0.000293739
Tmem184b	3.85744	3.90413	4.50171	2.04333	1.93012	2.39701	1.03817	3.88759	75.4689	6.4e-06	9.15e-05
Gm32515	0.565707	0.584738	0.286936	0.281488	0.151938	0.303767	1.03746	-0.108152	9.0322	0.0134775	0.0327467
TCONS_00038370	5.78124	4.65051	4.9773	2.41781	2.66422	2.89753	1.03666	2.88991	72.5375	7.62e-06	0.000102264
TCONS_00080983	10.5389	11.4005	10.3295	5.38735	6.10938	5.21555	1.03645	5.24776	129.252	5.69e-07	1.7e-05
Mphosph10	47.2203	35.3049	34.9105	19.888	20.3483	20.4661	1.03616	6.79168	103.634	1.56e-06	3.49e-05
TCONS_00091581	1.79466	1.94173	1.47749	0.888986	0.879173	0.929366	1.03537	1.62388	47.5306	4.62e-05	0.000375619
Gm17088	8.46516	6.45508	6.44747	3.20063	3.98478	3.86385	1.03525	1.67579	40.0777	9.27e-05	0.000634132
Samsn1	19.3257	15.6214	13.1556	8.09696	8.25199	8.51165	1.03483	5.91851	90.0201	2.93e-06	5.32e-05
Abce1	40.3384	40.1201	34.7813	18.7897	21.8559	19.0381	1.03474	7.46511	157.998	2.25e-07	9.39e-06
4930507D05Rik	1.99529	2.11678	2.35946	1.43628	0.968269	0.955512	1.03247	1.64617	26.6438	0.000449109	0.00215663
Bop1	22.2472	21.5688	20.0707	10.5485	10.8359	11.8103	1.03242	5.59459	200.553	7.37e-08	4.76e-06
TCONS_00117201	2.7276	2.6718	3.57558	1.74521	1.24523	1.68848	1.03219	1.27967	24.5739	0.00060375	0.00270901
Prmt3	11.9436	10.6735	9.54056	5.27597	5.57552	5.84371	1.03139	5.62242	155.302	2.44e-07	9.8e-06
TCONS_00049892	1.95934	3.09631	3.13271	1.66684	0.871588	1.74255	1.03119	-0.0932068	9.98209	0.0103891	0.0265189
TCONS_00116896	1.56187	1.83356	1.50707	0.944677	0.837476	0.76276	1.03097	1.65824	41.654	7.93e-05	0.000564183
Plk2	3.60989	2.80806	2.77869	1.45416	1.4125	1.91701	1.02971	3.40237	53.7215	2.77e-05	0.00025753
Htra1	14.1818	13.6438	12.353	7.38948	6.4493	7.05792	1.02897	4.88798	147.64	3.08e-07	1.16e-05
Irf9	24.5827	27.1689	29.1399	14.7721	13.2049	14.2787	1.02819	6.80572	114.587	9.87e-07	2.52e-05
Kif1a	0.900887	0.674656	0.771555	0.382011	0.312658	0.530831	1.02651	2.49349	30.0872	0.000284758	0.00151026
TCONS_00091580	1.78453	1.93078	1.46915	0.903186	0.874212	0.924122	1.02487	1.62735	46.5223	5.05e-05	0.000402176
TCONS_00070856	5.96624	4.54391	4.17468	2.79686	2.42876	2.40831	1.02389	2.73902	49.0161	4.07e-05	0.00034148
Gm45732	4.48511	5.35205	4.62106	1.96444	3.00259	2.60658	1.02352	1.14409	27.1795	0.000417185	0.00203798
Gm15945	3.43754	2.57229	2.86952	1.36652	2.05792	1.20002	1.02291	0.905444	18.4316	0.00164418	0.00599503
Apobec1	20.9085	26.4128	22.4075	11.544	12.3041	12.6851	1.02222	5.59622	107.156	1.34e-06	3.14e-05
Mov10	5.13767	5.12025	5.72304	2.64926	2.83665	2.89755	1.02218	4.52689	117.17	8.91e-07	2.36e-05
9330136K24Rik	5.85979	4.71746	4.40759	1.94754	2.64402	3.25948	1.02049	3.25191	35.5151	0.000161088	0.000969256
Tmem82	0.560746	0.785844	0.932953	0.355002	0.336455	0.516098	1.01783	1.25614	17.1782	0.00207477	0.0072221
Mapkapk3	7.16065	6.28443	5.76166	3.16766	3.26678	3.63727	1.01748	4.77068	131.781	5.2e-07	1.61e-05
TCONS_00081652	3.14622	3.04607	2.28108	1.47002	1.4049	1.55923	1.01736	2.99428	63.4356	1.36e-05	0.000153533
Dennd4a	37.9745	33.8781	37.9271	20.9858	21.7382	14.8402	1.01689	8.87502	38.8022	0.000541287	0.00248767
Slc41a1	9.89089	7.3405	7.47458	4.32207	3.98742	4.6409	1.01679	4.95905	81.9977	4.44e-06	7.03e-05
Alkbh1	17.1992	14.3557	12.9754	7.22993	7.96957	8.14273	1.01675	6.22853	121.85	7.45e-07	2.07e-05
4930466I24Rik	0.9655	0.959049	0.657847	0.293344	0.388586	0.67467	1.01667	0.61452	11.8871	0.00641472	0.017952
Naa25	17.5177	15.2373	13.7007	7.75272	8.52071	8.07977	1.01638	6.62613	146.314	3.21e-07	1.19e-05
Anxa1	21.4277	28.1781	20.1708	12.9586	12.4387	11.2019	1.01578	5.70423	64.3616	1.7e-05	0.000181278
N4bp1	7.90347	7.49066	7.00923	3.79223	3.80256	4.17904	1.01568	6.13118	211.512	5.74e-08	4.01e-06
Dph2	3.79602	2.96772	2.84497	1.76809	1.76502	1.49705	1.01496	2.90389	54.1828	2.67e-05	0.000250529
TCONS_00050018	4.86053	4.0065	3.09405	1.70849	2.35697	2.20412	1.01393	2.90253	36.7369	0.000131172	0.000822952
Ptpn23	16.3387	14.7229	14.3292	8.17112	7.9438	7.7556	1.01314	6.03353	184.633	1.09e-07	5.97e-06
ENSMUSG00000120030	1.25313	1.79772	2.54332	1.1341	1.32837	0.497959	1.01298	0.541412	6.41233	0.0342043	0.0701873
Syn3	6.64653	9.90002	7.59187	4.14924	3.96227	4.62413	1.01286	6.25324	50.5068	9.4e-05	0.000639896
Polr3e	12.9491	11.6122	11.5166	5.97506	6.17037	6.86835	1.01221	5.5416	165.238	1.82e-07	8.17e-06
Emb	12.0918	12.7763	12.711	6.23163	6.53715	7.07099	1.01208	6.06177	171.05	1.55e-07	7.54e-06
Adamts1	6.78784	5.56371	4.63921	2.91439	3.05223	2.95074	1.01193	4.52919	77.7205	5.63e-06	8.33e-05
TCONS_00089970	4.15174	4.62388	5.33616	2.27053	1.84685	3.36269	1.0113	0.396199	15.1125	0.00312527	0.0100573
TCONS_00109738	6.68551	5.84943	4.69262	3.06051	2.82726	3.17286	1.00927	2.94332	60.0317	1.73e-05	0.000183062
Cd63	12.0289	13.039	12.3863	6.57156	6.37579	6.87635	1.00725	5.1513	162.428	1.98e-07	8.55e-06
Meg3	0.584009	0.446211	0.492241	0.293683	0.225798	0.283966	1.00722	2.90474	49.7305	3.83e-05	0.000327677
Wdr12	8.29325	7.80973	7.35594	3.82757	4.27398	4.30342	1.00669	6.17264	192.37	8.96e-08	5.36e-06
Tfec	2.26546	3.02675	2.42443	1.3653	1.15882	1.56798	1.00585	3.47926	48.4596	4.26e-05	0.000353057
TCONS_00041078	4.23655	3.66522	2.55466	2.56582	1.24806	1.6718	1.00508	2.32059	12.7032	0.00834382	0.0221955
Aimp2	9.15665	9.10968	11.1739	5.52773	5.52894	4.56149	1.00503	3.65624	51.7262	3.25e-05	0.000290835
Gm12970	1.52283	1.96295	2.75765	1.4479	0.796955	1.0755	1.00502	-0.0269694	9.49601	0.0118476	0.0295558
Rufy3	13.3195	16.3665	17.615	7.85027	8.5226	8.83449	1.00204	6.96504	72.7213	1.16e-05	0.000136644
TCONS_00102029	8.25617	7.20209	7.0912	3.83121	4.37244	3.74646	1.00161	5.3309	117.686	8.74e-07	2.34e-05
TCONS_00029453	1.49782	1.2331	1.45258	0.668151	0.816241	0.735589	1.00128	1.03683	30.9228	0.000256522	0.00139613
Egfros	0.358666	0.30229	0.388784	0.141664	0.262115	0.153795	1.00106	0.185343	12.3691	0.00572012	0.0163737

## Sheet: sig_Down_lncRNAs
Geneid	DON_1	DON_2	DON_3	Control_1	Control_2	Control_3	logFC	logCPM	F	PValue	FDR
Plekhg5	1.11183	1.42176	1.25922	4.05246	4.23806	4.02343	-1.60758	3.85056	194.318	8.54902e-08	5.22318e-06
Syt7	0.0417083	0.0703049	0.0632949	0.144884	0.148427	0.126736	-1.15385	-0.339734	16.2915	0.00246318	0.00828808
Gm11491	1.68891	1.74184	2.40886	5.19886	5.99054	4.348	-1.31672	2.06669	44.0104	6.33894e-05	0.000479386
Gm37267	1.37564	0.837352	0.960967	3.60834	3.29765	3.29647	-1.60586	0.634534	50.5974	3.56099e-05	0.000311765
ENSMUSG00000121132	0.993878	1.11688	1.63107	3.5093	3.68904	1.66327	-1.15085	2.36258	9.12973	0.0238687	0.0521823
Ndrg2	0.880951	0.86515	0.777227	2.54156	2.24223	2.84096	-1.50664	2.51614	139.13	4.05115e-07	1.37016e-05
A630023P12Rik	2.92487	2.83542	2.46018	6.23657	6.29883	6.1626	-1.09994	3.20983	114.101	1.00587e-06	2.5553e-05
ENSMUSG00000120205	0.549495	0.595444	0.544583	2.40409	1.74597	1.32646	-1.60504	-0.254352	26.5201	0.000456896	0.00218525
Arhgef25	1.29656	1.10375	0.678002	3.30347	3.08378	3.02473	-1.53588	3.0435	66.8357	1.48504e-05	0.000164163
Tex9	1.74509	1.90953	2.10323	5.6011	5.5208	4.74281	-1.37168	4.97217	137.074	4.3391e-07	1.44462e-05
Gria2	0.0401685	0.0536032	0.0435416	0.189369	0.0833861	0.0833562	-1.28641	0.407406	12.4336	0.0060819	0.0172127
Gria3	0.567486	0.587291	0.466933	1.4483	1.55455	1.54695	-1.40209	3.33016	166.443	1.76406e-07	8.08336e-06
Cdhr3	0.142386	0.124806	0.0493897	0.266485	0.273623	0.293786	-1.32126	-0.12645	16.1771	0.00251944	0.00843739
Aldoc	0.0478502	0.0537718	0.0553262	0.339223	0.461186	0.453928	-2.88147	-0.305414	92.0569	2.6527e-06	4.98245e-05
Fam13c	0.179509	0.286661	0.259444	0.466169	0.532348	0.658195	-1.08926	1.72418	27.8381	0.000381597	0.0019019
Fam13a	0.175878	0.171198	0.176147	0.710176	0.639119	0.916477	-2.02111	2.27959	164.959	1.83926e-07	8.17203e-06
Ldb2	0.405627	0.532526	0.277342	1.37365	1.29082	1.44992	-1.67118	1.57417	64.2714	1.28884e-05	0.000147447
ENSMUSG00000120010	0.296228	0.259268	0.316163	0.69786	0.709548	0.668763	-1.16039	0.219503	28.0954	0.0003687	0.00184957
Cep164	3.28015	4.07005	4.85367	13.5603	13.9081	12.0972	-1.60274	6.41171	92.4175	2.31265e-05	0.000224958
Agl	0.82022	0.681911	0.66461	1.65602	1.68729	1.65863	-1.12213	4.05431	135.771	4.53448e-07	1.47509e-05
Nova1	0.0357003	0.0325961	0.0309585	0.174631	0.203804	0.187855	-2.41574	0.0147296	96.9361	2.10397e-06	4.28103e-05
Zfp521	0.625577	0.489808	0.648416	3.21831	2.82232	3.13734	-2.28995	3.66001	290.184	1.28188e-08	1.66237e-06
Sec16b	0.101012	0.145944	0.125136	0.474671	0.423661	0.432064	-1.73799	0.653874	65.0807	1.22105e-05	0.00014227
AI197445	0.0045131	0.0228223	0.0469639	0.433846	0.152577	0.248852	-3.33599	-0.116899	28.2664	0.000770639	0.00328654
4933431E20Rik	0.0915614	0.16077	0.254742	0.65884	0.889269	0.373223	-1.81392	1.48224	14.4114	0.00895665	0.0235138
Pif1	0.272798	0.299893	0.534841	1.51856	1.66197	0.854422	-1.76596	1.91938	22.2242	0.00258928	0.00863736
Recql4	0.809083	0.742522	0.971873	3.43639	4.6655	1.77492	-1.8818	3.15736	21.9917	0.00460872	0.0136841
Gm14226	0.738227	0.439591	0.431422	1.41304	1.74904	2.00532	-1.60402	1.87069	55.8828	2.34405e-05	0.000226951
Itgax	4.77865	4.94993	4.01239	16.5191	15.2898	15.742	-1.70588	5.59465	378.754	3.58668e-09	8.04405e-07
Itgae	1.62463	1.90069	1.41377	3.84667	5.18017	4.72363	-1.38918	3.81996	104.219	1.51751e-06	3.4307e-05
Tpcn1	1.98659	2.19011	2.89877	5.79734	5.70444	4.16261	-1.0539	4.99488	24.4068	0.00213726	0.00739584
Cela2a	0.286958	0.521892	0.26194	0.745203	0.83308	0.738757	-1.01498	0.0257291	12.2467	0.00588761	0.016749
Greb1	0.0461777	0.00228937	0.0188444	0.147893	0.200582	0.219837	-3.03326	0.0681109	29.0436	0.00067126	0.00295209
Pid1	0.875696	1.0118	0.745578	2.72251	2.8472	2.7244	-1.56911	3.87957	193.515	8.7168e-08	5.28778e-06
Gm44175	0.996633	1.45321	1.15058	3.4174	3.54671	4.99733	-1.63558	3.44808	82.2543	7.46813e-06	0.000101195
Tro	0.128401	0.159321	0.117532	0.703939	0.510883	0.621721	-2.08818	1.45618	116.703	9.07616e-07	2.39493e-05
Arhgap9	11.1731	11.635	10.0407	25.0313	25.5419	27.4517	-1.16062	6.11182	254.056	2.41199e-08	2.5058e-06
Pot1b	4.70757	4.50467	4.85335	9.77873	10.0947	10.0692	-1.00035	5.25947	157.362	2.29039e-07	9.45328e-06
9630028I04Rik	0.0674595	0	0	0.365853	0.442625	0.404969	-4.16178	-0.515752	32.5908	0.000388404	0.00192688
Sirpb1a	1.1245	1.14878	0.965292	3.36268	3.72891	3.45482	-1.61606	2.39111	168.98	1.64394e-07	7.84945e-06
Csnk1e	2.45972	2.9416	3.53334	8.77647	5.91522	6.11324	-1.12716	5.0201	25.3589	0.00211762	0.00733828
Nudt12	0.0473029	0.0797353	0.107678	0.648889	0.520792	0.326035	-2.55829	0.392875	48.6842	4.18144e-05	0.000347522
Syngap1	0.45805	0.579078	0.693492	1.48521	1.46305	1.09522	-1.12972	2.7389	33.248	0.000235952	0.00130121
Accs	0.52269	0.527065	0.404702	1.1487	1.01862	1.10404	-1.08501	2.71594	72.8524	7.47605e-06	0.000101195
Nfasc	1.36138	1.42183	1.49324	3.56363	4.08364	3.57988	-1.30238	5.17625	183.716	1.11217e-07	6.07631e-06
Atp1a2	0.765368	0.529763	0.545076	1.87469	1.30922	1.55867	-1.28563	2.94148	54.2331	2.66076e-05	0.000250443
Foxm1	0.954249	1.10538	1.46676	3.34335	3.15447	1.90648	-1.16075	3.51329	16.5975	0.00602515	0.0170776
Chtf18	0.785734	0.732591	1.32867	2.96617	4.0501	1.63343	-1.50882	3.33915	10.8074	0.0227054	0.0500954
Gsta3	0.53315	0.807815	0.706491	2.40538	2.6701	2.70644	-1.82895	2.82079	131.47	5.25875e-07	1.61254e-05
Ptprv	0.137803	0.200896	0.12273	0.481598	0.53679	0.423978	-1.5526	1.16811	51.5593	3.29114e-05	0.000293722
Ptprb	5.35557	6.24425	5.0572	12.0161	11.0297	12.8118	-1.01826	6.85098	132.02	5.15865e-07	1.61052e-05
Gm10874	0.110499	0.279391	0.105405	0.808425	0.521033	0.609291	-1.8596	0.00169856	24.54	0.000606776	0.00271914
Ptpro	0.205146	0.492602	0.268525	1.54104	1.405	1.3804	-2.06422	2.56013	50.6563	0.00016584	0.000988774
Etv1	0.0508864	0.0461869	0.0746774	0.231433	0.309941	0.266314	-2.1327	1.13435	82.3581	4.35592e-06	6.98505e-05
Gm49083	0.0218218	0.0183918	0.0189234	0.491948	0.446529	0.844219	-4.74563	-0.372545	109.826	1.19667e-06	2.87839e-05
Sh3bp1	8.62258	7.19818	6.86933	20.2167	20.2839	21.3941	-1.36237	5.31375	245.147	2.85681e-08	2.64659e-06
Gm49397	0.355256	0.299416	0.500614	1.39777	1.93588	1.8562	-2.05823	-0.591364	39.204	0.000101245	0.000679727
Gm15513	1.01171	1.11828	0.891716	1.7919	2.61174	2.4633	-1.09321	1.3846	34.434	0.000169231	0.00100268
Gm13963	0.81685	2.11454	1.41671	3.4497	3.3222	3.68424	-1.16046	1.16291	16.5091	0.00256126	0.00855225
Gm13966	2.75238	4.5077	3.87856	8.48788	7.87487	9.70792	-1.12838	2.3687	37.7878	0.000117275	0.000756698
Sort1	0.862948	1.02286	1.03156	4.74107	4.39234	4.42134	-2.12397	4.35563	368.22	4.10621e-09	8.33267e-07
Gm19409	0.236734	0.214871	0.268457	0.728111	0.680451	0.566839	-1.36439	0.4069	35.9703	0.000142572	0.000879189
Ccser1	0.359211	0.31413	0.304473	0.88229	1.01881	1.09051	-1.52549	2.66358	150.874	2.78473e-07	1.07983e-05
Cenph	1.82333	1.62279	2.11241	7.86731	10.6025	4.24206	-1.94429	3.06287	26.8053	0.00254791	0.00851435
Stard9	1.40066	1.33664	1.34969	4.31751	3.98614	4.31319	-1.53787	5.91972	428.902	1.97356e-09	5.70192e-07
Zfp30	0.188383	0.216507	0.185638	0.539055	0.354244	0.472156	-1.1189	1.01315	29.1026	0.000322995	0.00166438
Dock6	2.44165	2.3076	2.23041	5.56593	5.04315	5.15202	-1.08858	5.04337	180.679	1.20244e-07	6.30671e-06
Rapgef4os1	5.71027	7.21906	6.0483	14.2958	12.3015	14.0383	-1.00758	2.6633	57.0645	2.14485e-05	0.000214687
Rapgef4os3	1.00058	1.13909	0.913007	3.27777	3.15552	3.0747	-1.55137	2.85862	168.515	1.6652e-07	7.89613e-06
Rapgef4os2	1.38967	1.22306	0.618543	2.37488	2.25388	2.36245	-1.0382	1.85381	19.4626	0.00150865	0.0056015
Tfr2	0.036009	0.13657	0.260219	1.04153	1.30815	0.256198	-2.46778	1.16114	7.25089	0.0466843	0.0906355
Tbc1d31	1.70459	1.45388	1.76531	5.25448	6.13156	4.80606	-1.62902	4.4688	165.642	1.8042e-07	8.15767e-06
Myh10	3.66276	4.40405	7.59973	19.2715	22.2483	8.34068	-1.57522	6.82349	8.24903	0.0414791	0.0822442
Cdiptos	0.642779	0.643322	0.696755	1.52084	1.58156	1.41128	-1.0959	1.50318	50.7696	3.5108e-05	0.000307783
Cep128	5.66317	4.994	6.25121	13.1148	14.4547	10.0961	-1.06726	6.98976	42.5598	0.000318681	0.00164713
Dglucy	1.28443	1.25899	1.22669	4.13006	4.01716	4.47869	-1.65447	3.63579	305.691	1.00012e-08	1.52215e-06
Zfp467	1.02745	0.93811	1.06599	3.35057	3.03065	4.00859	-1.6849	3.23644	167.178	1.72819e-07	8.02101e-06
Oscp1	0.123822	0.154452	0.098786	0.497192	0.277607	0.321556	-1.45239	0.414895	24.9835	0.000568589	0.00258734
Cyp21a1	0.145921	0.368953	0.463977	1.26205	0.908752	1.14635	-1.64291	0.655959	21.7106	0.00111925	0.00441943
Aire	0.33336	0.344034	0.300882	0.677152	0.811061	0.883376	-1.18607	1.11439	46.6064	5.00916e-05	0.000399585
Slc25a23	0.334252	0.550998	0.443309	0.915782	1.07143	1.02295	-1.08257	1.94444	33.4277	0.000189977	0.00109924
Ssx2ip	2.88106	2.84074	4.23921	9.99358	12.2758	4.90967	-1.35804	4.69151	9.70604	0.0299915	0.0630687
AI838599	0.233056	0.237775	0.132961	0.892185	0.507446	0.889076	-1.83867	1.05072	42.4993	7.30939e-05	0.000532006
Ahrr	0.0303196	0.0441385	0.0334632	0.241519	0.225606	0.208365	-2.54032	0.346802	108.895	1.24381e-06	2.96117e-05
Pacsin3	0.372867	0.46125	0.406785	1.05905	1.01124	1.26226	-1.33029	1.72893	70.9632	8.38568e-06	0.000108701
Jakmip3	0.128886	0.126148	0.18027	0.834717	0.791569	0.861539	-2.41541	1.61246	163.695	1.90634e-07	8.33597e-06
Cd209a	0.591794	0.720451	0.498936	2.04176	1.79889	1.95906	-1.58855	1.02781	70.2068	8.78692e-06	0.000112703
Dlg4	0.734467	0.726604	0.856598	1.71742	1.7489	1.94039	-1.12883	4.08127	106.287	1.38833e-06	3.21294e-05
Ssu2	0.112563	0.0517472	0.0443692	0.487499	0.446098	0.382232	-2.58826	-0.536638	50.1535	3.69449e-05	0.000319514
Zfpm2	0.349295	0.443888	0.414123	0.984309	0.944416	0.944077	-1.15802	2.6951	77.4585	5.71179e-06	8.40787e-05
Spint1	0.169283	0.229864	0.309907	1.16009	1.26342	1.22951	-2.25652	1.02872	92.4349	2.60446e-06	4.92737e-05
Prox1os	0.263253	0.599058	0.273944	1.01898	0.819731	1.11209	-1.27387	0.473891	16.4082	0.00240729	0.0081321
Neo1	0.152266	0.171109	0.214891	0.632432	0.571086	0.531052	-1.59193	1.73207	74.9649	6.59569e-06	9.3479e-05
Kcnab3	0.354233	0.145449	0.252048	0.571793	0.5899	0.605844	-1.15771	0.309912	15.7514	0.00274298	0.00904737
Kcnab2	3.28219	4.07712	3.34433	9.92816	10.2933	10.8833	-1.44972	5.58394	226.119	4.18694e-08	3.30419e-06
Gm35363	0.711322	0.882617	0.839591	2.03391	1.72274	1.91542	-1.1257	0.862642	34.8226	0.000161958	0.000972088
Atp2b2	0.0495195	0.100862	0.0840953	0.266804	0.214774	0.266078	-1.5668	1.07	38.4348	0.000109599	0.000720486
Ccdc34	0.944397	1.07688	1.97514	4.73607	5.13302	2.73145	-1.55817	4.1723	12.5108	0.018775	0.042861
Gm15873	0.651189	0.696595	0.564697	1.85368	1.82717	1.49239	-1.34683	0.343054	37.0239	0.000127188	0.000804173
Prom2	0.0301012	0.0169132	0.0174021	0.324362	0.361534	0.611264	-4.22785	0.272098	123.453	7.01896e-07	1.98416e-05
Gm11149	0.17088	0.370337	0.359873	0.664546	0.622587	0.767099	-1.0787	0.695231	14.5423	0.00352197	0.0110665
Cby1	2.14029	2.26823	2.46243	7.71574	8.08796	7.06736	-1.64324	2.60037	153.476	2.57241e-07	1.01035e-05
Polq	1.73304	1.84108	2.39059	4.92126	5.7849	2.7337	-1.08272	4.96188	9.79207	0.0270354	0.0578662
Aurkb	1.28964	1.42939	2.34394	6.19194	6.1376	3.02449	-1.50572	3.32175	13.1534	0.0146224	0.0350616
Prr15	0.313226	0.208415	0.142959	0.483845	0.784674	0.5718	-1.39573	0.434467	21.7214	0.000937168	0.00383737
Mical3	4.02232	3.39864	4.13063	9.90036	9.54883	8.06065	-1.16403	7.214	101.174	2.78531e-06	5.14951e-05
Fry	0.788667	0.752492	0.584478	2.22948	2.16026	2.38291	-1.58768	5.44052	255.998	2.32644e-08	2.47853e-06
Clic5	0.990411	1.49027	1.12492	4.65237	3.9843	4.07861	-1.72851	4.69818	128.321	1.7334e-06	3.75445e-05
Gm43507	0.311871	0.283878	0.616621	1.49636	1.36512	1.68637	-1.8002	1.02482	38.2659	0.000111753	0.000729027
Gm10392	0.300491	0.417877	0.37784	0.65186	1.16292	0.654745	-1.07182	0.102282	12.2521	0.00588	0.016733
Alg6	0.301525	0.333706	0.277323	0.91463	0.929422	0.771983	-1.43243	2.32813	104.814	1.47894e-06	3.3839e-05
A730020M07Rik	0.0581076	0.048974	0.100779	0.444896	0.499736	0.48233	-2.66307	-0.366355	65.4861	1.18871e-05	0.000139455
Tpx2	4.85731	6.05398	11.932	30.1748	33.5814	15.1517	-1.68891	6.29639	9.38643	0.0339215	0.0697666
Rasgrf1	0.0517487	0.0475795	0.0489549	0.526277	0.397613	0.435126	-3.10462	1.47973	264.994	1.97457e-08	2.18562e-06
Frem1	0.338825	0.503665	0.410059	1.1213	1.30515	1.21362	-1.44573	3.49897	94.5083	2.35791e-06	4.60929e-05
A830082K12Rik	0.058353	0.0860664	0.101205	0.268065	0.194682	0.230939	-1.39343	0.525971	28.5466	0.000347319	0.00175915
Traip	0.551026	0.432987	0.837114	1.49088	1.96831	1.01328	-1.20234	2.7214	11.348	0.0155303	0.0367837
Ctnnd2	0.234596	0.212604	0.288749	1.25109	1.02786	1.15761	-2.12997	2.83095	182.666	1.14241e-07	6.18208e-06
Ttk	0.391475	0.494912	0.683545	1.94869	2.11795	1.01625	-1.5995	2.44965	19.4551	0.00432201	0.0130286
Gm15850	0.220064	0.343125	0.171751	0.889251	0.597144	0.675215	-1.46319	0.245275	24.5961	0.000601779	0.00270443
Gm15851	0.707561	0.563213	0.579493	2.1402	1.259	2.02766	-1.46528	-0.240419	24.259	0.000632568	0.00280921
Dpy19l1	3.76199	4.73183	4.84728	9.46516	10.1721	9.54158	-1.03643	5.47973	79.8947	4.98241e-06	7.64129e-05
Rxfp1	0.0724861	0.0480012	0.0538786	0.169578	0.154313	0.209514	-1.52874	0.290112	39.5996	9.72485e-05	0.000657035
Gm5820	0.298864	0.440803	0.212888	1.19859	0.854651	0.882823	-1.53504	0.695035	30.7626	0.000261664	0.0014163
Khk	5.8938	6.21229	6.86905	13.3417	15.4473	13.2781	-1.05719	4.18278	87.4511	3.33631e-06	5.75615e-05
Podxl2	0.12674	0.278492	0.290467	0.573754	0.442976	0.563586	-1.07537	1.15251	13.6095	0.00473519	0.0140084
Atp1a3	0.668252	0.920283	0.734783	2.07703	1.72141	2.1908	-1.27371	3.03769	73.2281	7.30961e-06	0.000100048
Pon3	0.9917	0.829341	0.806648	2.43286	1.90821	2.26988	-1.24659	2.38023	77.8871	5.57458e-06	8.29182e-05
Ushbp1	1.03913	1.11341	1.20497	3.0426	2.83437	2.98022	-1.30759	3.70645	144.389	3.41306e-07	1.22702e-05
Aox1	0.242557	0.297813	0.329793	0.759151	0.809905	0.737707	-1.31057	2.2048	70.4471	8.657e-06	0.000111372
Aox3	0.0592009	0.0498955	0.0705894	0.141646	0.197511	0.19744	-1.479	-0.181469	28.5627	0.000346585	0.00175673
Abi3bp	1.52289	1.57039	1.12587	3.1911	2.85648	3.67933	-1.11975	4.09331	75.3978	6.431e-06	9.18115e-05
Wdr49	0.0991244	0.0915001	0.0532124	0.240932	0.188975	0.365221	-1.6175	-0.00967203	24.5909	0.000602242	0.00270471
Rnf43	0.845196	0.672213	0.750141	1.75198	1.77573	1.66922	-1.11064	3.02263	87.559	3.31802e-06	5.73039e-05
Gm32461	0.168008	0.235999	0.307573	0.968722	1.00478	1.06253	-1.98425	0.828212	68.1817	9.98043e-06	0.000122924
Thrsp	0.784598	0.300578	0.659769	2.29568	2.11526	1.79733	-1.75323	1.54528	33.4174	0.000343547	0.00174513
Creld1	0.832525	0.897718	0.886509	2.56737	2.04775	2.27023	-1.30586	2.74703	99.5703	1.86472e-06	3.92421e-05
Frem2	0.113867	0.125752	0.095338	0.6096	0.667212	0.74205	-2.50067	2.36638	308.823	9.52638e-09	1.47624e-06
Stox2	0.191679	0.181451	0.178265	0.716062	0.486881	0.538588	-1.57365	2.83304	95.8414	2.21418e-06	4.44556e-05
Gm12915	0.260399	0.555986	0.451624	0.871329	0.803123	1.29689	-1.1154	0.142478	12.5317	0.00550672	0.0158721
Nek2	2.109	1.87463	2.80328	6.40698	6.92598	4.03828	-1.26557	4.17637	20.8721	0.00412672	0.0125637
Selenbp1	0.69836	0.955251	1.20128	4.46065	4.60383	2.74909	-1.95171	2.47215	47.8138	0.000172086	0.00101417
Dclre1a	0.979145	0.927966	1.05344	2.25697	2.54107	1.75607	-1.05878	3.33979	47.1477	4.77584e-05	0.000385642
Stx2	2.24704	2.8025	4.13828	9.63515	11.1265	5.80347	-1.43633	4.76204	13.8379	0.0153899	0.0365167
Pcyox1	2.34266	3.15731	3.69239	6.42765	6.06484	7.24986	-1.00445	4.56214	32.7798	0.000496961	0.00233433
Atcayos	0.196194	0.155334	0.113424	0.354041	0.386124	0.391273	-1.20287	0.265995	25.7559	0.00050877	0.00237213
Vegfd	0.410654	0.500943	0.440452	1.10321	1.22103	0.720824	-1.08159	0.85279	19.8843	0.00127245	0.00489377
Tmem273	0.32447	0.711019	0.281374	2.08403	1.65987	2.29412	-2.09364	0.995995	44.5079	7.09577e-05	0.000521369
Cacna2d4	0.428309	0.335531	0.383325	0.740414	0.962409	0.964505	-1.12871	2.58699	59.7874	1.75834e-05	0.000185475
Gm9801	0.103572	0.0290974	0.0673617	0.345098	0.353224	0.491266	-2.4969	-0.436646	41.1652	8.31824e-05	0.000585437
Mapre3	0.601851	0.849642	1.01773	1.94561	1.72683	2.33507	-1.18012	2.29133	33.1454	0.000205938	0.0011682
Morn1	0.879465	0.761534	0.825336	1.9473	2.21869	1.98753	-1.23136	2.63008	101.273	1.72746e-06	3.74635e-05
Slc16a5	0.147735	0.148231	0.146415	0.688249	0.694734	0.719511	-2.15374	0.679914	124.361	6.78741e-07	1.93799e-05
2210408F21Rik	0.343896	0.310544	0.367449	0.689598	0.784011	0.74823	-1.02944	2.1993	58.1379	1.98136e-05	0.000201878
Plcb2	6.88727	6.85194	6.07511	16.0303	14.8869	16.6076	-1.17522	6.19312	258.166	2.23513e-08	2.39623e-06
Sgip1	0.102693	0.177431	0.184786	0.519807	0.45225	0.586801	-1.63996	1.7799	52.9223	2.94967e-05	0.000270032
Cyp4f16	5.05357	3.88048	3.05882	9.23305	8.14717	8.40818	-1.02577	4.25949	48.3164	5.69039e-05	0.000439902
Gm36723	0.347094	0.381103	0.336891	1.00774	1.01706	1.10165	-1.46312	2.50822	156.209	2.37004e-07	9.61898e-06
9030404E10Rik	0.938453	1.36767	1.25462	3.12688	2.67869	2.36475	-1.10343	1.39995	29.8524	0.000293359	0.00154626
Gucy1a1	1.23614	1.80355	1.42172	6.31279	5.81447	5.5201	-1.89384	4.66217	181.524	1.93934e-07	8.45471e-06
Megf6	0.221342	0.178197	0.14897	0.882472	0.928766	0.928433	-2.2385	2.10352	217.957	4.9805e-08	3.67522e-06
Shcbp1	0.483659	0.470349	0.734879	1.35393	1.79475	0.882348	-1.16151	2.5885	12.865	0.0103107	0.0263661
Tac2	0.0755371	0	0.294768	0.931774	1.54568	0.302306	-2.78745	-0.377045	7.11185	0.0403274	0.0803813
Rhobtb1	1.42642	1.87371	1.54527	3.53474	3.25456	3.55434	-1.00366	3.93377	73.2568	7.29706e-06	0.000100048
Npnt	6.75674	10.2679	7.94709	20.8383	19.1624	20.0351	-1.17586	6.13844	64.8234	4.04219e-05	0.000340262
Tmem44	0.289692	0.244157	0.248677	1.07539	0.900758	0.94988	-1.81766	2.45221	181.314	1.18286e-07	6.26025e-06
Ttc12	0.400787	0.371568	0.397204	0.745229	0.840485	1.06423	-1.08699	1.54334	41.0117	8.44487e-05	0.000591662
4932702P03Rik	0.137021	0.18766	0.0990178	0.427406	0.396187	0.44682	-1.49153	0.407193	36.0676	0.000141061	0.000871837
Selenop	15.1447	26.1458	25.7581	53.2644	49.5534	63.0291	-1.20866	6.76915	22.7443	0.00432224	0.0130286
Ecm2	0.38046	0.459738	0.671777	1.43503	1.67611	0.823487	-1.28375	2.37129	13.6792	0.00920259	0.0240189
Sh3rf3	0.0862387	0.0757118	0.0779003	0.565516	0.383621	0.540073	-2.54342	1.07765	136.616	4.4066e-07	1.44695e-05
Dnah8	1.4195	1.39264	0.988637	3.68466	3.56596	3.77092	-1.45343	6.02885	167.692	1.70364e-07	8.01814e-06
Gm44174	0.988004	1.97287	1.89809	3.94392	3.94875	5.83988	-1.39164	2.40483	23.9614	0.00153423	0.0056771
Tle6	0.151686	0.184662	0.226538	0.523332	0.494819	0.554598	-1.3789	0.192186	32.5961	0.000209466	0.001182
Espl1	0.817944	0.716951	1.47277	3.56014	3.91107	1.94161	-1.55022	4.16999	11.7188	0.0213134	0.0475596
9130019P16Rik	0.317918	0.30735	0.304071	0.926712	0.806935	0.956332	-1.44352	1.75345	101.794	1.68785e-06	3.69334e-05
Sulf2	1.33415	1.16927	1.39525	5.02255	3.89211	4.6318	-1.70727	4.0764	180.76	1.1999e-07	6.30671e-06
Gm49179	0.23519	0.259891	0.249275	0.840333	0.85557	0.901745	-1.70941	1.48148	128.068	5.93183e-07	1.76064e-05
Tmem276	0.582485	0.503201	0.441978	1.48658	1.02349	1.38575	-1.26627	0.723703	33.7119	0.00018382	0.00107015
Tmie	0.571923	0.66633	0.758526	1.85315	1.9904	1.98969	-1.44983	2.01679	87.9803	3.24777e-06	5.66123e-05
Mlph	0.116584	0.151482	0.0968866	0.991794	0.233374	0.259211	-1.94347	0.764167	7.5865	0.0367409	0.0745541
Rad54b	0.477064	0.728291	0.835205	1.88756	1.94598	1.53301	-1.29683	2.83404	35.1598	0.000286482	0.00151705
Krt80	0.325638	0.401387	0.338863	1.61713	1.92296	1.97295	-2.27684	2.79435	281.251	1.48768e-08	1.81135e-06
4931431B13Rik	1.4125	3.25091	3.98873	11.8468	10.6977	10.8227	-1.8398	3.32035	22.948	0.00413455	0.0125808
Tcaf1	0.801897	0.575726	0.753922	1.68134	1.80399	1.87778	-1.24256	3.57838	87.9622	3.25075e-06	5.66123e-05
I830077J02Rik	3.26984	3.98837	2.68588	10.0218	10.7071	10.7679	-1.57714	4.2881	161.845	2.00994e-07	8.63007e-06
4930570N18Rik	3.37039	3.23698	2.10708	14.4028	14.0165	15.057	-2.23477	1.53407	149.271	2.92609e-07	1.11834e-05
Cdca3	1.38012	1.75243	3.61405	10.6903	11.6162	4.57051	-1.89328	3.99626	9.84268	0.0306778	0.0642662
Clec4g	0.750446	1.0779	1.66817	2.94929	2.79286	2.97986	-1.21288	2.33037	19.6901	0.00247356	0.00830986
Cela1	0.304687	0.875005	0.949227	4.34881	4.76886	2.72982	-2.36652	2.42184	25.76	0.00317212	0.0101742
Hoga1	0.103675	0.0776704	0.199789	0.617385	0.840384	0.799103	-2.4532	0.0472592	50.2338	3.66991e-05	0.000318196
Mmp16	0.612506	0.625043	0.627489	1.48402	1.31425	1.52472	-1.12265	3.15339	106.32	1.38642e-06	3.21294e-05
Cyp2e1	0.627049	0.203264	0.784273	1.39515	1.53414	1.41562	-1.33787	1.12067	10.5277	0.0137713	0.0333493
Pcdh12	0.743132	1.1368	0.916354	3.82604	3.35159	3.36184	-1.8218	3.73549	136.655	4.41323e-07	1.44695e-05
Cd5	1.87987	1.90037	2.26211	5.01332	4.88118	5.25043	-1.2325	4.10923	122.099	7.38256e-07	2.05889e-05
Tmem178b	0.00676554	0.0228084	0.0430241	0.247488	0.110351	0.126356	-2.60433	0.162392	21.2829	0.00205082	0.00715317
Bub1	0.686374	0.664002	0.703898	3.02108	2.95235	1.58712	-1.79571	2.79927	47.7692	0.000167278	0.000994569
Gm39323	1.33562	1.06604	1.01249	2.64117	3.09264	3.2882	-1.31669	2.60149	93.1225	2.5194e-06	4.81995e-05
Bvht	0.347614	0.320228	0.45567	0.914666	0.83429	0.869938	-1.12577	1.03212	31.6537	0.000234548	0.00129514
Gm43791	1.94613	2.24946	1.78408	5.86554	8.60763	4.30227	-1.56213	0.974455	32.7957	0.000204577	0.00116202
Dmpk	3.5518	3.71784	3.45528	8.65568	7.74748	8.96867	-1.15338	4.68914	184.985	1.0769e-07	5.9407e-06
4930405A10Rik	0.298728	0.223798	0.302225	1.15771	0.885901	0.900343	-1.74659	0.039548	44.4286	6.09828e-05	0.000465423
Gm32633	3.20551	3.0206	2.49019	6.85529	5.84235	6.03823	-1.02065	2.41943	58.0186	1.99876e-05	0.000203045
Epha3	0.176637	0.24728	0.186926	0.695304	0.346261	0.572457	-1.31	1.69918	24.8556	0.000754858	0.00323446
Tmem231	0.140479	0.171473	0.235239	0.782978	0.767121	0.788387	-1.99192	1.38204	89.2019	3.05396e-06	5.46825e-05
Col6a5	0.704955	0.549877	0.613719	1.2982	1.24206	1.67926	-1.08615	3.24622	60.6601	1.65261e-05	0.000177172
Gm30948	0.194077	0.199921	0.182324	1.04107	1.10794	1.86508	-2.70194	1.87595	131.252	5.29905e-07	1.62168e-05
Gm37915	0.259517	0.291634	0.55921	1.1507	1.66518	0.685415	-1.55457	1.3671	12.2963	0.0113574	0.0285375
Gm37446	0.0251668	0.0848441	0.0436483	0.353261	0.246293	0.391689	-2.55338	-0.262008	42.7679	7.12441e-05	0.000522161
Celf4	0.148561	0.209535	0.236625	0.350778	0.517896	0.436818	-1.03258	1.45992	21.3803	0.000990506	0.0040124
Gm50321	0	0.105717	0.0334685	0.689494	0.446378	0.360406	-3.24993	-0.35148	24.657	0.00112089	0.00442286
Cdc20	2.17319	2.03119	3.34627	6.76692	7.10163	4.73272	-1.20623	3.02408	21.797	0.00214989	0.00743047
Gng8	0	0.115281	0.0889599	0.62544	0.730141	0.94276	-3.30155	-0.557674	38.6793	0.000106856	0.000706829
Plbd1	7.88681	12.8694	12.0159	28.494	24.6463	29.2257	-1.23437	5.6439	38.2651	0.000585278	0.00264568
Prkn	0.129871	0.156674	0.128079	0.363943	0.262803	0.328385	-1.11325	1.24272	35.1521	0.000156084	0.000944627
ENSMUSG00000120318	19.9018	20.3814	20.0262	67.4352	56.9602	86.3947	-1.71308	4.94578	166.15	2.34085e-07	9.56885e-06
Cdk1	0.490493	0.80012	1.68766	4.72007	4.89871	2.26554	-1.89019	3.60431	9.17653	0.034039	0.0699324
Pde4a	0.547306	0.561556	0.551257	1.31872	1.16136	1.18513	-1.05408	2.76233	82.0818	4.42126e-06	7.02547e-05
Hmcn1	1.47605	1.7398	1.67082	6.53339	6.15415	6.28191	-1.86655	6.37325	415.126	2.30907e-09	6.34845e-07
Slc16a2	0.109877	0.164633	0.217033	0.493333	0.407311	0.537457	-1.43921	0.499113	27.7273	0.000387319	0.00192261
Naaa	3.44776	3.31252	2.69266	15.2542	14.6214	14.7592	-2.15523	5.04268	533.952	6.86409e-10	3.1623e-07
2610307P16Rik	0.157867	0.115073	0.0850995	0.417418	0.292289	0.311157	-1.43757	0.524873	29.8309	0.000294162	0.00154815
Ednra	0.5655	0.732942	0.729403	1.58068	1.73341	1.55105	-1.16825	2.6521	65.0074	1.22702e-05	0.00014277
Hmgb3	6.10376	6.87222	7.46481	24.2682	30.8722	9.31324	-1.5726	4.9705	9.48844	0.0325042	0.0674211
Adamts10	6.52927	6.22307	5.58549	16.0387	16.2066	16.5205	-1.32488	6.50939	371.589	3.93075e-09	8.23737e-07
Syt15	0.272118	0.416219	0.43262	1.03315	0.82492	1.098	-1.2976	1.81977	39.4028	9.92124e-05	0.000668185
Gm9949	0.426999	0.894562	0.497238	1.46339	1.58468	1.12841	-1.10376	1.11832	15.7536	0.00279295	0.0091767
Camk2a	0.153381	0.217412	0.169284	0.459657	0.527229	0.520839	-1.38511	1.36418	59.5767	1.78509e-05	0.000187222
Egflam	0.590938	0.763201	0.962223	1.6926	1.86846	1.66362	-1.0751	2.94226	35.0032	0.000172072	0.00101417
Ncald	0.20015	0.0715652	0.194604	0.477272	0.318364	0.531315	-1.42303	1.37078	13.9441	0.0069581	0.0191767
Col4a4	0.132418	0.283143	0.178624	0.479803	0.349062	0.468884	-1.02906	1.75494	15.066	0.00394824	0.0121046
Slc18b1	0.167733	0.154831	0.131601	0.394102	0.511636	0.369383	-1.40156	-0.0278207	30.3868	0.000274224	0.00146948
Gm43914	0.525707	0.627689	0.949754	4.13684	4.40425	4.83125	-2.55665	0.646337	99.7681	1.84812e-06	3.91524e-05
Gm43915	0.986758	1.01018	1.12898	2.36012	2.61529	2.01246	-1.0706	3.08251	58.4202	1.94086e-05	0.000199301
C920021L13Rik	2.13954	2.03619	1.64674	5.08592	5.15035	5.53999	-1.3531	4.17774	188.345	9.89775e-08	5.60522e-06
Nrp1	3.26312	2.75469	2.63137	6.39583	6.05939	6.67925	-1.05988	5.48652	151.95	2.69446e-07	1.05103e-05
Hydin	0.0302973	0.0194553	0.0425375	0.0859143	0.102685	0.0795521	-1.44314	0.170998	22.5247	0.000824654	0.00347378
Npl	0.16698	0.466642	0.342951	0.934552	1.03209	0.922291	-1.45496	0.960998	23.042	0.00082175	0.00346378
Plxnb1	1.05805	1.04951	0.971625	2.82029	2.38949	2.39588	-1.2186	4.08258	140.182	3.9128e-07	1.32864e-05
Slc9a3r2	3.56998	3.97034	5.0147	11.7298	10.7096	12.3501	-1.37409	4.37	93.5814	3.0918e-06	5.48417e-05
Gm16054	0.228895	0.301432	0.297739	0.705874	0.903661	1.31047	-1.70926	0.231956	35.1543	0.000156045	0.000944627
Crip2	1.27695	2.54953	2.12868	4.40855	4.41192	4.02443	-1.01119	2.71891	19.087	0.00229044	0.00781638
Tacc3	6.43237	5.16814	7.19804	16.1109	16.5359	9.5518	-1.08002	5.16536	15.7532	0.00900511	0.0236228
Gm16499	0.110421	0.149937	0.0744758	0.24006	0.294716	0.365534	-1.32977	-0.128352	19.5906	0.00133868	0.00509926
Pak1	1.83471	2.11924	2.53533	5.52459	4.91449	5.51728	-1.20256	3.87296	74.097	6.9414e-06	9.60415e-05
Gm50301	0.260072	0.116043	0.159197	0.806899	0.639696	0.897974	-2.05582	-0.222787	40.812	8.61295e-05	0.000600476
Aif1	8.17025	13.5	13.9197	35.4029	33.3824	38.2498	-1.4904	5.1693	45.6515	0.000417257	0.00203798
E230034D01Rik	0.440174	0.396138	0.265256	0.952021	0.882786	1.21422	-1.38526	1.28293	44.3401	6.14826e-05	0.000467246
Cabp1	0.0713924	0.120341	0.073518	0.2771	0.254064	0.250004	-1.45747	0.0858394	30.2887	0.000277621	0.00148302
Phactr2	2.58178	3.33522	2.9221	7.03589	6.86903	7.62468	-1.19336	5.87077	133.387	4.91987e-07	1.56949e-05
Gm26660	0.241024	0.230224	0.188109	0.560447	0.536081	0.557324	-1.24116	1.33555	61.7687	1.52911e-05	0.000167838
Ccdc158	0.238969	0.27561	0.236314	0.69548	0.682574	0.667414	-1.35499	1.54412	82.0063	4.43934e-06	7.02547e-05
ENSMUSG00000121048	0.982865	1.04533	0.953785	2.22969	2.06115	2.26854	-1.04637	0.852549	35.7977	0.000145301	0.000891867
Snx31	0.106395	0.0896716	0.161461	0.550613	0.425957	0.362722	-1.80608	-0.190928	31.2921	0.000245124	0.00134613
Pld4	6.24631	6.6012	6.13367	17.4185	17.4606	18.7178	-1.40854	5.36958	352.973	5.02865e-09	9.73572e-07
Pld1	0.451745	0.631179	0.440494	1.3408	1.40399	1.32135	-1.32771	3.58248	89.8425	2.95791e-06	5.34115e-05
Scamp5	0.40013	0.325403	0.316547	1.22423	0.980522	1.2736	-1.65349	1.4903	92.0556	2.65287e-06	4.98245e-05
Gstt3	0.0609585	0.125588	0.140965	0.282339	0.331425	0.379496	-1.48023	-0.166094	21.1306	0.00103188	0.00414163
Stra6l	0.609286	0.467667	0.342019	1.43697	1.36485	1.41999	-1.49527	3.15601	81.7813	4.49368e-06	7.07519e-05
Afp	0.347688	0.351644	0.227806	0.5587	0.941735	0.604693	-1.09924	0.795968	17.598	0.00191685	0.00676492
Cercam	0.415376	0.479746	0.827137	1.74719	2.11464	0.950905	-1.38373	1.89375	11.5496	0.0139604	0.0337163
Per3	1.1565	1.19614	1.08274	2.77643	3.08189	3.10247	-1.2946	4.29611	229.789	3.88022e-08	3.17992e-06
Dbi	6.53308	8.77596	8.68051	18.4169	15.2716	19.0256	-1.04119	4.17449	53.6314	2.94392e-05	0.000269796
Paqr6	0.0642796	0.162528	0.148645	0.893163	0.848287	0.952789	-2.71586	0.357674	81.2556	4.62383e-06	7.23714e-05
Ccdc18	1.41985	1.44214	1.93284	3.95746	4.66774	2.85288	-1.16777	4.11738	25.4432	0.0017528	0.00630609
ENSMUSG00000120368	0.98044	0.75747	0.743939	3.71857	1.74454	1.23527	-1.35853	0.0307635	10.2755	0.0106459	0.0270851
Rgs6	0.0882735	0.0393873	0.0562859	0.150191	0.168619	0.14085	-1.24877	0.154678	18.3591	0.00166595	0.00605366
Rgs2	3.27882	4.97662	4.4423	11.432	10.2002	11.6322	-1.29547	4.7816	70.9232	2.1999e-05	0.000218529
Rgs3	2.62369	3.61035	3.70845	9.45683	8.67245	9.41071	-1.3757	6.05916	90.6314	1.02654e-05	0.000125617
Kif15	2.36375	2.24098	2.82998	8.94145	10.3048	4.87436	-1.61132	5.84158	22.9178	0.00545618	0.0157637
Kif11	3.37271	4.30648	8.0332	18.8323	22.1089	9.34291	-1.57971	6.34678	8.28418	0.0411795	0.0818024
Gm16070	0.106023	0.107756	0.0973495	0.978886	0.97378	0.942924	-3.12694	2.14744	520.101	7.79295e-10	3.16282e-07
Cep89	3.78547	4.02687	4.63123	9.61751	9.5437	7.9434	-1.03257	5.05724	69.0887	9.44968e-06	0.0001194
Carmn	3.05565	3.50546	3.67451	8.83027	8.05372	8.12027	-1.19721	4.86284	127.678	6.01561e-07	1.77716e-05
Esyt3	0.0583301	0.159775	0.113811	0.272922	0.265961	0.249654	-1.13905	0.464092	13.3885	0.00452837	0.013492
Prrx2	0.01327	0.190131	0.218642	0.711205	0.543076	0.424863	-1.84878	-0.438746	10.6924	0.0108506	0.0275114
1700048O20Rik	1.47531	0.825461	0.967582	2.932	1.37873	3.26365	-1.13218	1.9252	9.91068	0.0174436	0.0404983
Idh2	6.67656	7.29661	8.11789	17.8265	17.4442	17.7867	-1.1717	5.00523	131.465	5.25971e-07	1.61254e-05
Gcdh	2.08823	1.81574	2.3107	4.69441	6.3217	4.39503	-1.22048	3.30428	53.0756	3.02166e-05	0.000275145
Hpn	0.266507	0.235312	0.286135	0.83131	1.10649	0.502255	-1.5436	1.16326	28.1452	0.000418641	0.00204357
Kif23	1.72583	1.93756	2.93323	7.80324	8.06392	5.40136	-1.59349	5.1832	28.4507	0.00273535	0.00902921
Dnah7b	0.023439	0.0384121	0.0180674	0.210476	0.158715	0.201507	-2.73626	1.13007	109.322	1.22193e-06	2.91722e-05
ENSMUSG00000120460	2.28841	2.13077	2.23016	5.20995	4.92504	4.98142	-1.09641	2.11881	76.5125	6.02925e-06	8.74427e-05
Acacb	0.429566	0.321059	0.473252	1.60195	1.45178	1.43444	-1.78487	3.18491	128.034	5.93905e-07	1.76064e-05
Gm15401	1.05849	1.23523	1.34154	3.9205	4.91137	4.04065	-1.72865	2.13571	113.068	1.04839e-06	2.63582e-05
Dzank1	0	0.031855	0.0273132	0.155408	0.170933	0.193281	-2.96258	-0.249211	29.75	0.000437274	0.0021117
ENSMUSG00000119953	0.276468	0.582528	0.279704	1.02898	0.79939	1.04498	-1.23558	0.633812	17.4622	0.00196632	0.00691232
Plekha6	1.21909	1.45981	1.33092	10.2473	8.57698	10.9658	-2.80186	6.10895	615.534	3.45132e-10	1.89778e-07
Wscd2	0.0814689	0.0972729	0.1045	0.238241	0.152512	0.221893	-1.0174	1.21806	22.0861	0.000883941	0.00365454
Cep112it	0.0216269	0.0182275	0.0281315	0.220779	0.211649	0.240424	-3.18313	-0.64649	89.1256	3.06565e-06	5.46953e-05
Cox6b2	0.563665	0.910542	1.30346	3.23674	4.57598	2.13051	-1.73377	1.25365	20.1887	0.0024443	0.00823756
ENSMUSG00000120142	1.15801	1.17856	1.06105	2.88106	2.83806	2.31238	-1.15433	1.20297	43.6407	6.5612e-05	0.00049037
Pclaf	1.23814	1.02529	1.22841	3.37608	4.27628	2.68794	-1.48015	3.46174	66.9483	1.80732e-05	0.000188672
Fgfr4	0.154284	0.210529	0.140162	1.79376	1.53603	1.70536	-3.2195	1.70788	296.457	1.15767e-08	1.58926e-06
Fgfr3	0.759808	0.781323	0.706178	2.02573	1.5816	1.81706	-1.18415	3.18692	93.9219	2.42468e-06	4.69282e-05
Spc24	3.15547	2.90668	5.12189	11.0559	13.7578	5.50473	-1.34614	4.14714	8.30613	0.0382896	0.0770856
Mvk	1.17709	0.992073	0.801415	2.68135	2.65702	2.18887	-1.26183	2.22683	61.7321	1.53301e-05	0.000168157
Gm16271	1.65598	3.88798	2.35919	7.0438	7.57687	5.36502	-1.23263	0.0970897	14.794	0.00333979	0.0106015
Nlrc3	2.87871	3.18015	2.75174	6.52011	6.82527	8.04071	-1.18951	5.13617	162.07	1.99696e-07	8.61775e-06
Adam22	0.313765	0.34699	0.301973	1.3377	1.50869	1.44847	-2.06788	3.63296	395.308	2.92086e-09	7.11271e-07
Adam28	0.0765035	0.054926	0.022114	0.0699034	0.173939	0.211676	-1.49135	-0.049749	9.2112	0.0156198	0.0369798
Shtn1	1.75816	2.18895	2.65441	6.72882	7.19454	8.66934	-1.6759	4.88819	92.9729	1.45807e-05	0.000161917
Proca1	0.365192	0.413317	0.262397	0.958648	0.844744	1.15067	-1.41523	0.760318	41.0621	8.40299e-05	0.000589212
Mxra8	1.73008	1.9542	1.34562	3.51259	3.49892	4.51285	-1.10837	3.0007	55.3078	2.44901e-05	0.000234132
Rnf144a	2.30799	2.64142	2.59787	5.96873	5.90144	6.68442	-1.20576	4.98181	164.926	1.84094e-07	8.17203e-06
Cmtm8	0.0918172	0.0902825	0.0796218	0.377532	0.292713	0.313022	-1.81568	-0.413791	42.7974	7.10445e-05	0.000521543
ENSMUSG00000120623	4.73727	5.96162	5.06472	15.0713	12.182	13.3607	-1.27526	2.90856	85.8667	3.61931e-06	6.1084e-05
Aspm	1.78498	2.43733	4.52297	10.9848	13.3875	5.51923	-1.67377	6.20891	8.6773	0.0383799	0.0772128
B4galt4	0.672228	0.839608	0.800667	2.09457	1.95992	2.12489	-1.32379	2.18683	89.2981	3.0393e-06	5.44773e-05
Fxyd2	0.0909651	0.109524	0.214111	0.442201	0.404646	0.265815	-1.3173	0.0945587	13.1473	0.00478092	0.0141142
Rgs10	13.9466	14.395	13.8747	40.0186	43.2586	43.2296	-1.49417	5.56878	397.075	2.85899e-09	7.11271e-07
Sema4f	0.108222	0.165839	0.179164	0.33897	0.463906	0.433115	-1.3407	0.61274	28.7345	0.000338861	0.00172373
Fmo1	0.189885	0.135685	0.200461	0.62508	0.694106	0.833362	-1.9401	1.49866	95.4534	2.2549e-06	4.48405e-05
Fmo5	0.518158	0.703376	0.528863	1.62668	1.63591	1.69649	-1.41102	2.66038	102.147	1.66172e-06	3.65964e-05
Cep290	2.1482	2.07485	3.2673	6.10944	6.77388	4.73344	-1.13923	5.59296	19.484	0.00548596	0.015823
Adamtsl2	1.47482	2.22807	1.53584	4.99365	5.43379	5.06702	-1.47559	4.77013	96.4085	5.52613e-06	8.22693e-05
Adamtsl3	0.114252	0.107622	0.113647	0.363053	0.281023	0.230117	-1.29494	0.680237	30.7892	0.000260802	0.00141311
Fads1	0.984226	1.0483	1.26149	2.53488	2.61249	1.99113	-1.02422	3.06318	40.8873	8.54913e-05	0.000597248
Adgra3	0.221318	0.440644	0.4506	1.00961	0.84753	1.06688	-1.28963	2.44936	23.9288	0.00134889	0.00512441
Ccnb1	0.999679	0.993372	2.07093	5.56985	7.5049	2.61781	-1.85163	3.78647	10.3004	0.0279083	0.059426
Iqgap3	0.267449	0.342931	0.551071	1.10844	1.3097	0.656647	-1.30592	3.00687	10.523	0.0209396	0.0468975
Gata6	0.231915	0.242643	0.319005	0.578274	0.554954	0.664995	-1.08205	1.50623	34.8346	0.000161739	0.000971588
Gm20429	1.12652	1.21648	1.26996	4.37243	5.13644	5.67936	-1.97738	3.51505	251.292	2.54045e-08	2.51145e-06
Sned1	2.00426	2.30853	2.06854	9.7055	8.10829	9.73425	-2.02049	5.72091	405.034	2.599e-09	6.71251e-07
Kif22	2.5582	3.12678	5.13641	11.798	13.7361	6.74519	-1.48004	5.12761	11.2786	0.0235811	0.0516729
Gm49291	0.112554	0.322532	0.273293	1.34052	0.901228	1.02103	-2.08702	0.652076	38.5315	0.000111625	0.000728472
Fmo2	0.334038	0.242431	0.172998	0.34732	0.825514	0.441492	-1.03071	1.1598	8.15222	0.0218654	0.0485689
ENSMUSG00000120221	0.105711	0.252435	0.137505	0.644496	1.06588	0.705109	-2.16158	-0.393639	33.0929	0.000197548	0.0011319
Gm48742	0.190641	0.281182	0.144655	0.54736	0.561828	0.688787	-1.445	-0.117781	25.747	0.000509412	0.00237292
Hecw1	0.0301515	0.0403605	0.0199945	0.147866	0.119924	0.170356	-2.17864	0.410163	62.6435	1.43944e-05	0.00016058
Gm44850	0.430771	0.77563	0.730131	2.13215	2.16011	1.82847	-1.55578	0.866901	40.3565	9.01177e-05	0.000620916
Adamtsl5	0.286567	0.385509	0.258063	0.80637	0.612864	0.735173	-1.12183	1.29841	32.1838	0.00022002	0.00123111
Ctsf	0.299406	0.561248	0.519277	1.0364	1.15276	1.06511	-1.13622	1.96985	26.8747	0.000444572	0.00213891
Tst	0.148089	0.235755	0.292511	0.86787	0.966173	0.526814	-1.69885	0.716797	28.2917	0.000359741	0.00180889
4930471G03Rik	0.435523	0.298241	0.566514	2.50091	2.49436	2.20297	-2.37268	0.476332	79.2977	5.15023e-06	7.81259e-05
Fbln5	0.745544	1.26941	0.97631	2.57862	2.21767	2.59194	-1.21035	3.57042	44.3337	0.000104496	0.000695587
Hey2	0.113314	0.100278	0.0687843	0.76154	0.65024	0.524036	-2.69496	0.790486	113.326	1.03756e-06	2.6163e-05
Incenp	11.7579	10.9382	17.3638	36.3899	34.0294	23.5335	-1.137	6.58497	15.3375	0.0114212	0.0286733
Gm29683	0.16986	0.292047	0.294597	1.93054	1.30567	1.72215	-2.60596	1.86678	117.55	8.81457e-07	2.34771e-05
Gm15444	6.5727	7.17883	11.1086	20.4831	27.4477	11.0944	-1.15297	2.44584	7.84405	0.033793	0.0695528
Gdpd2	5.66861	7.55183	7.01612	14.9041	15.4159	13.9844	-1.03963	5.61938	76.6934	5.96692e-06	8.68554e-05
Gm44081	0.809409	1.1256	0.912473	1.99687	2.37636	2.77143	-1.22526	0.154143	25.3278	0.000540932	0.00248671
Gm48283	0.617902	1.0118	0.734854	1.98248	1.4293	1.69571	-1.01529	0.908587	19.0529	0.00147104	0.00549779
Alms1-ps2	0.236471	0.398602	0.298272	1.26187	1.07103	0.889022	-1.68881	0.779254	45.608	5.4766e-05	0.000427893
5033421B08Rik	0.393027	0.435854	0.340824	0.967863	0.662525	0.864652	-1.00219	-0.297406	13.8329	0.00410415	0.0125062
Fcrl6	0.174909	0.0900874	0.109544	0.396792	0.302578	0.509877	-1.61266	-0.4184	23.2758	0.00073388	0.00316541
Csf1r	13.7008	21.4612	22.8788	46.8748	44.3264	49.0201	-1.1759	7.56077	28.8355	0.00210111	0.00729145
Gpr162	0.345792	0.274295	0.235187	1.32088	1.20041	1.44118	-2.12891	1.62594	154.935	2.46185e-07	9.8278e-06
Mtss2	6.75184	6.26457	5.57462	13.9178	12.7026	13.3604	-1.01962	5.68178	156.319	2.36226e-07	9.61898e-06
Cbfa2t3	3.4187	4.24342	3.90252	9.26699	8.57158	9.20975	-1.13528	5.73715	130.696	5.40346e-07	1.63892e-05
Ticrr	0.717719	0.681614	0.902015	2.10824	2.36212	1.17717	-1.20709	3.72338	15.8818	0.00771277	0.0207959
Pxmp2	0.585507	0.292429	0.582959	0.627234	1.6399	1.00287	-1.07407	-0.0209662	7.15921	0.0242032	0.0528256
2310040G24Rik	0.30582	0.374909	0.120546	1.32448	1.18726	1.11266	-2.08537	-0.444906	34.1184	0.000175429	0.00102939
Mterf4	2.41415	3.07076	2.79562	6.40485	5.59573	6.93287	-1.1008	4.56668	88.0141	3.24221e-06	5.66123e-05
Trpm3	0.0468548	0.055645	0.0350908	0.146757	0.0767392	0.120276	-1.23518	0.997037	21.2116	0.00101823	0.00409456
Gm12503	0.549244	0.631243	0.577324	1.5575	1.71767	1.71706	-1.41313	1.82011	100.866	1.75909e-06	3.80045e-05
Hoxb3os	0.564397	0.766634	0.565461	1.43109	1.37476	1.4961	-1.09049	2.29614	54.8554	2.53558e-05	0.000240386
Mr1	0.495998	0.63072	0.581038	1.62118	1.69156	1.8496	-1.50143	2.76831	130.937	5.3579e-07	1.63091e-05
Rab3d	0.899253	1.1656	1.09712	3.63509	3.28293	3.40309	-1.61365	3.22633	148.984	2.9523e-07	1.12332e-05
Rab37	1.09851	0.950532	0.922968	2.35083	2.09797	2.19275	-1.07506	3.08814	92.5746	2.5869e-06	4.9142e-05
Slc22a17	0.011522	0.0971095	0.0799333	0.382276	0.41516	0.368898	-2.48432	0.0896731	31.1125	0.000325197	0.0016737
Arhgef15	0.573997	0.751033	0.668317	1.762	1.61772	1.49576	-1.19935	2.88839	72.8184	7.49133e-06	0.000101267
Hoxa3	0.138464	0.0911714	0.191366	0.334973	0.30027	0.284769	-1.03414	0.472011	13.5505	0.0043678	0.0131246
Reep6	0.415363	0.805172	0.783422	1.73144	1.82921	0.849632	-1.04044	1.44565	7.64955	0.0276622	0.0590002
Gm3227	0.216154	0.192299	0.208271	0.837697	0.587603	0.74759	-1.72519	0.0701865	47.1039	4.79424e-05	0.000386395
Etl4	0.683276	0.582667	0.458366	1.83292	1.33478	1.63528	-1.39705	4.1189	85.4713	4.98723e-06	7.64129e-05
Gm47754	1.27102	1.24038	0.928171	2.95928	2.55917	2.61774	-1.15542	-0.331458	19.8792	0.00127357	0.00489377
Gm39213	0.455536	0.383933	0.728339	1.11415	1.54513	1.32934	-1.24583	0.791518	20.9598	0.00106138	0.00423114
Angptl2	3.89137	4.25316	4.86432	11.0724	10.3788	10.8942	-1.22127	5.55565	127.975	5.95167e-07	1.76132e-05
H2-Oa	3.10717	3.78786	2.75862	6.78133	6.335	8.02694	-1.04158	2.84713	55.0236	2.50296e-05	0.000238222
Hykk	0.119396	0.0834483	0.0631327	0.260123	0.2539	0.274528	-1.49144	0.680178	41.2382	8.25887e-05	0.000582461
Gm43727	0.589857	0.331427	0.46036	1.06214	1.1895	1.01421	-1.16055	1.05697	27.677	0.000389956	0.00193345
Tle2	0.380654	0.267939	0.239409	1.5017	1.42162	1.45087	-2.22201	2.4372	189.499	9.61826e-08	5.52332e-06
Gnb3	0.0395479	0.133326	0.248639	0.571946	0.738879	0.228619	-1.74095	-0.135369	7.28329	0.0313923	0.0655695
Grk3	5.99898	5.28815	5.11652	12.5013	12.1577	12.747	-1.10292	6.26858	230.656	3.81172e-08	3.15411e-06
BC028528	4.88154	5.67859	4.41022	15.6006	16.6619	16.7879	-1.62412	3.88611	234.825	3.5021e-08	2.99984e-06
Tmem51os1	0.233779	0.190875	0.278751	0.932243	0.545966	0.701704	-1.54067	0.807416	34.542	0.00016717	0.000994271
Gm11266	0.133351	0.208725	0.231278	1.2965	1.13554	0.982656	-2.45853	-0.0702543	68.4589	9.80603e-06	0.000121921
Krt7	0.184583	0.33603	0.188878	0.706622	0.857222	0.899595	-1.69847	1.8993	56.6075	2.22489e-05	0.000220051
Gm47547	0.115101	0.113178	0.0748601	0.652788	0.409611	0.375342	-2.15864	-0.264286	40.3645	9.00456e-05	0.000620784
Ttc8	0.213299	0.243562	0.214802	0.591196	0.991685	0.703721	-1.67283	0.922452	50.3518	3.63412e-05	0.000316542
ENSMUSG00000120681	1.23276	1.71906	1.92425	3.45127	3.48968	3.94691	-1.05796	1.62301	30.4331	0.000272635	0.00146327
Dscc1	0.564046	0.524907	0.738788	1.95935	2.22159	0.971922	-1.40668	2.36918	16.2969	0.00611617	0.0172802
Gm14024	0.929376	0.352482	0.926824	2.05564	2.52187	1.11583	-1.28816	-0.355648	9.12196	0.0131418	0.0320755
Amph	0.139379	0.121821	0.143249	0.425978	0.330671	0.500419	-1.5422	0.519022	44.6706	5.96406e-05	0.000456503
Spo11	0.112824	0.100683	0.0920833	0.474258	0.401506	0.289217	-1.84469	0.00668688	42.3567	7.40987e-05	0.000537687
Lama2	1.14872	2.24011	1.92298	4.03558	3.84116	4.20355	-1.08967	5.57613	17.6926	0.00682046	0.0188739
Tbc1d32	0.480711	0.542279	0.585745	1.50367	1.49796	1.69913	-1.45254	3.46058	145.277	3.31765e-07	1.21098e-05
Zfhx4	0.0264574	0.00836202	0.031547	0.143486	0.126519	0.110297	-2.43258	0.27614	42.2944	7.45429e-05	0.000539839
Gm50475	1.93514	0.815483	1.0157	2.68598	2.26532	3.07973	-1.02327	0.059034	10.4618	0.00915804	0.0239209
P2rx7	1.33382	1.49521	1.35699	3.28913	2.9938	3.46179	-1.12899	3.78242	125.526	6.50331e-07	1.87256e-05
Dtl	0.466959	0.467153	0.541561	1.4598	1.75971	0.641508	-1.30291	3.60295	9.73924	0.0267016	0.0573113
Cd7	0.666066	1.41311	1.67304	3.20439	2.14555	3.18654	-1.07609	1.24025	10.7332	0.010793	0.0274045
Gm14443	0.139244	0.153467	0.134682	0.300697	0.400233	0.400089	-1.26981	0.352633	33.1518	0.000196191	0.00112602
Ldlr	1.30626	1.28557	1.30162	3.29925	2.8753	2.39562	-1.0525	4.31199	68.7059	9.65368e-06	0.00012082
Lefty1	0.547687	0.424172	0.487778	0.94444	1.22474	1.0005	-1.0318	0.480371	22.662	0.000807093	0.003414
Gm10790	0.0900173	0.164381	0.0975763	0.299934	0.52056	0.480344	-1.77494	-0.00488923	30.1018	0.000284235	0.00150937
Msmo1	1.13086	1.24582	1.19369	2.88611	2.90902	2.55013	-1.13614	3.60092	106.696	1.36442e-06	3.1773e-05
Plekhh2	0.811884	0.77733	0.827961	4.5944	4.01606	4.88685	-2.3907	4.3842	550.087	5.94449e-10	2.81472e-07
ENSMUSG00000120233	0.569588	0.558873	0.471818	1.26563	0.907607	1.28532	-1.02482	1.38356	31.3885	0.000242249	0.00133334
Tspan15	0.349808	0.589647	0.637026	1.82609	1.76544	1.93167	-1.70712	3.264	63.8512	3.84967e-05	0.00032893
Gm15232	1.538	1.91126	1.26557	4.64146	4.20483	4.31315	-1.3946	2.78103	89.1657	3.05949e-06	5.46841e-05
Reps2	0.131744	0.185059	0.242091	0.485663	0.594417	0.426822	-1.32897	1.53017	30.0608	0.000285712	0.00151438
Depdc7	0.533859	0.931281	0.645978	1.65821	1.94402	1.99853	-1.30869	1.44378	38.4703	0.000109195	0.000718387
Pdia5	1.08936	1.65421	1.19712	4.64164	4.11063	5.18656	-1.7286	3.03328	110.097	1.18335e-06	2.85309e-05
Mcc	0.808685	0.630417	0.620774	1.80418	1.64858	1.50668	-1.18556	4.07993	95.3642	2.26438e-06	4.48405e-05
Gm30015	0.137714	0.0464272	0.057323	0.168704	0.29405	0.293945	-1.58431	-0.281767	15.3789	0.00295848	0.00961674
Kcnd3	0.173719	0.301977	0.235383	0.595757	0.550595	0.61799	-1.21321	1.99005	39.438	9.8858e-05	0.000666852
9630013D21Rik	0.11595	0.258272	0.158006	0.655253	0.611578	0.449312	-1.58415	0.289971	25.852	0.000501867	0.00235023
2810408I11Rik	0.0983218	0.331469	0.293682	0.436805	0.544285	0.612101	-1.01632	-0.0471473	7.35349	0.022199	0.0491944
Gramd2	0.0508749	0.0893295	0.0624999	0.421979	0.509198	0.629671	-2.83121	0.870377	120.883	7.72853e-07	2.13518e-05
Speg	0.259388	0.289193	0.24796	1.06857	1.01212	1.14617	-1.92818	3.08033	295.345	1.17858e-08	1.59026e-06
Gm12977	2.40413	2.36395	2.43228	5.92737	4.79271	6.73114	-1.18565	2.26404	64.2253	1.29283e-05	0.000147705
Srgap3	1.36029	1.1398	1.41783	3.38177	3.46145	3.82197	-1.35356	4.56569	159.795	2.13275e-07	8.95441e-06
Gm47467	0.59497	0.833661	0.728773	1.94235	2.26288	2.12317	-1.45701	2.30581	88.5871	3.14971e-06	5.54366e-05
Hoxaas2	0.139365	0.163137	0.201424	0.382025	0.406409	0.413149	-1.15134	4.49355e-05	21.833	0.000920488	0.00377996
Gm11695	0.25575	0.21555	0.22178	2.61083	2.78729	2.33138	-3.35989	-0.698392	94.9548	2.30855e-06	4.55457e-05
Gm11690	0.529649	0.411155	0.302171	1.11459	0.905229	0.892508	-1.15215	0.413211	22.2789	0.00085726	0.00357195
Nr2f2	4.11835	6.17407	6.78685	14.6096	13.6735	14.1301	-1.21613	6.4038	35.6118	0.000903886	0.00372345
Gm38037	1.63442	1.16143	1.47291	3.96679	3.19332	2.43688	-1.08729	1.9171	26.1549	0.000480845	0.00227365
Cdca2	1.49351	1.34702	2.16777	4.45465	4.90173	3.36114	-1.25068	4.06936	26.0314	0.00180641	0.00645943
Cdca8	1.80956	1.64799	2.70253	8.09477	7.91544	3.81325	-1.5957	4.47614	14.7979	0.0137781	0.0333515
Prrt1	0.970484	1.36006	2.08438	3.80161	3.3633	4.26534	-1.26616	2.60613	21.0441	0.00230259	0.00784687
Dnm1	0.813049	1.10726	1.20376	2.13827	2.40822	2.22658	-1.01963	3.11118	40.6028	8.79344e-05	0.000609321
Nme4	0.164491	0.0970451	0.271022	0.741654	1.33173	0.497389	-2.16999	-0.21423	20.3202	0.00144048	0.00540488
Prrt2	0.807283	0.847017	0.800066	1.62581	2.21329	2.2711	-1.22334	2.1728	64.0643	1.30691e-05	0.000148915
Coro2b	0.0747394	0.170448	0.122	0.482473	0.258152	0.347989	-1.463	0.566889	19.4172	0.00140237	0.00528282
4933404O12Rik	0.205883	0.347043	0.230219	0.682152	0.85318	0.645679	-1.38179	1.26543	37.1739	0.000125164	0.000794024
Calml4	0.250079	0.379387	0.346981	1.13059	1.18237	1.08027	-1.6974	1.42088	78.7971	5.29623e-06	7.98228e-05
L3hypdh	0.0777081	0.163734	0.17689	0.553648	0.362958	0.673823	-1.80478	-0.0864091	25.6141	0.000519161	0.00240609
Gm11999	0.672168	0.620468	0.610646	1.06195	1.59469	1.48026	-1.02697	-0.216165	15.3399	0.00298222	0.00967548
Prrg1	0.208377	0.273822	0.238991	0.609958	0.637894	0.617738	-1.27798	2.32437	84.089	3.97201e-06	6.52091e-05
Zfp9	0.106234	0.276747	0.184248	0.53814	0.57997	0.605529	-1.49521	1.06523	27.6232	0.000399807	0.00197026
1810006J02Rik	0.112408	0.14803	0.097478	0.328718	0.368775	0.41238	-1.53345	-0.0765469	35.9271	0.00014325	0.000881211
Ophn1	0.232415	0.195883	0.179151	0.552597	0.537257	0.552964	-1.3514	2.29446	111.278	1.12734e-06	2.7531e-05
Frmd5	0.251742	0.244143	0.179429	1.00332	0.8836	0.696199	-1.85479	2.03529	96.7816	2.11912e-06	4.29519e-05
Gm12963	0.181817	0.210702	0.295626	0.87004	1.05142	1.39466	-2.15176	-0.309966	45.0532	5.75903e-05	0.000443223
ENSMUSG00000119994	1.62928	1.26457	1.4049	3.01486	3.415	3.11906	-1.06562	2.70256	68.8858	9.54456e-06	0.000119859
Gm43729	4.1198	3.51618	4.38661	10.115	10.903	6.58585	-1.11282	1.73304	26.1926	0.000478308	0.00226542
Gm43728	0.377138	0.334587	0.275407	0.675444	0.635741	0.865003	-1.05361	0.505055	23.6811	0.000689912	0.00301699
Mgp	1.88537	2.29115	2.43342	4.77443	4.09589	5.98566	-1.07047	2.09069	36.8538	0.000129531	0.000816866
Svip	0.27769	0.424971	0.64004	1.39254	1.27428	0.701901	-1.2256	1.50564	10.0077	0.0163983	0.0385073
Emp2	0.728534	0.771331	0.770131	1.75432	1.61772	1.93039	-1.13259	3.43861	111.839	1.10183e-06	2.70322e-05
Ptgs1	1.81568	2.05544	1.98703	8.19618	6.77141	6.82857	-1.80621	4.14474	235.245	3.47264e-08	2.99053e-06
Gm36988	0.302587	0.182161	0.206169	0.59757	0.557637	0.672769	-1.3238	0.0704708	27.118	0.000420707	0.00205131
Dixdc1	0.0835142	0.147373	0.119948	0.32415	0.264695	0.3087	-1.2545	1.07869	30.8221	0.000259739	0.00140869
Chsy3	0.338422	0.309502	0.25913	0.866763	0.922475	0.621166	-1.32892	2.00302	51.5269	3.29983e-05	0.000294092
Gm10134	0.247981	0.470255	0.295685	0.949322	1.10311	1.10272	-1.53182	0.273102	32.9034	0.000201997	0.00115081
Gm15503	0.717533	0.836568	0.912602	2.09575	2.9365	3.02053	-1.60806	1.93273	76.5614	6.01231e-06	8.72962e-05
Gm25694	1.38418	1.39993	1.20033	4.47464	4.35118	5.00616	-1.70036	-0.184515	48.1487	4.37792e-05	0.000359643
Gm43111	0.366132	0.205721	0.293983	0.761379	1.01341	1.01304	-1.60259	0.268898	36.8312	0.000129846	0.000817504
Slc9a9	2.91888	3.25179	3.06763	6.68925	6.40449	6.5815	-1.00125	4.7629	141.79	3.71192e-07	1.29129e-05
Gm43672	0.315333	0.31639	0.234386	0.625935	0.667962	1.2019	-1.43121	0.0138065	21.1707	0.00102509	0.00411726
Gm34215	4.6811	3.19974	2.2694	8.43489	10.2313	10.4571	-1.44485	2.20271	45.6582	6.12368e-05	0.000466001
Gm34084	0.362864	0.268379	0.205497	0.604786	0.520482	0.704703	-1.04988	0.67368	20.1919	0.0012073	0.00469424
Ablim2	0.0923177	0.112042	0.0512358	0.725671	0.505937	0.646973	-2.78945	1.33404	114.535	9.88624e-07	2.519e-05
Cdc25c	0.100514	0.196181	0.325716	1.14761	1.15311	0.616338	-2.11745	1.55155	20.6071	0.0037368	0.0115961
Cd163	2.4064	4.36154	4.93803	13.8193	14.1597	20.3166	-1.94041	5.74569	31.1233	0.00291662	0.00951152
Zfyve28	0.687182	0.643944	0.588069	1.41533	1.32329	1.50375	-1.05742	2.56112	84.3809	3.91135e-06	6.4543e-05
Plce1	0.995486	1.01723	0.849158	2.59043	2.33281	2.64445	-1.31657	4.7807	221.882	4.57812e-08	3.48387e-06
Arhgap22	1.806	1.35237	1.46715	3.6325	3.53007	3.99454	-1.18458	3.33966	95.3592	2.26491e-06	4.48405e-05
Rnf32	0.0692805	0.100562	0.123495	0.163716	0.267094	0.253306	-1.11175	0.195061	14.071	0.00389659	0.0119786
Sox17	0.490785	0.344701	0.29319	1.01596	1.01397	0.897213	-1.29831	1.69597	47.7779	4.5205e-05	0.000368867
Foxd2os	0.687749	1.14581	1.27602	2.46277	2.63248	2.14079	-1.11844	2.49192	23.8485	0.00101452	0.00408154
9530059O14Rik	0.188683	0.278294	0.334061	1.7456	1.38839	1.82839	-2.52642	2.65576	140.402	6.34593e-07	1.84911e-05
Dusp26	0.0903168	0.133211	0.234962	0.403376	0.74326	0.522103	-1.74272	-0.214653	20.314	0.00118254	0.00461696
Gm15915	0.429887	0.652169	0.720725	2.2674	3.03418	1.65673	-1.84327	0.451671	35.9565	0.000142788	0.000879957
Cep112	0.514129	0.532766	0.613946	2.14027	1.91961	2.33869	-1.85142	3.03926	194.965	8.41658e-08	5.17939e-06
Gm47134	0.302002	0.21211	0.392834	2.65481	1.97034	1.88011	-2.73656	-0.546536	59.3463	1.81488e-05	0.000189214
Gm34680	0.421788	0.741892	0.699726	4.74267	4.64989	3.2456	-2.65823	1.78118	113.528	1.0833e-06	2.68399e-05
Fndc1	0.131826	0.128882	0.0914535	0.318495	0.227528	0.253239	-1.10062	0.948339	26.5367	0.000455841	0.00218143
Gm32688	0.800693	0.8248	0.848642	2.95169	1.62259	3.16489	-1.54834	0.0543677	26.1968	0.000478021	0.00226469
C030034L19Rik	0.328317	0.322198	0.323711	0.642781	0.792258	0.875971	-1.15373	1.67178	53.6703	2.78042e-05	0.000258284
Gm15866	0.379061	0.527139	0.460198	1.87034	2.14148	1.71931	-1.96831	0.73087	81.277	4.61845e-06	7.23586e-05
Nfatc2	1.85735	2.05472	2.22078	4.40535	4.42108	5.09991	-1.08965	5.13052	110.749	1.152e-06	2.79728e-05
Nfatc4	0.479409	0.475802	0.411848	1.53607	1.06032	1.11174	-1.35567	2.29725	62.5881	1.44493e-05	0.000160877
Abcd2	0.761506	0.737712	0.709699	2.09612	1.69373	1.71648	-1.23163	2.92962	93.9031	2.42686e-06	4.69282e-05
Clstn3	0.0177416	0.0149529	0.0461554	0.260354	0.24071	0.106505	-2.82513	-0.475951	30.2263	0.000289551	0.0015295
Mvb12b	0.461445	0.504332	0.782238	1.60822	1.6236	1.22852	-1.2543	3.17396	27.2365	0.00100952	0.00406977
Cux2	0.0154865	0.0717876	0.0447652	0.226163	0.126298	0.160685	-1.83556	0.178871	17.2008	0.00271128	0.00895322
Gm15527	0.350045	0.414289	0.284176	0.912371	1.02042	1.06642	-1.42602	1.25239	63.4601	1.36139e-05	0.000153379
Cep55	2.29321	1.7893	1.45262	4.17606	4.85346	5.27395	-1.28753	3.25102	72.7756	7.51066e-06	0.000101337
Asah2	0.608191	0.669009	0.606909	1.57501	1.40047	1.73008	-1.23016	3.6644	130.405	5.45914e-07	1.65287e-05
Ptgfrn	0.455096	0.471592	0.547764	1.31591	1.05094	1.31596	-1.2273	3.16212	77.6164	5.66076e-06	8.3544e-05
9930012K11Rik	0.553029	0.745762	0.479574	1.4114	1.23451	1.42186	-1.10356	1.35128	34.3773	0.000170325	0.00100772
A430093F15Rik	0.696466	0.640356	0.542192	1.48796	1.59132	1.37255	-1.16063	1.80177	61.396	1.56934e-05	0.000170933
4833411C07Rik	0.338865	0.541657	0.314123	1.35689	1.52299	1.38735	-1.74407	2.01944	77.3889	5.73443e-06	8.43381e-05
Cyp46a1	0.0475008	0.0800688	0.0411916	0.37042	0.246518	0.492859	-2.59644	-0.426635	45.6937	5.43449e-05	0.00042611
A330033J07Rik	0.0831685	0.233653	0.216366	0.943367	0.657715	0.723226	-2.00604	0.469591	35.0711	0.000157504	0.000950712
Mccc2	1.89457	1.65939	1.58656	4.25846	4.30477	4.34452	-1.24253	3.06708	138.173	4.18232e-07	1.40063e-05
B130024G19Rik	0.27395	0.45947	0.37535	1.4426	1.54766	1.52518	-1.92881	3.1409	124.846	6.66748e-07	1.90694e-05
Myo7a	2.81221	2.68406	2.64976	6.27409	5.38481	6.42607	-1.06224	5.26365	150.844	2.78732e-07	1.07983e-05
Gm15423	0.527729	0.368093	0.28405	0.743083	0.679976	1.13289	-1.03505	-0.10582	11.6024	0.00687298	0.0189974
Akr1b10	1.50908	1.75582	1.43632	3.03101	3.22222	3.77101	-1.00182	3.11036	67.8819	1.01733e-05	0.000124759
Kifc5b	4.09327	3.81739	6.34292	12.2535	13.3403	6.7866	-1.09146	4.83971	8.21613	0.0378452	0.0763714
ENSMUSG00000121014	4.04986	4.57526	4.70751	7.03714	10.7325	12.5679	-1.08691	1.15534	22.99	0.000766928	0.00327399
Trpm1	0.0635298	0.026772	0.0321368	0.306258	0.0769311	0.0941675	-1.90745	0.600639	7.5972	0.0350227	0.071634
Rad51ap1	1.33546	1.33972	2.20363	5.14231	5.84922	2.40905	-1.3653	3.8688	9.0508	0.032359	0.067169
Gpr141	1.00623	1.75854	1.15966	2.65697	3.20107	2.64206	-1.02429	3.6215	25.1105	0.00108449	0.00430413
Ankle1	0.40692	0.668769	1.46442	2.7261	3.05007	1.79138	-1.46373	2.11723	7.51338	0.0403178	0.0803759
Gm15261	0.89473	1.21449	0.726887	3.2209	2.69808	2.6301	-1.50576	2.38787	67.0784	1.07128e-05	0.000129471
Mcm10	1.84039	1.73359	2.86037	6.06685	7.89777	3.1321	-1.31815	4.90621	8.36695	0.0386962	0.0777665
Gpr68	0.825131	0.912948	0.762817	1.99762	2.30578	2.39223	-1.33141	3.44375	145.575	3.28634e-07	1.2073e-05
Scn8a	0.0891295	0.10016	0.0729972	0.283636	0.218799	0.273033	-1.47586	1.4589	68.215	9.9593e-06	0.000122841
Cdc45	2.00402	2.25202	2.94145	6.19425	7.49487	3.74939	-1.18523	3.84226	14.0756	0.0108184	0.027438
Gm7967	0.354256	0.276456	0.182046	0.498563	0.793767	0.540657	-1.09701	1.4029	18.7084	0.00158381	0.00581718
Ppfia4	0.609779	0.614048	0.734808	6.96266	6.61574	6.41968	-3.25936	4.55839	762.886	1.21937e-10	1.03927e-07
Lpin1	1.79249	2.23298	2.37479	4.87341	4.68627	4.92464	-1.08459	5.09901	82.788	4.25655e-06	6.87094e-05
A230056P14Rik	0.283549	0.40087	0.666277	1.40841	1.53801	0.748393	-1.34869	1.28393	11.2769	0.0120889	0.030061
A530010L16Rik	0.52156	0.252524	0.394547	1.33109	1.11562	0.977049	-1.47482	0.870266	30.9527	0.000255575	0.00139231
Gm48837	0.264883	0.307928	0.261384	0.497301	0.593213	0.861068	-1.12769	0.44404	20.4381	0.00115802	0.00454411
Scrn1	0.0483409	0.0560209	0.0445402	0.208191	0.166655	0.217648	-1.89506	0.144198	61.8919	1.51608e-05	0.000166837
Gm35853	0.443047	0.636989	0.468951	3.36444	3.40259	3.85334	-2.68182	2.99869	315.712	8.57402e-09	1.36591e-06
A430018G15Rik	0.148023	0.224562	0.192544	0.604442	0.618955	0.658226	-1.626	-0.391719	34.8109	0.000162172	0.000972759
Cdk14	1.06836	1.20135	0.998185	2.99047	2.85638	3.24523	-1.38801	5.2626	251.26	2.54199e-08	2.51145e-06
Ptpn7	2.96815	2.86103	2.69596	6.28359	6.50307	6.66003	-1.10218	4.81627	223.036	4.46738e-08	3.43022e-06
2610204G07Rik	0.813204	0.309527	0.204733	1.18276	1.00355	1.39979	-1.38072	-0.235786	11.1593	0.00766791	0.020711
Septin3	0.0156404	0.0421824	0.0488269	0.321993	0.38405	0.350529	-3.17601	0.717131	100.192	1.81309e-06	3.86808e-05
Septin4	2.19888	2.65673	2.4178	15.1728	13.2891	15.0056	-2.4886	5.49327	583.57	4.46732e-10	2.37968e-07
Adgrl3	0.269755	0.349679	0.308934	1.62135	1.52735	1.56201	-2.25109	4.03856	368.642	4.08372e-09	8.33267e-07
Sspo	0.137798	0.0705126	0.0483672	0.26376	0.256866	0.252397	-1.52624	1.45099	25.1444	0.000867248	0.00360124
Rps6ka1	6.52702	6.32521	6.77303	14.4794	13.8431	13.9305	-1.0171	5.44394	156.775	2.33051e-07	9.54949e-06
Thy1	3.98809	4.36447	3.91046	10.1338	9.12148	11.7609	-1.24836	4.41784	145.665	3.2769e-07	1.20688e-05
Ceacam1	1.98553	2.88601	2.28538	6.53912	4.93256	7.50979	-1.31412	4.64414	49.7799	0.0001571	0.000949621
Btnl1	0.112931	0.0679857	0.0699509	0.425461	0.480829	0.394569	-2.29403	-0.191897	63.4187	1.36523e-05	0.000153537
Tnni2	1.3385	1.05485	1.38683	3.88925	4.31482	5.19447	-1.73304	2.09631	108.772	1.25022e-06	2.96944e-05
Tnni3	1.37492	1.25448	1.22511	3.06901	2.64846	3.73568	-1.20478	2.19355	65.7531	1.16798e-05	0.000137781
Gm11615	0.445373	0.509427	0.744849	1.70498	1.38683	1.64096	-1.37212	-0.116155	23.7487	0.00068289	0.00299089
Gm11342	1.00648	1.5859	1.45466	3.42489	2.36187	3.37289	-1.08019	1.98162	25.9654	0.000493868	0.0023249
Gm4956	2.8743	2.98207	2.89976	5.87537	6.6847	6.58149	-1.03839	3.89147	122.065	7.392e-07	2.05889e-05
Gm32098	0.760575	0.824174	0.188444	3.14272	1.06333	2.36747	-1.81073	-0.490928	11.7727	0.0076507	0.0206744
Fancd2	0.367207	0.298435	0.682358	1.44479	1.68598	0.720219	-1.4183	2.78338	8.05521	0.0373644	0.0755532
Olfml3	1.89224	2.6948	2.17567	5.50477	5.01661	5.07491	-1.11543	4.50937	74.0748	6.95052e-06	9.60897e-05
Myom3	0.0603371	0.0544854	0.0672724	0.333642	0.414105	0.410124	-2.56829	0.467128	123.968	6.88658e-07	1.96302e-05
Phactr1	0.119151	0.12497	0.103325	0.423472	0.34864	0.508643	-1.79057	1.42398	94.6875	2.33795e-06	4.59133e-05
Tdrp	1.08081	1.14449	1.32657	2.37173	2.33735	2.91324	-1.00623	3.12305	54.5101	2.60415e-05	0.000245793
Sgo2a	1.01386	1.08612	1.40737	3.86074	4.46048	2.24595	-1.50092	4.02915	22.9581	0.00378527	0.0117124
Gm49101	0.463381	0.596095	0.528729	6.26577	5.81501	5.46588	-3.36535	1.76455	373.714	3.8247e-09	8.22712e-07
Dync2i1	0.648156	0.789667	0.898751	2.15917	1.89266	1.88057	-1.25	3.47515	71.0314	8.35063e-06	0.000108329
Limch1	4.63393	5.12182	4.11679	9.91022	9.43431	10.7519	-1.03025	6.40642	149.701	2.88735e-07	1.11101e-05
9530026P05Rik	0.281144	0.222848	0.162534	0.911133	0.780155	1.1073	-1.98905	2.15894	104.166	1.52098e-06	3.43399e-05
Decr2	0.666992	1.11604	0.697484	1.76067	1.82385	2.01511	-1.08035	1.845	29.7102	0.00029872	0.00156869
Cdc14b	0.484786	0.465931	0.535943	0.971945	0.968536	1.23545	-1.00137	2.83069	55.0469	2.49848e-05	0.000237928
Gm29123	0.0711581	0.167925	0.0740481	0.314782	0.291214	0.253139	-1.3477	-0.392139	14.6245	0.00346121	0.0109178
Mir99ahg	0.0614723	0.0488772	0.0382204	0.293051	0.257973	0.29811	-2.43413	1.89543	196.396	8.13246e-08	5.09654e-06
Gm43647	0.099146	0.14484	0.0515863	0.309264	0.241101	0.29392	-1.42092	-0.335452	17.2441	0.00204898	0.00714838
Gm26839	1.50044	1.50996	0.971005	3.20063	2.49049	2.90784	-1.02907	1.30178	26.8546	0.000436208	0.0021076
4930592A05Rik	1.08643	1.46069	0.785105	3.19082	3.01476	2.76063	-1.34078	1.06677	36.0683	0.00014105	0.000871837
Fez1	0.158519	0.23514	0.120969	0.382986	0.338473	0.389104	-1.017	0.207509	14.815	0.0033251	0.0105647
Rab36	0.172669	0.156177	0.127823	0.408431	0.363441	0.284655	-1.12892	0.675756	25.7163	0.000511646	0.00237968
Gm14866	9.36221	11.3492	10.0152	22.6812	23.7309	21.384	-1.05299	5.10776	113.37	1.03572e-06	2.61554e-05
Asb2	5.25299	8.11776	8.54354	16.7439	14.6805	16.7857	-1.04086	5.36014	26.7335	0.00156947	0.00577448
Gm33489	0.655479	0.745805	0.34105	2.73236	2.79918	2.56499	-2.12899	0.420483	62.2811	1.4758e-05	0.00016346
Cpt1c	0.111426	0.109563	0.120782	0.276474	0.309789	0.334452	-1.33381	0.286418	38.6006	0.00010773	0.000711492
Gm13066	1.11861	1.01722	0.944511	2.12862	2.56657	2.14677	-1.06429	0.585123	28.6775	0.000341398	0.0017356
Dlg2	0.623259	0.730255	0.734947	1.96848	1.70365	1.78981	-1.29586	4.47776	137.521	4.27446e-07	1.42868e-05
Gm13062	0.694551	0.702454	1.72659	2.79675	1.77138	2.67671	-1.103	0.0270143	8.20413	0.0172805	0.0401585
Gm12679	3.6006	3.72433	2.76755	7.37922	7.35317	7.38691	-1.04682	1.7796	50.2555	3.66329e-05	0.000317949
Pitpnm3	0.0821903	0.0603331	0.117257	0.735291	0.721791	0.79227	-3.01593	2.02985	187.797	1.00339e-07	5.6548e-06
Gm46124	0.59392	0.519105	0.24798	0.823379	1.03722	1.01729	-1.00214	-0.190887	10.3574	0.00940999	0.0244256
Hdac11	1.31161	1.26499	1.24293	2.84701	2.6947	2.78392	-1.03623	2.95754	99.664	1.85684e-06	3.92214e-05
Mrc2	0.705735	0.808408	0.906163	2.29868	1.92872	2.11528	-1.29632	3.27757	88.3428	3.18876e-06	5.58901e-05
Tedc2	0.78547	0.859749	0.999598	2.30836	2.42315	1.66929	-1.18344	1.95241	37.8354	0.000116688	0.000754002
Anpep	1.68659	1.86172	2.21023	5.40191	4.89906	4.40477	-1.26027	3.80912	77.6857	5.63853e-06	8.34327e-05
Mfsd9	0.218335	0.23109	0.422703	0.984856	1.27842	0.537375	-1.58433	1.66364	14.0791	0.00863304	0.0228024
Gm15156	0.686445	0.525952	0.324693	2.86675	2.38733	3.71846	-2.45747	-0.37364	54.016	2.70618e-05	0.000253076
Gm29125	0.129304	0.10898	0.056065	0.591255	0.539244	0.388116	-2.28945	0.0205819	49.4216	3.92797e-05	0.000333281
Mfsd3	0.402628	0.250041	0.349151	0.87433	0.933226	0.376926	-1.04761	0.429564	8.38985	0.0171062	0.0398025
Gm49343	1.2441	0.611655	0.869082	3.14573	1.32207	3.07347	-1.39168	0.406473	13.6872	0.00477128	0.0140946
4930412C18Rik	0.00734684	0.0619204	0.0509682	0.196877	0.179748	0.199285	-2.11582	-0.202588	21.8707	0.000998875	0.00403766
Fras1	0.26744	0.183295	0.13125	1.38759	1.00534	1.25851	-2.57556	3.61964	118.404	8.02169e-06	0.000105356
Npr1	1.08268	1.14636	1.28801	3.25377	2.83162	3.17415	-1.30395	3.33968	112.431	1.07571e-06	2.68095e-05
Arhgef10	0.830686	0.966826	1.21529	2.27626	2.19198	2.32186	-1.07578	3.90349	52.7824	3.02739e-05	0.000275373
Robo2	1.08178	1.19198	1.16398	2.4832	2.52196	2.94486	-1.11773	4.99587	146.899	3.15146e-07	1.17292e-05
Gm5086	0.627181	0.528598	0.94463	2.14356	1.39986	1.67336	-1.21666	1.54451	22.2949	0.000957826	0.00389874
Tatdn3	2.98895	2.58998	2.69725	6.55548	6.39036	6.76188	-1.16439	3.68897	147.6	3.08272e-07	1.15524e-05
Atcay	0.351656	0.203076	0.135532	0.681415	0.608337	0.72395	-1.47632	0.869491	27.2162	0.000415094	0.00203091
Aifm2	0.64409	0.580104	0.73377	1.64381	1.62359	1.33097	-1.14203	2.17583	50.8063	3.50021e-05	0.000307237
Ivd	4.23073	4.00795	3.74258	9.41404	9.5508	9.55578	-1.16457	5.20038	251.742	2.51901e-08	2.51145e-06
ENSMUSG00000120924	2.0438	2.59596	1.82227	5.33851	4.63543	5.68341	-1.18655	1.74469	50.3938	3.62149e-05	0.000315603
Gm11651	0.68211	0.503032	0.443633	1.53774	1.97228	1.63792	-1.57947	0.810606	53.4681	2.825e-05	0.000260862
4921515L22Rik	0.118515	0.413815	0.411095	1.20987	0.873643	0.602296	-1.39182	-0.0274483	10.0146	0.0115681	0.0289913
Gm6213	0.0550159	0.301394	0.190834	1.02966	1.32155	1.32107	-2.59341	-0.492986	38.4168	0.000109803	0.000721275
AI847159	0.455679	0.17831	0.112901	0.636856	0.651545	0.694731	-1.35663	-0.385117	11.0232	0.00793407	0.0212782
Cpq	1.05623	1.68441	1.13594	2.92908	3.01256	3.04831	-1.12266	3.42176	47.5034	4.77362e-05	0.000385642
Dzip1l	0.169485	0.249979	0.254378	1.69693	1.38898	1.91024	-2.78769	2.89707	219.734	4.79324e-08	3.58358e-06
Gm15523	3.37878	5.59546	4.88334	11.6488	9.22898	10.7545	-1.09283	1.74736	28.9571	0.000329155	0.00168695
Tedc1	0.617422	0.382627	0.393687	1.59119	1.59406	1.51274	-1.67573	2.12279	87.9302	3.25604e-06	5.66123e-05
Gm42604	0.12995	0.109524	0.33807	1.3266	1.09833	1.76247	-2.72717	-0.554983	40.7066	8.7033e-05	0.000604796
Tmem205	0.100512	0.203311	0.139459	0.6413	0.411345	0.429075	-1.63319	-0.187115	24.2093	0.000637275	0.00282472
Gm16553	0.872263	1.6541	3.719	6.12187	5.20587	6.04439	-1.35705	1.51415	7.3391	0.0369059	0.0748391
Slc6a12	0.0341055	0.043117	0.0443633	0.485984	0.409628	0.439813	-3.33031	-0.348899	116.4	9.18426e-07	2.41597e-05
Tpmt	0.212025	0.274003	0.324825	0.715476	0.666503	0.571981	-1.17009	0.798333	26.6367	0.000449551	0.00215739
1810034E14Rik	0.756468	1.2013	1.34651	2.56737	2.53619	3.44174	-1.26673	2.68668	31.1786	0.000445818	0.00214309
Ccbe1	0.696753	0.988174	0.964651	2.55694	2.50732	2.84189	-1.48126	4.2366	108.861	1.3474e-06	3.15059e-05
Fcer2a	35.2381	36.0477	28.6164	77.1096	73.3856	81.6001	-1.13069	7.40073	189.116	9.70977e-08	5.55412e-06
Ccdc163	2.02478	1.44531	1.54084	3.74381	3.73145	4.1803	-1.13373	2.80042	68.9565	9.50205e-06	0.000119624
Gm12454	0.341213	0.532868	0.330703	0.94766	1.00892	0.874677	-1.1391	0.834453	25.8099	0.000504881	0.00235916
Troap	0.273532	0.429921	0.576976	1.55341	1.64429	0.690352	-1.50287	1.6178	12.0675	0.0124324	0.0307446
Kif14	0.693398	1.06718	2.14376	6.12537	6.65624	2.74823	-1.88932	5.05584	8.86836	0.0371064	0.0751367
ENSMUSG00000121011	0.377138	0.98247	0.773017	2.24585	2.47072	2.53082	-1.64822	0.298358	29.075	0.000324153	0.00166984
Pxylp1	0.321684	0.253283	0.242252	0.835384	0.892472	0.884623	-1.59294	1.81566	114.934	9.73084e-07	2.49057e-05
Gm28610	3.58931	2.86307	3.27932	6.97936	7.41306	8.83547	-1.16557	1.17527	43.7226	6.51117e-05	0.00048894
Man2b1	6.44889	5.88338	6.32336	14.5553	13.8459	15.2222	-1.13622	6.36432	228.547	3.9809e-08	3.2125e-06
Cdcp1	0.0807794	0.0810502	0.0733859	0.386141	0.270358	0.256577	-1.86799	0.417645	55.1594	2.47701e-05	0.000236279
Rassf4	4.26409	5.11568	4.04324	10.0796	9.22894	10.4319	-1.06008	6.03447	125.059	6.61554e-07	1.89527e-05
Hjurp	7.48721	8.43748	9.02809	18.7683	21.1035	15.6538	-1.06438	6.79153	60.8926	4.53099e-05	0.000369547
Zfp995	0.591608	0.664822	0.641286	1.37705	1.8568	1.73191	-1.29387	1.86216	66.2184	1.13287e-05	0.000134633
Amot	0.173442	0.232321	0.290067	0.798347	0.57314	0.9503	-1.63454	2.07969	45.9851	8.2195e-05	0.000580404
Gm35867	0.190613	0.263469	0.251249	0.843216	0.800435	0.793366	-1.68884	0.866369	70.3303	8.71984e-06	0.000111991
Pcdh17	1.13777	1.07373	0.844212	3.53255	3.56246	3.35988	-1.69177	4.84986	273.479	1.69985e-08	1.99445e-06
Mmp15	0.212153	0.15036	0.221606	0.42249	0.373205	0.557462	-1.1196	0.829195	23.1195	0.000751731	0.00322527
Trf	8.02622	12.9149	13.8524	29.8125	29.4206	31.6059	-1.28696	6.10369	32.5202	0.00139551	0.00526979
Kif2c	0.799225	1.08077	1.42235	3.94246	5.1047	2.49839	-1.70975	3.42422	22.2801	0.00420088	0.0127485
Gm10248	0.161986	0.144555	0.0991556	0.340455	0.542548	0.618622	-1.79659	-0.14097	33.0265	0.000199095	0.00113847
Sat2	0.219291	0.123215	0.0950821	0.901675	0.780389	1.04015	-2.55999	-0.338331	60.0023	1.73156e-05	0.000183264
Plscr4	0.463911	0.867513	0.565725	2.26927	2.39254	2.4626	-1.81147	2.42643	80.2518	5.11903e-06	7.79534e-05
Kif4	2.52485	3.51217	4.84145	12.9839	14.7164	6.66932	-1.56561	5.36588	12.2857	0.0205252	0.0461451
Gm37459	0.146932	0.169461	0.221303	0.480253	0.612329	0.825316	-1.72645	0.498633	39.7491	9.57878e-05	0.000649662
Gm48740	0.432907	0.351347	0.417119	0.995718	0.955733	0.94826	-1.1833	1.17012	48.638	4.19797e-05	0.000348386
Heph	0.190193	0.200372	0.14726	0.427614	0.359571	0.450058	-1.11494	1.19951	38.6346	0.000107352	0.000709821
Tctn2	0.0938312	0.0817185	0.0759438	0.162307	0.214263	0.16968	-1.03246	0.197731	20.2476	0.00119592	0.00465639
5930430L01Rik	0.221524	0.389881	0.248601	0.897923	0.69559	0.730107	-1.3384	1.10811	31.9232	0.000227024	0.00126119
Cd99l2	1.08294	1.1588	1.25214	3.08898	3.33435	3.04044	-1.3459	3.3947	136.045	4.49249e-07	1.46423e-05
Tmod2	0.240557	0.195236	0.133276	0.568459	0.465686	0.564566	-1.41215	2.0762	55.1886	2.47147e-05	0.000235883
Tenm3	0.238949	0.19282	0.277751	0.553604	0.515635	0.703091	-1.22598	2.08426	45.6181	5.47159e-05	0.000427893
Tenm4	0.220351	0.188846	0.238318	0.740345	0.659711	0.702411	-1.60879	3.25676	157.465	2.28342e-07	9.45328e-06
Gm20631	0.186282	0.21788	0.210991	1.32923	1.24129	1.15632	-2.50531	2.30079	301.389	1.07008e-08	1.57246e-06
Gm3443	0.521755	0.494711	0.410037	1.23449	1.02992	1.14556	-1.17115	0.407683	31.3227	0.000244205	0.00134238
Cd27	6.01379	6.83968	6.38793	13.6363	13.6542	13.8183	-1.00537	4.53838	132.918	5.00031e-07	1.57843e-05
Dpysl4	0.0913376	0.0806465	0.0716625	0.229406	0.220565	0.185672	-1.29794	-0.120078	27.6049	0.000393765	0.00194667
Ppp1r9a	0.512177	0.70637	0.740765	1.66669	1.57891	1.79017	-1.26537	4.07066	73.6088	7.99495e-06	0.000105156
Sros1	0.122603	0.241108	0.124039	0.564958	0.881704	0.545188	-1.92293	0.130159	32.8538	0.00020318	0.00115613
Evc	0.648789	0.783191	0.691548	1.95764	1.83084	1.92935	-1.33843	3.32159	140.97	3.81271e-07	1.31395e-05
5031425F14Rik	0	0.100752	0.0327362	0.283679	0.296671	0.2518	-2.4741	-0.486896	14.6817	0.00517758	0.0150532
Gm49539	1.78626	2.42931	3.52046	4.62784	6.6818	5.70457	-1.03132	1.42214	15.6995	0.00292804	0.00953598
Otulinl	6.1664	6.73327	6.20378	14.1596	14.8224	14.4315	-1.09559	5.06404	190.86	9.3006e-08	5.47964e-06
ENSMUSG00000120117	1.10028	0.956773	1.33277	4.48696	3.85341	4.90823	-1.87171	2.04528	116.649	9.0954e-07	2.39629e-05
Mrc1	5.82862	11.467	10.58	21.8771	21.4473	23.9424	-1.17377	6.64362	16.6846	0.00959251	0.0248124
Gm47077	0.943564	1.13009	0.732108	2.02788	2.65094	2.60582	-1.28177	-0.114974	24.1542	0.00064253	0.00284187
Gm16048	1.29524	2.44794	1.73586	6.61125	4.81887	5.68982	-1.54426	1.3379	41.4194	8.11368e-05	0.000574598
Gpc2	0.316605	0.359208	0.237594	0.870175	0.606685	0.909702	-1.29791	1.24968	36.5199	0.000134283	0.000837901
Gm671	0.468874	0.677442	0.667981	1.624	2.47307	2.14455	-1.67431	0.117304	37.6718	0.000118719	0.00076279
ENSMUSG00000121226	0.439463	0.343931	0.190547	2.6437	2.09453	1.98211	-2.70749	0.141133	78.2611	5.4581e-06	8.16727e-05
Gm11532	0.118464	0.066562	0.0813272	0.319132	0.18444	0.333628	-1.57325	0.013948	24.2172	0.000636524	0.00282336
G430095P16Rik	2.70692	3.3461	3.22374	9.05772	9.88998	7.73581	-1.43177	2.11458	79.4106	5.11799e-06	7.79534e-05
Fkbp14	0.194432	0.142726	0.179485	0.522895	0.837005	0.70841	-1.91107	0.86011	64.5232	1.26728e-05	0.000145566
ENSMUSG00000120396	0.221468	0.0699963	0.156043	0.847826	0.52953	0.726304	-2.16174	-0.249085	32.4581	0.000212931	0.00119961
Bbs7	0.28002	0.30111	0.397734	0.805006	0.77315	0.725641	-1.13854	1.5753	37.9577	0.000115198	0.000746926
Cdh8	0.0134483	0.0113345	0.0291552	0.134428	0.146567	0.188375	-2.99106	-0.477288	60.6444	1.65444e-05	0.000177257
Mfap5	0.195767	0.109997	0.119464	0.530465	0.393493	0.367558	-1.53076	0.0945889	27.6488	0.000391439	0.00193854
Gm43916	3.28309	2.65364	3.03371	8.24153	7.7092	6.43799	-1.23474	2.33845	66.4119	1.11865e-05	0.000133439
Ccne1	3.44099	4.17717	4.48441	9.79646	10.7061	6.13791	-1.04922	4.09765	18.7046	0.00422803	0.0128126
Adarb2	0.0257963	0.0167243	0	0.0725881	0.0935666	0.128828	-2.72873	-0.366365	18.796	0.00256104	0.00855225
Mcf2l	0.278584	0.349658	0.340647	1.09461	0.978913	1.11403	-1.62397	3.15798	154.122	2.52278e-07	1.00008e-05
Fam110b	0.162561	0.190738	0.0912155	0.390473	0.456565	0.40254	-1.40781	1.22052	35.3532	0.000152625	0.00092916
Gm19461	0.470515	0.646005	0.388277	1.80123	1.56639	1.79531	-1.68876	1.93126	84.6619	3.85399e-06	6.40928e-05
Fgd2	11.5938	11.2946	9.57322	23.0906	23.3211	24.124	-1.03402	6.25803	192.649	8.90229e-08	5.34325e-06
Gm5134	0.332769	0.182301	0.137071	0.445867	0.399675	0.577101	-1.05552	0.15968	11.2996	0.00740466	0.0201179
Dna2	1.52735	1.03355	1.16324	4.49307	5.46689	3.27187	-1.74941	4.03799	59.8123	0.000118071	0.000760059
Gm10824	0.0138344	0.0233197	0.0119969	0.370727	0.264624	0.375263	-4.19867	-0.496654	115.337	9.5769e-07	2.47345e-05
Pgap6	0.949204	0.689312	0.864544	1.72673	2.11386	1.61934	-1.03964	2.53191	41.2231	8.27118e-05	0.000582846
Dtnbos	0.360119	0.250729	0.271554	0.879113	0.654707	0.946895	-1.40718	-0.0399935	28.2907	0.000359254	0.00180804
ENSMUSG00000120284	0.0617013	0.195011	0.147142	0.852963	0.988092	0.850552	-2.60175	-0.129423	56.8301	2.18271e-05	0.000217074
Stard10	2.74318	2.93759	2.61204	7.68733	9.03475	4.90801	-1.29943	3.58459	34.4146	0.000482321	0.00227936
Ckb	3.25394	3.63642	3.74154	8.24332	6.78153	7.67444	-1.00313	3.99898	76.2496	6.1212e-06	8.84254e-05
Nicn1	0.321266	0.247559	0.310434	0.937044	0.922796	0.889811	-1.55656	0.806378	63.9875	1.31369e-05	0.000149387
Arhgap32	0.315076	0.528548	0.626582	1.20231	1.02827	1.22459	-1.13107	3.81066	18.8173	0.00423947	0.0128336
Gm39091	1.50582	3.49011	4.85601	9.08725	9.88023	9.79298	-1.43189	1.84161	14.5431	0.00743584	0.0201962
Lrch2	0.141867	0.184476	0.140599	0.520684	0.443558	0.371301	-1.42565	0.975003	44.6823	5.95768e-05	0.00045622
Gm47405	0.140334	0.0946203	0.0608471	0.262644	0.274672	0.253773	-1.34746	0.0652266	22.2112	0.000866515	0.00359996
Cep112os1	0.155875	0.0364928	0.0901144	1.03874	0.793547	1.07822	-3.30037	0.7014	82.7442	4.27987e-06	6.90204e-05
P4htm	0.267584	0.304457	0.284252	0.643074	0.577301	0.702031	-1.07282	0.878657	34.9102	0.00016037	0.000965801
Ms4a7	0.461661	0.689537	0.537169	1.65548	1.1542	1.11221	-1.12567	2.06605	28.6013	0.000345348	0.0017515
ENSMUSG00000120639	0.838935	0.68088	0.862229	3.17197	2.1562	2.55612	-1.63869	1.53014	67.7439	1.02636e-05	0.000125617
Pex5l	0.314765	0.421487	0.290814	0.993518	0.981442	1.38922	-1.61841	2.68417	83.1315	4.1791e-06	6.77158e-05
Rrm1	5.26972	6.07656	7.91004	16.3861	21.6546	8.80376	-1.19271	6.91249	8.1112	0.0412814	0.081934
Gatm	0.711045	1.37396	1.31592	5.75388	6.31055	3.47804	-2.09499	3.23357	34.2141	0.00133796	0.00509765
BC043934	1.73079	1.73171	1.74666	3.58198	3.78205	4.31179	-1.07313	2.85018	89.3031	3.03854e-06	5.44773e-05
Gm43623	0.3127	0.46121	0.355906	1.23033	1.32146	1.19931	-1.6342	1.13537	71.1982	8.26557e-06	0.000107485
A730020E08Rik	0.0935341	0.0675703	0.046349	0.250079	0.332859	0.314914	-2.03091	-0.398376	42.7555	7.13284e-05	0.000522161
Gm49708	0.956314	1.02169	0.829295	8.38757	7.86098	7.22328	-2.97629	3.06161	523.861	7.52657e-10	3.16282e-07
Gm13710	0.327803	0.573807	0.284264	1.05111	0.874913	1.054	-1.22732	-0.390959	15.4419	0.00292065	0.00952103
Gm48622	0.379061	0.295517	0.386238	0.76587	0.83467	0.859654	-1.12305	0.720852	31.8845	0.000228084	0.0012656
Oit3	0.112005	0.330399	0.202351	0.508182	0.390288	0.630877	-1.1311	0.0798781	10.0152	0.010298	0.0263415
Gtf2ird1	0.678491	0.771121	1.17377	3.79553	3.27426	3.80337	-1.95071	4.07637	75.9496	5.21017e-05	0.000412314
Trerf1	0.938291	0.93349	0.890802	3.85926	3.48971	3.82786	-1.92819	4.37598	499.069	9.511e-10	3.60277e-07
Ctif	0.634396	0.696807	0.649513	1.59121	1.29631	1.51061	-1.06117	2.75456	72.2301	7.76194e-06	0.000103336
Gm5113	0.254595	0.173312	0.22927	0.47066	0.579333	0.45285	-1.10826	0.961372	27.8825	0.000379336	0.00189346
Ak1	1.04371	1.12494	0.731029	4.96881	5.43744	6.09596	-2.42228	3.04809	250.683	2.56986e-08	2.51145e-06
Enpp6	0.089285	0.129979	0.0598292	0.255488	0.249136	0.28514	-1.40695	0.242203	26.1597	0.000480523	0.00227275
Frk	0.0940692	0.133529	0.0686945	0.320103	0.347978	0.431514	-1.79373	0.333559	44.8365	5.8741e-05	0.000450221
Itgb7	11.8464	11.7341	10.4521	25.7261	26.9711	27.8805	-1.15636	5.70906	253.401	2.4417e-08	2.5058e-06
Gm48623	0.677376	0.713629	0.522138	1.56869	1.55683	1.87422	-1.29653	0.703303	42.0047	7.66523e-05	0.000551134
Gm2629	0.124287	0.213866	0.246993	1.01327	1.28082	1.21128	-2.4723	1.77674	109.094	1.23354e-06	2.94083e-05
Map2	0.321012	0.285214	0.238607	0.614786	0.623246	0.55411	-1.00273	2.85053	62.0386	1.50074e-05	0.00016547
Gata6os	0.0546261	0.0920795	0.0888198	0.516991	0.440432	0.48582	-2.50673	1.11014	122.491	7.27506e-07	2.03965e-05
Cd1d1	4.2122	3.78053	3.11711	7.90754	8.63003	10.1578	-1.17898	4.00241	97.7857	2.02298e-06	4.17051e-05
Arhgap18	3.46862	4.57779	3.52746	8.03086	9.19469	8.69011	-1.07434	5.35207	89.0308	3.08026e-06	5.4808e-05
Gm56298	0.792564	1.48441	0.76366	2.13511	2.42876	1.99713	-1.01015	-0.0123482	11.6573	0.00678157	0.0187935
Dzip1	0.755063	0.69253	0.701849	2.45181	2.66948	3.12717	-1.85012	4.17041	321.159	7.90126e-09	1.29361e-06
Ptger3	0.260774	0.138811	0.103151	0.502067	0.398884	0.30109	-1.19573	0.722136	13.1446	0.00511956	0.0149253
Pank1	0.60437	0.655286	0.65785	1.48084	1.26862	1.34095	-1.00296	3.04595	71.7988	7.96782e-06	0.000104961
B630019A10Rik	0.434597	0.303365	0.286701	0.671388	0.732974	0.839417	-1.04869	2.4071	42.0593	7.62492e-05	0.00054922
Atad5	2.9125	3.337	5.0693	9.19954	10.8811	6.16989	-1.11851	5.55116	10.4317	0.0247776	0.0538655
Bub1b	6.5802	6.92082	8.95256	22.0859	23.3194	16.6956	-1.37597	5.89839	50.3647	0.000257817	0.00140139
Gm11775	0.437636	0.766066	0.729824	1.6324	1.25791	1.52691	-1.08413	-0.207848	14.006	0.00395195	0.0121095
Gm49492	0.568576	0.436419	0.42262	1.36471	1.28268	1.49894	-1.45424	1.2655	70.9203	8.40787e-06	0.000108835
Exo1	0.438755	0.502602	0.525168	1.17496	1.68235	0.719963	-1.19835	2.8233	14.129	0.00860594	0.0227539
Mpo	0.1064	0.179352	0.23067	2.0948	0.797863	0.750263	-2.71422	1.26881	22.9636	0.00328534	0.0104637
Fam83d	0.195609	0.192339	0.192245	0.543596	0.551089	0.324736	-1.20399	0.457284	21.043	0.00104689	0.00419099
Gm21816	0.0495824	0.0626833	0.0429968	0.492105	0.294081	0.448313	-2.87845	-0.369734	69.984	8.90947e-06	0.000114017
Gm2814	0.508329	0.576729	0.47472	1.31396	1.58286	1.30409	-1.33687	0.398378	38.812	0.000105402	0.000699917
Ctdspl	0.240671	0.198615	0.317405	0.917071	0.83863	0.860625	-1.69486	1.55501	72.2622	7.74688e-06	0.000103247
Prss30	0.225164	0.33436	0.362621	1.578	1.38318	1.44943	-2.15301	1.12804	98.9398	1.91887e-06	4.01831e-05
Cit	1.16822	1.60046	2.87421	9.09806	9.44	4.27848	-1.91715	6.26747	12.1258	0.0223324	0.0494196
Htra3	0.123107	0.271744	0.203345	0.812895	0.787539	0.907169	-1.9589	1.21669	60.7252	1.64503e-05	0.000176693
ENSMUSG00000121360	3.37531	2.22534	1.39268	5.55757	4.89185	4.35751	-1.01348	1.80146	14.5951	0.00438911	0.0131789
4933439K11Rik	0.633837	0.801311	0.771036	1.63262	1.97368	1.76941	-1.1899	1.90817	57.2881	2.1095e-05	0.00021177
Cxxc4	0.0155347	0.0196393	0.00336783	0.115636	0.0950179	0.134704	-3.06217	-0.155378	55.823	2.35471e-05	0.000227284
Adgrb2	0.168482	0.182571	0.198284	0.941883	0.806575	0.781312	-2.10969	1.73957	160.346	2.09887e-07	8.8979e-06
Cenpe	4.33507	4.0684	8.54477	19.1226	21.4541	10.8145	-1.50281	6.60497	9.78531	0.0313118	0.0654214
Nuf2	0.709966	1.48382	2.30252	6.07468	7.97398	3.43809	-1.8558	4.52581	9.65577	0.0320682	0.0666709
Slc36a3os	1.54173	1.10252	0.729247	4.88857	4.07334	3.28243	-1.78861	0.571112	40.1594	9.19123e-05	0.000629717
Gm9947	0.182435	0.190661	0.379689	0.583551	0.694676	0.493238	-1.12988	0.627575	13.0065	0.00493618	0.0144773
Ccdc28b	10.4681	10.479	7.96387	24.1701	25.597	27.7696	-1.33817	5.14871	175.532	1.37641e-07	6.90069e-06
Gm28258	0.753633	1.00881	0.999523	3.1302	3.90461	2.72041	-1.71912	0.340372	46.1816	5.20195e-05	0.000411855
Gm9530	0.293457	0.467922	0.288869	0.890635	0.628006	0.909929	-1.11448	0.955775	20.9932	0.00105553	0.00421076
A930012L18Rik	0.319908	0.320178	0.294756	1.16514	1.29855	1.05803	-1.82361	0.973753	97.0598	2.09194e-06	4.27408e-05
Tgfbi	8.89499	15.2496	11.8785	27.4035	28.6586	29.4584	-1.15523	6.23982	36.2631	0.000723784	0.00313376
Slc4a3	0.463013	0.346875	0.301792	0.875312	0.713474	0.845096	-1.05053	2.34409	42.3441	7.41882e-05	0.000537904
Efhd1os	2.74334	3.0388	3.05867	6.73465	6.83389	7.52852	-1.15963	0.760718	39.4234	9.90047e-05	0.000667577
Mfsd7a	0.370358	0.501072	0.300037	0.994952	0.806402	0.910127	-1.12338	1.7974	34.7086	0.000164052	0.000980859
Gm3325	0.300079	0.569051	0.731875	1.19663	2.16915	1.34272	-1.44695	1.55929	15.3198	0.00567968	0.0162853
Fcgrt	5.69475	6.94902	6.22663	20.5895	20.2659	20.4348	-1.60929	4.79301	279.647	1.52874e-08	1.83514e-06
Cped1	0.996393	1.27953	1.0385	2.70337	2.49441	2.61371	-1.14743	3.92963	100.581	1.78172e-06	3.8361e-05
Gm16262	0.29723	0.263036	0.270639	0.973501	0.951977	0.819464	-1.63463	0.118171	50.0137	3.73776e-05	0.000321787
Cep250	17.1594	15.623	15.4785	33.7155	34.6927	34.4549	-1.00461	8.01412	252.366	2.48957e-08	2.51145e-06
Btnl9	0.485719	0.670211	0.324291	1.33104	1.3767	1.38385	-1.38176	2.48605	43.5532	8.68267e-05	0.000603855
Atp8b5	0.024121	0.0338826	0.0209172	0.35568	0.364817	0.504124	-3.83493	0.521542	184.452	1.09155e-07	5.98283e-06
Gm49742	0.515297	0.705739	0.418926	6.13718	5.4154	7.16066	-3.4104	1.45613	250.14	2.59642e-08	2.51145e-06
Hlcs	1.58941	1.57062	1.69695	3.90752	3.38594	3.74525	-1.09444	4.5513	131.162	5.31578e-07	1.62389e-05
Gm10505	0.345814	0.368608	0.326343	0.78306	0.782728	0.669376	-1.01507	1.49777	42.3751	7.3968e-05	0.000537222
Cip2a	1.43197	1.62718	2.35659	5.61226	7.19619	4.1054	-1.54778	4.39179	24.6248	0.00356477	0.0111783
Ntrk3	0.087978	0.0748762	0.0800324	0.163629	0.19261	0.22169	-1.16061	2.04677	61.1633	1.59511e-05	0.000172856
Spon2	0.176603	0.163729	0.22972	0.886408	0.714894	0.816728	-1.98669	0.589742	74.1875	6.90434e-06	9.59642e-05
Mxd4	5.14438	5.46042	5.07027	13.8338	11.3424	13.6491	-1.21996	6.25078	182.772	1.13931e-07	6.18208e-06
Pgf	0.161352	0.24176	0.155468	0.472799	0.550278	0.701552	-1.52367	0.194871	32.9619	0.000200609	0.00114482
Cyp27a1	3.56867	3.92619	3.30236	10.2793	11.0271	11.0657	-1.49583	3.95092	249.466	2.62987e-08	2.51847e-06
Acsbg1	0.332141	0.377302	0.356901	0.663393	0.899339	0.866908	-1.09309	1.09255	34.602	0.00016604	0.000989281
Gm14091	0.684803	0.627351	1.39425	4.93918	5.43028	2.85981	-2.18741	1.23444	31.9371	0.000587231	0.00265229
Edn3	0.575747	0.794529	1.11926	3.00874	2.55551	3.08914	-1.69375	2.92531	50.6638	0.000108161	0.000713234
Gm30373	0.16811	0.116255	0.0897114	0.436373	0.490873	0.559701	-1.91235	0.923271	68.8288	9.57897e-06	0.000119973
Ephb3	0.0901247	0.0891687	0.0645621	0.320015	0.345129	0.372885	-1.99976	0.53873	87.5861	3.31345e-06	5.7283e-05
Cyp4f37	0.0991506	0.0759688	0.109431	0.483087	0.537289	0.408835	-2.23205	-0.204623	60.9265	1.62187e-05	0.000174866
Ccdc180	0.059008	0.0455884	0.042642	0.384857	0.275614	0.327994	-2.65793	0.0599113	94.0412	2.41091e-06	4.69137e-05
Gm49907	0.312839	0.503362	0.271287	1.30649	1.54344	0.859967	-1.66962	-0.362968	22.8985	0.000777888	0.00331497
Treml4	2.9189	7.01786	7.79702	22.9913	20.6126	22.5174	-1.79436	4.78478	18.9662	0.00878199	0.0231194
BC051537	0.980208	0.961938	0.989744	2.25032	1.95916	3.15264	-1.23417	1.7392	43.3268	6.75738e-05	0.000501291
Gm20033	0.640079	0.961122	1.16754	7.84238	4.20878	1.60962	-2.2133	3.27082	9.66918	0.0316477	0.0659898
Kif20a	2.59745	2.2094	2.69462	7.19041	9.59578	4.68413	-1.43191	4.3766	24.5995	0.00315607	0.0101373
Gm12159	0.251773	0.090942	0.0623805	0.810848	1.23198	0.975631	-2.84099	-0.211451	46.6007	5.0117e-05	0.000399585
Maged2	1.14085	1.11049	1.10776	2.6382	2.74473	2.31504	-1.1091	2.57674	79.1103	5.2043e-06	7.87157e-05
Mroh2a	0.530134	0.643089	0.613846	1.20699	1.51036	1.31087	-1.08009	3.03637	64.8075	1.24345e-05	0.000143895
Slc40a1	8.03807	12.1456	12.3211	26.1766	27.5529	26.2624	-1.2047	7.3834	42.9235	0.000472154	0.00223938
Cd8a	3.10524	2.81615	2.84171	7.20676	7.96332	9.83126	-1.42209	4.337	160.268	2.10363e-07	8.8979e-06
Arvcf	1.55011	1.99235	1.72733	6.90669	6.17145	6.50354	-1.80338	4.7774	265.75	1.948e-08	2.17031e-06
Thrb	0.242708	0.299426	0.344684	0.876769	0.863724	1.06363	-1.56107	2.18524	84.82	3.82218e-06	6.3688e-05
Rhpn2	0.0701749	0.0556655	0.0465355	0.217725	0.220351	0.139506	-1.66363	-0.265806	29.4194	0.000310051	0.00161083
Nlrp1c-ps	0.304843	0.280284	0.204273	2.99413	2.8847	3.41973	-3.4724	2.63887	507.566	8.76689e-10	3.39637e-07
Bmp4	1.21546	1.42442	1.82698	4.52995	3.48097	4.58129	-1.39674	2.67259	57.1211	2.13584e-05	0.000214031
TCONS_00114690	0.932805	0.832429	0.856491	3.38425	2.61172	3.70877	-1.79861	1.96153	120.161	7.94292e-07	2.16632e-05
TCONS_00039087	0.398951	0.565117	0.436777	1.16628	0.920415	1.06362	-1.07555	1.14636	30.2342	0.00027953	0.00148949
TCONS_00007639	0.44256	0.447596	0.0537289	1.73186	1.88205	1.70032	-2.40864	-0.607027	27.7553	0.000385864	0.00191762
TCONS_00033904	0.707497	1.01659	0.795149	1.55071	1.87485	2.79486	-1.19989	0.31174	18.8213	0.00153288	0.0056754
TCONS_00024624	2.80899	1.97352	1.44205	5.19987	6.21773	6.31543	-1.43352	1.2215	41.6989	7.89569e-05	0.000562667
TCONS_00116040	0.789211	0.916402	1.12329	3.3825	3.22069	3.98627	-1.80612	3.74507	139.065	4.05996e-07	1.37042e-05
TCONS_00098867	0.470946	0.535382	1.19099	2.20818	2.19725	1.25651	-1.26142	1.65669	8.15672	0.0286668	0.060717
TCONS_00045706	0.920528	0.926961	1.09626	2.34634	2.14318	2.3965	-1.12915	-0.154906	21.6397	0.000949627	0.00388092
TCONS_00027558	1.13343	0.843007	0.799141	2.23967	2.19817	2.09444	-1.1541	1.92694	55.5606	2.40218e-05	0.000230539
TCONS_00116053	2.84476	2.65702	2.34559	6.33185	6.16545	6.17983	-1.16588	3.614	142.398	3.63926e-07	1.27644e-05
TCONS_00116052	2.19181	1.78002	1.71286	4.535	4.32379	4.97513	-1.19737	5.62698	159.94	2.12373e-07	8.93854e-06
TCONS_00071332	1.18863	1.57425	1.14119	3.39468	2.87034	2.07647	-1.00629	0.374394	14.7683	0.00335784	0.0106429
TCONS_00111370	1.09586	1.08031	1.08736	2.43667	2.43599	2.85775	-1.15312	2.40488	90.1339	2.91541e-06	5.2981e-05
TCONS_00057516	2.56318	2.62462	2.33116	5.08901	5.7737	5.26804	-1.01422	4.702	143.571	3.50385e-07	1.2443e-05
TCONS_00016215	0.924769	1.1168	1.10867	2.67999	2.10064	2.44852	-1.10543	2.27545	53.1313	2.90116e-05	0.000266738
TCONS_00064429	0.908474	0.906194	0.920586	2.61032	2.47571	2.91711	-1.45708	1.78005	106.828	1.35678e-06	3.16818e-05
TCONS_00083693	1.29723	1.92426	1.7099	4.17151	3.3931	3.73799	-1.10036	1.45804	33.2355	0.000194279	0.00111843
TCONS_00012163	0.871888	1.35663	1.33768	7.36021	5.37021	4.53321	-2.17091	0.474383	56.5818	2.22366e-05	0.000220051
TCONS_00000215	1.27576	1.3797	1.40786	2.85444	3.41871	3.50663	-1.17401	2.7593	86.758	3.4567e-06	5.9041e-05
TCONS_00089274	3.05429	5.86918	2.22483	6.85956	10.5432	9.23557	-1.15916	0.465695	12.2055	0.00594516	0.0168733
TCONS_00009068	0.379308	0.454292	0.464567	1.40961	1.47417	1.71333	-1.72566	1.369	99.6155	1.86092e-06	3.92415e-05
TCONS_00035589	1.07309	0.994862	1.8146	2.87562	3.29373	2.19503	-1.00746	0.0515434	10.5017	0.0090637	0.023729
TCONS_00028441	4.55356	6.05292	5.76411	13.4152	11.7865	12.5796	-1.11387	3.93294	72.9528	7.43114e-06	0.000101014
TCONS_00092258	0.586574	0.818727	0.679594	4.68516	3.65936	3.86447	-2.45692	3.13102	231.112	3.77627e-08	3.15411e-06
TCONS_00064451	1.931	2.02136	1.47517	4.23451	5.46475	2.41246	-1.07791	1.73803	13.3926	0.00630269	0.0177024
TCONS_00019936	2.72012	2.52182	2.59471	7.28923	7.09873	5.4431	-1.25331	1.42036	49.3651	3.94674e-05	0.000334208
TCONS_00003385	0.634212	0.317374	0.438261	2.41103	1.88862	2.02702	-2.11095	0.78196	67.2803	1.05741e-05	0.000128288
TCONS_00109806	0.987806	2.21143	1.17783	3.62396	2.60901	4.0082	-1.12566	1.06419	14.1522	0.00421277	0.0127777
TCONS_00058811	2.12883	1.95787	1.7129	4.23323	4.13972	4.56521	-1.07194	3.92801	126.611	6.25174e-07	1.82478e-05
TCONS_00043027	1.52001	1.94725	1.68719	4.44822	3.84056	3.94733	-1.15203	0.360391	28.2813	0.000359705	0.00180889
TCONS_00014647	0.436287	0.607634	0.576899	2.72707	2.6455	3.29674	-2.31987	2.83497	212.713	5.58648e-08	3.9844e-06
TCONS_00002373	0.871922	1.15742	1.00185	3.43803	3.26969	3.62522	-1.67658	3.71714	186.413	1.03878e-07	5.7906e-06
TCONS_00030240	0.999119	0.765521	0.63012	2.97487	3.79799	4.36208	-2.1308	0.405827	71.8952	7.92123e-06	0.000104677
TCONS_00045808	2.63399	1.72515	1.78878	4.80549	4.33386	5.94668	-1.21295	1.54472	38.1685	0.000112682	0.000733962
TCONS_00066346	0.994978	1.49171	1.57631	3.80898	2.68967	2.53214	-1.05381	0.614079	15.7352	0.00275193	0.00906632
TCONS_00067022	0.888815	1.16528	1.9269	4.41073	3.95378	2.67882	-1.36723	0.450444	17.3279	0.00201671	0.00705022
TCONS_00041996	0.796862	0.83951	0.798993	2.52094	2.12684	1.6167	-1.27504	0.638641	30.2622	0.000278545	0.00148656
TCONS_00025772	0.731156	0.560209	0.172921	2.23356	2.77937	3.07394	-2.39203	0.354032	42.9399	7.009e-05	0.000516539
TCONS_00042222	0.516367	0.312486	0.154715	2.66934	2.42628	2.92759	-2.96214	1.4726	95.4547	3.89822e-06	6.4444e-05
TCONS_00057515	0.525009	0.706605	0.695266	1.50954	1.37229	1.65774	-1.1388	1.79422	45.4808	5.53987e-05	0.000431023
TCONS_00009374	1.67336	2.18746	1.65841	4.79359	4.40548	4.81392	-1.25181	1.32764	53.5282	2.81166e-05	0.00025991
TCONS_00105082	0.390143	0.526109	0.236826	1.94161	1.87434	2.65436	-2.39192	0.783933	74.852	6.63948e-06	9.35689e-05
TCONS_00031730	0.369238	0.444571	0.274453	3.02897	2.68175	3.08055	-2.92395	2.2734	295.019	1.18481e-08	1.59026e-06
TCONS_00080886	0.701476	0.0953573	0.441512	2.58289	2.76812	3.1027	-2.70615	-0.352461	37.9158	0.000115705	0.000749929
TCONS_00035574	1.1486	0.934112	1.00052	2.73718	1.65284	2.46614	-1.06722	2.78813	33.5997	0.000193287	0.00111423
TCONS_00000788	6.37357	7.24018	6.27797	15.505	12.5812	14.4546	-1.00877	4.95439	98.4445	1.96274e-06	4.09008e-05
TCONS_00000812	1.10734	1.06661	2.40065	5.45031	5.0666	2.74342	-1.43201	0.0370499	12.7722	0.00546248	0.0157739
TCONS_00097122	0.391807	0.440295	0.268982	4.06922	2.44006	3.49907	-3.08785	0.593975	113.469	1.03162e-06	2.60904e-05
TCONS_00062839	0.406135	0.418955	0.348704	1.50069	1.19676	1.46523	-1.73725	1.28744	99.937	1.83408e-06	3.89822e-05
TCONS_00029326	0.576839	0.843355	0.474701	2.48702	1.92711	2.25622	-1.72765	2.6498	76.8104	6.93204e-06	9.60415e-05
TCONS_00051866	5.61186	6.72249	5.46402	14.5708	11.8207	13.6174	-1.08047	3.85672	82.4087	4.34408e-06	6.97262e-05
TCONS_00102055	0.35624	0.605256	0.657076	2.17432	2.41979	2.09707	-1.94235	1.67943	74.6815	6.70624e-06	9.42411e-05
TCONS_00020281	0.388599	0.388827	0.402017	0.856392	0.764662	0.951923	-1.0332	1.27409	40.3081	9.05546e-05	0.000623171
TCONS_00074129	1.6137	2.63075	1.86152	5.44125	5.43711	5.41567	-1.32165	2.15143	54.9385	2.5194e-05	0.000239518
TCONS_00121227	0.942465	1.01053	1.0975	2.68108	2.79043	2.60065	-1.31083	1.71385	76.6793	5.97176e-06	8.68554e-05
TCONS_00094113	0.427767	0.400788	0.989201	3.08836	3.04459	3.80437	-2.32921	-0.39701	39.9531	9.38365e-05	0.000639304
TCONS_00014753	1.06087	2.47618	1.47681	7.08459	5.41979	5.20307	-1.71614	0.696336	32.8985	0.000202112	0.00115109
TCONS_00083624	0.927719	0.625517	0.563148	3.23581	2.18722	2.84649	-1.88755	0.0169627	44.5763	6.01596e-05	0.000459651
TCONS_00051864	1.68185	2.04741	1.66984	4.346	3.67831	3.9505	-1.06152	4.61202	96.1463	2.18279e-06	4.3929e-05
TCONS_00032503	1.38581	1.36265	1.39069	3.47129	3.11655	4.05691	-1.2673	-0.190597	26.482	0.000459323	0.00219502
TCONS_00045402	1.60641	1.13261	1.40999	3.77293	2.49522	3.34152	-1.12722	1.21532	27.8871	0.000379101	0.00189288
TCONS_00079102	3.8162	4.15907	3.82284	10.0753	10.888	11.9081	-1.38674	2.55287	134.427	4.74715e-07	1.52635e-05
TCONS_00064340	0.859065	0.482689	0.372481	2.74056	1.65596	1.65536	-1.75546	-0.0251855	24.7132	0.000591509	0.0026654
TCONS_00085993	1.21814	1.18067	1.26761	3.70472	3.88794	4.3876	-1.61579	2.15378	149.554	2.90052e-07	1.11356e-05
TCONS_00035590	1.96558	1.76466	1.29691	4.25305	3.30736	3.42018	-1.04693	0.733081	23.3147	0.000729518	0.00315138
TCONS_00019099	1.4276	1.4306	1.85913	3.12862	3.12324	3.94526	-1.01462	1.7651	33.0479	0.000198594	0.00113713
TCONS_00056133	1.17749	1.52169	1.78691	4.01517	3.85859	4.3459	-1.3457	1.89116	56.2818	2.2744e-05	0.000223069
TCONS_00073213	1.48032	0.984979	0.979668	2.85006	2.73798	2.78897	-1.20304	0.436414	28.9433	0.00032975	0.00168796
TCONS_00023717	2.18881	2.3572	2.39521	5.52703	4.60558	4.85112	-1.01995	2.45459	59.1843	1.83619e-05	0.000190968
TCONS_00033770	1.11935	1.49171	1.26935	3.55668	3.12376	3.93946	-1.35704	1.72453	66.3483	1.1233e-05	0.00013377
TCONS_00045405	1.48626	1.1021	1.39625	3.61412	2.49772	3.24817	-1.14565	1.17115	30.9094	0.000256945	0.00139754
TCONS_00012492	1.91235	1.28533	1.46942	3.3361	3.76886	3.26158	-1.06944	1.44265	35.2465	0.000154449	0.000936633
TCONS_00045404	1.60481	1.11701	1.42347	3.74702	2.49273	3.36896	-1.12807	1.21617	27.6212	0.000392898	0.00194483
TCONS_00071480	1.28985	1.09899	1.13686	2.79119	2.37661	2.96499	-1.11841	1.84895	58.3304	1.95364e-05	0.00019989
TCONS_00102718	0.527944	0.703323	0.546432	1.6299	0.84091	1.43888	-1.04368	0.576356	14.1357	0.0038424	0.0118462
TCONS_00013841	1.60228	1.72464	1.64057	5.64938	3.98454	4.8072	-1.44875	1.1457	56.8959	2.172e-05	0.000216388
TCONS_00050187	1.50574	1.68867	1.70799	4.15792	3.92161	4.24419	-1.23742	2.61848	103.272	1.58146e-06	3.53311e-05
TCONS_00080349	0.48284	0.637785	0.639081	1.82079	1.8263	1.89631	-1.55898	2.48391	112.591	1.06874e-06	2.67909e-05
TCONS_00075874	0.9533	1.12194	0.70752	2.50601	2.29223	2.22267	-1.24958	1.32405	44.1812	6.2393e-05	0.00047269
TCONS_00076326	0.782632	0.848076	0.678681	2.23517	1.54178	3.18188	-1.49602	0.558909	28.5642	0.000346516	0.00175673
TCONS_00024456	1.11538	1.13717	1.12324	2.58643	2.40879	2.78391	-1.11383	2.42667	87.918	3.25805e-06	5.66123e-05
TCONS_00114274	0.489449	0.667875	0.442843	1.6413	1.82414	1.65609	-1.59023	3.3327	114.446	9.92106e-07	2.52409e-05
TCONS_00059583	1.22948	1.96689	1.21426	4.6205	4.03022	3.70931	-1.39911	3.44082	52.0831	6.52647e-05	0.000489873
TCONS_00062455	1.26969	1.45377	1.34533	3.84752	4.40766	3.69987	-1.46492	3.08064	140.468	3.87611e-07	1.32577e-05
TCONS_00115171	1.1237	1.55087	1.62408	4.00826	3.06933	3.48902	-1.19831	0.746032	28.3882	0.000354651	0.00179016
TCONS_00035575	1.1523	0.936934	1.00921	2.77212	1.6672	2.49315	-1.07599	2.78883	33.7603	0.000191868	0.0011083
TCONS_00002516	0.894109	0.926199	1.0192	2.39241	2.20695	2.44617	-1.21832	2.1391	82.2868	4.37269e-06	6.99219e-05
TCONS_00116031	0.54265	1.03944	1.09088	3.50426	3.88419	3.94861	-1.97423	1.31496	64.6909	1.25316e-05	0.000144529
TCONS_00091444	0.774999	0.938374	0.889773	2.82292	2.21416	2.64536	-1.46801	2.03399	88.5787	3.15104e-06	5.54366e-05
TCONS_00041878	1.5928	2.03593	1.5485	4.12613	3.72094	4.65477	-1.1812	3.00959	74.2678	6.87167e-06	9.56981e-05
TCONS_00094308	2.06893	1.92469	1.95361	4.26326	4.26095	4.5113	-1.04255	0.869356	36.7923	0.000130392	0.00082004
TCONS_00091426	0.718413	0.58312	0.680619	1.72874	2.07725	1.95812	-1.45023	0.779952	55.9003	2.34094e-05	0.000226951
TCONS_00104277	1.84122	1.65526	1.70311	4.33355	4.47742	3.05665	-1.10459	0.320396	21.2249	0.00101601	0.00408659
TCONS_00114273	0.469776	0.64103	0.425043	1.58235	1.75816	1.60421	-1.59868	3.33902	116.169	9.26796e-07	2.42304e-05
TCONS_00102297	1.00013	1.05365	1.46772	2.68335	2.53247	3.38682	-1.18787	1.46561	33.1844	0.000195443	0.00112248
TCONS_00115592	0.184484	0.529776	0.234016	3.20861	2.96347	3.44551	-3.23003	2.15012	99.3607	1.33775e-05	0.000151215
TCONS_00059008	0.460575	0.378476	0.339491	3.49697	2.4893	3.23596	-2.88081	0.987682	166.897	1.74181e-07	8.02207e-06
TCONS_00003995	0.29404	0.6939	0.50997	2.95169	2.38055	3.21652	-2.39512	0.601984	67.957	1.01245e-05	0.00012425
TCONS_00064605	1.1274	1.61999	1.10587	2.79865	2.89394	2.9478	-1.07017	0.5912	24.9098	0.000574734	0.00260834
TCONS_00105081	0.314133	0.302578	0.252951	1.01884	1.15533	1.39189	-1.94599	1.77737	141.17	3.78787e-07	1.31236e-05
TCONS_00026740	0.316549	0.901575	0.643666	1.32789	1.18477	2.46576	-1.30012	0.484936	10.5065	0.0109531	0.027726
TCONS_00077976	1.15446	1.27692	1.20182	3.22642	2.70167	3.09215	-1.22205	3.34153	115.153	9.64686e-07	2.47651e-05
TCONS_00111366	1.02345	1.0548	0.783487	2.13926	2.3953	2.70001	-1.25055	1.94317	66.9218	1.08219e-05	0.000130367
TCONS_00090822	0.794844	0.873792	1.49842	3.29272	2.79786	1.506	-1.16416	0.484632	10.1093	0.0110483	0.0279047
TCONS_00101097	1.86828	1.20908	1.01258	2.89493	3.02751	3.02642	-1.05456	-0.171393	15.0894	0.00314026	0.0100922
TCONS_00054077	1.14933	1.12473	1.25368	3.26389	4.2212	3.13176	-1.49498	0.195003	38.6871	0.00010677	0.000706798
TCONS_00068220	1.79773	1.18632	1.20394	3.4221	2.37533	3.16597	-1.01924	0.711744	18.7618	0.00154926	0.00570875
TCONS_00045403	1.55676	1.09797	1.39868	3.72873	2.55772	3.30679	-1.15789	1.15351	30.0897	0.000284667	0.00151025
TCONS_00074131	0.996684	1.40513	1.17859	3.37615	3.01486	2.9896	-1.29551	1.64501	56.4696	2.24248e-05	0.000220938
TCONS_00071479	1.23499	1.16027	1.12359	2.79056	2.71036	2.5406	-1.10592	2.51245	88.9286	3.09609e-06	5.48443e-05
TCONS_00098857	0.471291	0.421135	0.554322	0.884832	1.4032	1.43048	-1.26371	0.535338	25.0294	0.000564804	0.00257324
TCONS_00009336	1.46892	1.22796	1.07704	3.15962	2.32684	2.88892	-1.06778	2.14383	43.9976	6.34646e-05	0.000479529
TCONS_00055505	0.300645	0.506777	0.42728	1.61443	1.50827	1.7763	-1.88193	0.703727	66.0586	1.14478e-05	0.000135608
TCONS_00104078	1.98357	1.85016	3.25516	5.92793	5.9588	7.54928	-1.353	3.28078	31.6301	0.000661649	0.00291584
TCONS_00041982	0.613405	0.596524	0.613767	1.30458	1.39581	1.21696	-1.0136	1.10173	36.7853	0.000130489	0.000820053
TCONS_00032943	0.164007	0.664186	0.426671	2.67024	2.14419	1.88817	-2.29319	0.385306	36.7251	0.000143041	0.000880565
TCONS_00007104	2.86393	2.68922	2.89696	5.90853	5.50116	6.98224	-1.03082	3.66988	85.5863	3.67236e-06	6.17957e-05
TCONS_00092747	6.92492	7.27199	4.41758	12.5875	11.9761	15.3697	-1.01782	4.11479	36.8906	0.000225639	0.00125571
TCONS_00091424	0.72804	0.59702	0.699593	1.79529	1.54927	1.95996	-1.30014	1.69946	66.73	1.09573e-05	0.000131349
TCONS_00004567	2.58845	1.83253	1.01757	4.25724	4.88209	4.69617	-1.2753	1.28741	23.6645	0.000692533	0.00302548
TCONS_00056987	0.264456	0.534931	0.366929	4.36454	3.85859	4.0924	-3.27359	0.19536	130.24	5.491e-07	1.65663e-05
TCONS_00105793	0.745678	0.805335	0.62169	2.39906	2.1583	2.33578	-1.57772	1.57698	103.56	1.56167e-06	3.49806e-05
TCONS_00114293	0.50611	0.355465	1.17037	2.51157	2.62659	3.13203	-1.91207	0.138998	25.1074	0.000558444	0.00255071
TCONS_00097123	0.203735	0.438956	0.36138	3.14339	2.55409	3.00615	-2.99968	1.1977	138.898	4.08245e-07	1.37529e-05
TCONS_00039885	0.256064	1.24094	0.804943	3.45816	3.70197	4.12764	-2.16869	0.906327	28.4742	0.000732892	0.00316195
TCONS_00084334	3.91331	3.9344	3.26434	13.8234	14.5095	11.9029	-1.77241	4.46779	258.748	2.2114e-08	2.3858e-06
TCONS_00036692	0.829577	1.43516	1.49558	2.95293	2.70632	3.48818	-1.17382	0.407141	19.7108	0.00131109	0.00500981
TCONS_00006443	0.340516	0.469339	0.361371	2.65683	2.25099	2.36596	-2.53788	1.61154	197.899	7.84635e-08	4.93538e-06
TCONS_00028300	0.653075	0.423401	0.540194	5.26227	3.39675	4.34575	-2.92524	1.65913	163.791	1.90113e-07	8.33597e-06
TCONS_00033751	1.07082	0.840693	0.77595	1.63063	1.60521	2.56572	-1.02293	1.33983	22.3435	0.000848549	0.00354172
TCONS_00066387	2.80162	2.81537	2.27481	5.8946	5.55451	5.97105	-1.05548	1.08761	39.9854	9.35322e-05	0.000637995
TCONS_00029327	1.15268	1.73691	0.832979	4.97726	5.02653	5.3975	-1.95905	2.24132	83.1192	4.65699e-06	7.26286e-05
TCONS_00002506	0.341365	0.309839	0.227711	3.61887	4.1584	2.61558	-3.47448	0.916872	164.594	1.85832e-07	8.22775e-06
TCONS_00021201	0.556849	0.694443	0.434442	2.23148	2.5536	2.75722	-2.07117	2.13767	145.286	3.31669e-07	1.21098e-05
TCONS_00012493	1.52619	1.09091	1.28997	2.72818	3.08515	2.77478	-1.05158	1.50072	38.8997	0.000104455	0.000695587
TCONS_00064021	0.82566	1.20579	0.629581	2.67638	2.00106	1.55723	-1.14489	1.45611	17.4963	0.00231248	0.00787182
TCONS_00033764	1.07735	1.06838	0.883125	2.47139	2.17448	2.37868	-1.12833	3.01761	96.3351	2.16363e-06	4.36699e-05
TCONS_00033147	0.746008	0.887643	0.704003	1.93191	1.62998	1.63915	-1.06357	0.614766	27.4101	0.000404284	0.00198672
TCONS_00016217	0.726093	1.14597	1.12946	3.22527	2.64235	2.99642	-1.46226	1.81092	53.4543	2.82808e-05	0.000260886
TCONS_00118582	2.60993	1.81151	2.32984	6.7262	5.73667	4.98365	-1.28665	0.492759	30.0466	0.000286224	0.00151624
TCONS_00109101	1.72198	1.8014	1.38963	4.34509	3.81016	3.78269	-1.19649	2.64612	81.9273	4.45834e-06	7.032e-05
TCONS_00036137	2.10709	2.19055	2.74083	4.92944	5.81132	6.18402	-1.16534	0.0419931	23.0468	0.000760218	0.00325023
TCONS_00023790	0.685914	0.853808	0.905941	1.85827	2.38463	1.95207	-1.24261	0.858745	35.5694	0.000149008	0.000910283
TCONS_00011960	1.43857	1.23488	1.13534	3.31124	2.57966	2.86779	-1.11796	4.47058	92.7452	2.56566e-06	4.88106e-05
TCONS_00062838	0.410597	0.416513	0.358193	1.52479	1.22057	1.48472	-1.74622	1.27032	102.262	1.65325e-06	3.65516e-05
TCONS_00026817	0.8922	1.20314	0.257899	2.42882	2.69881	2.61849	-1.63596	0.591242	16.963	0.00296978	0.00964613
TCONS_00052959	1.58432	1.46882	1.82041	3.84124	3.34764	3.59301	-1.05313	0.810247	29.7553	0.000297004	0.00156081
TCONS_00097399	0.677487	0.930469	0.753405	2.15999	2.08712	2.5812	-1.43583	1.75468	72.804	7.49782e-06	0.000101274
TCONS_00033771	1.70123	2.12418	1.91239	9.11236	5.38147	6.61235	-1.78512	0.913888	52.5528	3.03786e-05	0.000275736
TCONS_00036223	3.05284	2.76515	2.36638	7.46332	5.99673	8.5475	-1.34084	2.98362	85.2615	3.73497e-06	6.25406e-05
TCONS_00077588	1.94168	1.90641	1.56227	4.22319	3.98919	4.53964	-1.14953	1.00008	44.4231	6.10139e-05	0.000465423
TCONS_00105079	0.213299	0.190667	0.179363	1.25095	1.04659	1.52138	-2.61599	0.592783	125.591	6.48799e-07	1.87131e-05
TCONS_00010361	2.42291	2.20223	1.70971	5.36518	5.88563	7.15106	-1.45299	3.16145	103.819	1.54412e-06	3.47702e-05
TCONS_00085785	0.108352	0.182641	0.300203	2.15078	2.16895	2.50544	-3.4009	0.853929	128.934	5.7512e-07	1.71991e-05
TCONS_00077541	1.69967	1.92648	1.82969	6.18259	6.30932	7.61016	-1.78642	1.91931	146.33	3.20856e-07	1.187e-05
TCONS_00045653	1.10865	0.856523	0.907987	1.91249	2.35625	3.23184	-1.29394	0.579202	28.4241	0.000352974	0.00178275
TCONS_00039884	0.520935	0.694315	0.52875	3.98159	4.11727	4.23431	-2.72652	2.32223	341.263	5.91024e-09	1.06048e-06
TCONS_00039090	2.38339	3.55396	3.43808	7.272	7.21766	6.28771	-1.05396	3.50763	40.2945	0.000103653	0.000692344
TCONS_00002619	0.572519	0.589193	0.489508	1.9687	1.75862	1.85089	-1.66996	2.95356	207.707	6.24976e-08	4.26133e-06
TCONS_00106507	1.07579	1.15175	1.00854	4.8975	5.1218	5.43026	-2.16255	1.4852	198.418	7.75048e-08	4.89314e-06
TCONS_00046941	1.26831	1.40915	1.40074	3.53348	2.50639	3.10463	-1.07491	3.84962	61.4045	1.56842e-05	0.000170933
TCONS_00042982	0.533914	0.939112	0.848496	5.72696	5.76207	4.00516	-2.63547	1.73871	115.189	9.63289e-07	2.47651e-05
TCONS_00031616	0.37182	0.931091	0.619935	2.74565	2.55361	2.56569	-1.91352	-0.125613	36.7614	0.000130825	0.000821278
TCONS_00097401	0.693851	0.95665	0.773959	2.23356	2.15015	2.68127	-1.44674	1.7326	72.2221	7.76568e-06	0.000103336
TCONS_00116050	0.532535	0.509248	0.426279	1.70759	1.72202	2.26787	-1.86667	1.60477	119.699	8.08404e-07	2.19778e-05
TCONS_00046426	2.61318	3.09503	3.14718	6.16752	6.38586	7.06507	-1.05421	4.73076	101.395	1.71807e-06	3.73549e-05
TCONS_00033736	1.94971	1.34613	1.21035	4.98205	4.25011	4.29337	-1.50786	3.42876	87.265	3.36813e-06	5.7993e-05
TCONS_00062837	0.334664	0.302449	0.263721	1.23036	0.953118	1.13153	-1.79426	1.41411	106.601	1.36991e-06	3.18574e-05
TCONS_00114284	0.512844	0.573073	0.449724	1.50003	1.67382	2.09089	-1.68589	2.34841	120.752	7.76673e-07	2.14226e-05
TCONS_00037775	2.16115	2.43875	2.2328	6.3918	7.30413	8.57512	-1.61186	3.66901	176.057	1.35735e-07	6.86718e-06
TCONS_00059007	0.443314	0.420336	0.36521	3.64876	2.63265	3.43009	-2.8908	1.11216	189.508	9.61608e-08	5.52332e-06
TCONS_00041422	0.667593	0.711935	2.17391	2.82806	3.17576	4.78617	-1.4826	2.19241	6.84049	0.0485686	0.0936009
TCONS_00049132	1.08894	1.3463	1.12831	4.75449	5.29636	5.78225	-2.05373	1.088	125.723	6.45678e-07	1.86863e-05
TCONS_00028302	0.0633974	0.117551	0.120949	4.48301	3.0984	4.02167	-5.14888	3.58067	439.839	1.47317e-08	1.80659e-06
TCONS_00089298	0.803363	0.865345	0.76433	2.43666	2.21843	2.84505	-1.53378	3.40163	173.894	1.43804e-07	7.12862e-06
TCONS_00116041	0.721959	0.766375	0.768715	2.55779	2.68306	2.64012	-1.71296	3.2534	263.853	2.01545e-08	2.21647e-06
TCONS_00107720	1.68284	3.1134	1.70848	7.33267	8.72748	7.00868	-1.73092	1.65136	53.0051	2.93034e-05	0.000268763
TCONS_00066371	0.839436	0.884362	1.15257	3.27304	2.80059	2.79959	-1.52365	-0.368881	29.9345	0.000290316	0.00153211
TCONS_00081424	1.86828	2.08075	1.79372	3.51932	5.02596	4.71024	-1.1142	1.3202	37.2971	0.000123531	0.000786525
TCONS_00017113	1.2907	1.51643	1.30199	3.08249	3.2071	3.642	-1.17869	0.742199	39.1195	0.000102125	0.000684552
TCONS_00091443	1.90409	0.401199	1.78878	5.12946	4.23504	3.38682	-1.56612	-0.0545103	12.2298	0.00680558	0.0188447
TCONS_00041883	1.01597	1.46501	1.19946	3.1148	2.74506	3.05132	-1.18371	3.65263	71.196	8.26665e-06	0.000107485
TCONS_00069231	2.98347	2.56108	2.20391	7.44973	7.25022	8.20578	-1.47937	2.26311	120.447	7.85713e-07	2.15326e-05
TCONS_00031608	2.2171	2.29983	1.6786	4.59438	4.7627	4.67668	-1.09509	2.62261	70.7028	8.52127e-06	0.000110124
TCONS_00016216	0.838188	1.31159	1.31872	3.72233	3.14788	3.47922	-1.47682	1.76443	54.9211	2.52278e-05	0.000239706
TCONS_00105792	0.362102	0.289137	0.311608	1.43611	1.20174	1.27541	-1.93545	0.419444	77.8434	5.58838e-06	8.29462e-05
TCONS_00037340	0.278451	0.352024	0.351224	1.319	1.55958	1.36203	-2.0105	0.865166	98.5068	1.95715e-06	4.08343e-05
TCONS_00024623	2.70617	1.90128	1.38926	5.00952	5.99013	6.08425	-1.43352	1.2215	41.6989	7.89569e-05	0.000562667
TCONS_00002621	2.01687	1.53374	1.59033	5.5328	5.58475	4.99481	-1.56502	4.06816	178.644	1.26785e-07	6.55301e-06
TCONS_00012829	0.942779	1.36151	0.606247	1.91479	1.92528	2.42025	-1.01707	1.61925	16.9486	0.00230234	0.00784687
TCONS_00113911	0.949795	1.26007	1.12894	2.45643	2.5428	2.79497	-1.12935	3.31365	77.0529	5.84534e-06	8.54007e-05
TCONS_00030848	0.953861	0.946312	1.33768	2.42804	2.47295	2.47206	-1.09094	2.62674	44.2716	6.1873e-05	0.000469585
TCONS_00081508	1.33055	1.83307	1.15383	2.89509	3.02769	3.32243	-1.0071	1.22076	27.0219	0.00042628	0.00207137
TCONS_00117066	0.257845	0.534931	0.240797	2.6491	2.85865	3.22806	-2.95743	0.146067	90.7096	2.8336e-06	5.21052e-05
TCONS_00014609	0.250431	0.323636	0.144779	3.65253	3.54502	3.47693	-3.80487	3.12605	314.78	1.81335e-08	2.0607e-06
TCONS_00000402	1.90409	1.70205	0.900645	3.06786	3.54203	4.20786	-1.18206	0.249274	17.973	0.00178793	0.00640668
TCONS_00041992	0.91906	1.21723	0.774217	2.41258	1.7755	2.47546	-1.10356	0.696049	22.5618	0.00081987	0.00346091
TCONS_00064430	1.1948	1.06467	1.05893	3.28572	3.2444	3.70741	-1.53645	1.49091	104.454	1.50214e-06	3.40498e-05
TCONS_00035363	1.73198	1.69402	2.05821	4.03826	3.13887	5.49581	-1.11169	2.87489	31.6302	0.000318195	0.00164512
TCONS_00023792	1.2134	1.26338	1.09727	2.40976	2.73285	2.65411	-1.03748	3.57949	109.465	1.21468e-06	2.90808e-05
TCONS_00085310	0.322714	0.19781	0.308345	1.99663	1.93147	2.53088	-2.86635	0.156147	106.08	1.40065e-06	3.23515e-05
TCONS_00023791	1.11738	1.00453	1.31349	2.34473	2.65094	2.56166	-1.04215	0.00495706	19.3065	0.00140672	0.00529219
TCONS_00079103	1.33387	1.04244	0.904329	2.23502	2.39499	2.82917	-1.10152	0.963674	32.0959	0.000222352	0.00124026
TCONS_00056136	0.757937	1.2776	0.657267	2.62213	3.43902	3.14568	-1.6768	1.05055	45.0178	5.77766e-05	0.000444432
TCONS_00045704	0.533271	0.588422	0.764505	1.74294	1.80068	1.92606	-1.43634	1.24444	55.8634	2.34751e-05	0.000226951
TCONS_00052333	2.96937	4.41374	2.99634	7.92271	7.09677	7.87446	-1.04855	1.435	31.2244	0.000247164	0.00135515
TCONS_00016574	0.929623	1.21618	0.944518	3.47911	3.32676	3.62172	-1.66349	3.06748	165.731	1.79967e-07	8.15767e-06
TCONS_00078816	1.19821	0.781838	0.963649	2.26062	2.13204	2.45784	-1.13429	2.13715	48.8389	4.12668e-05	0.000344651
TCONS_00033741	1.31344	1.68066	1.41187	3.52375	3.28041	3.71423	-1.16398	3.23453	90.0169	2.93238e-06	5.31611e-05
TCONS_00085788	0.0615917	0.415284	0.186939	3.43199	2.46585	3.34139	-3.64573	0.515732	76.8295	7.35158e-06	0.000100332
TCONS_00056989	0.0949232	0.0800028	0.164631	2.15724	1.49598	1.85725	-3.90712	0.923569	172.232	1.50403e-07	7.34602e-06
TCONS_00003571	0.831373	0.808532	0.550415	1.84889	1.54445	1.863	-1.18012	1.69039	44.9562	5.81018e-05	0.00044653
TCONS_00097400	0.659538	0.96228	0.737213	2.06851	1.99649	2.49241	-1.37914	2.101	66.7301	1.09573e-05	0.000131349
TCONS_00091030	1.69359	2.01287	1.59616	4.59262	4.10787	4.49336	-1.22722	3.97132	129.664	5.60394e-07	1.68474e-05
TCONS_00096636	0.502851	0.66809	0.60564	3.11627	2.83958	3.5218	-2.3185	2.79042	247.922	2.70841e-08	2.55966e-06
TCONS_00052332	0.437071	1.04844	0.641415	2.55985	1.84704	2.33226	-1.55438	0.24911	24.8101	0.000583165	0.00264108
TCONS_00067338	0.423704	0.505899	0.612379	2.67334	1.44501	3.01459	-2.1015	0.146548	39.5612	9.76282e-05	0.000659077
TCONS_00057497	3.51527	3.67324	3.48975	7.52356	7.41529	9.25164	-1.08797	2.24985	68.1942	9.97248e-06	0.000122915
TCONS_00091442	2.00173	2.35408	1.85696	6.77199	6.79223	6.66558	-1.61203	1.31523	97.6091	2.03949e-06	4.1987e-05
TCONS_00002618	2.82247	2.62635	2.36743	8.23403	8.67523	9.1469	-1.65036	3.7117	293.588	1.21259e-08	1.61483e-06
TCONS_00032733	0.372569	0.748786	1.78939	2.62092	2.65172	2.34491	-1.26658	0.714732	6.57224	0.0382497	0.0770235
TCONS_00042733	0.205781	0.271911	0.288844	2.5638	2.15349	2.63041	-3.1611	3.31149	390.968	3.07989e-09	7.39433e-07
TCONS_00002381	0.90922	0.766305	0.824707	2.09819	1.86886	1.87284	-1.13783	1.79952	61.4775	1.56044e-05	0.000170399
TCONS_00002515	0.798404	0.856095	0.912846	2.12697	2.06893	2.32721	-1.25174	2.21097	90.4712	2.86713e-06	5.24953e-05
TCONS_00006974	2.99538	2.49252	2.91887	5.40357	6.61262	6.46236	-1.04642	3.28784	71.4846	8.12193e-06	0.000106302
TCONS_00033925	0.311477	0.0954611	0.270106	2.01142	1.25961	1.4858	-2.73394	-0.192031	48.8496	4.12293e-05	0.000344508
TCONS_00100708	4.12107	3.11607	2.29912	8.33627	6.31569	7.40904	-1.13366	0.950548	25.2485	0.000547159	0.00250857
TCONS_00115607	0.378356	0.354316	0.218735	2.09217	2.63681	2.63586	-2.86327	0.799714	145.111	3.33515e-07	1.21476e-05
TCONS_00066479	0.172751	0.0794165	0.183852	1.27148	1.08283	1.11037	-2.89957	0.159097	87.1114	3.39468e-06	5.82737e-05
TCONS_00067410	1.36618	1.28852	0.987269	2.35213	3.35697	3.41363	-1.23675	0.793674	32.2185	0.000219107	0.00122697
TCONS_00003386	0.53209	0.266269	0.382111	2.06524	1.6141	1.81893	-2.14267	0.825157	71.0683	8.33169e-06	0.000108166
TCONS_00045705	0.548803	0.599645	0.786773	1.7937	1.85312	1.98215	-1.44078	1.2433	55.8473	2.35038e-05	0.000226994
TCONS_00074249	0.877906	0.874421	0.698125	1.65164	1.35353	2.4971	-1.07479	0.327761	16.1829	0.00251654	0.00843102
TCONS_00063289	2.08823	1.42153	1.81086	3.34798	4.57315	4.78579	-1.16748	0.0189922	20.2298	0.00119954	0.0046673
TCONS_00021207	0.16491	0.223567	0.148175	0.969407	0.895807	1.02139	-2.33469	2.30754	207.876	6.22587e-08	4.26133e-06
TCONS_00111368	1.78175	1.27911	1.25975	3.32822	3.47789	3.45257	-1.16599	0.739299	34.2763	0.000172294	0.00101448
TCONS_00086469	1.32172	1.26594	1.11763	2.67251	2.73431	3.09189	-1.11017	2.82094	97.8286	2.01899e-06	4.17051e-05
TCONS_00052142	0.129208	0.304916	0.179274	1.34101	1.12654	1.62026	-2.60691	-0.264376	58.9141	1.87241e-05	0.000193672
TCONS_00105633	0.187212	0.788928	0.36528	2.70749	2.83148	4.0792	-2.70191	0.0777977	45.7586	5.40282e-05	0.000424017
TCONS_00045703	1.26992	1.38521	1.70682	3.81426	4.42135	4.4642	-1.44453	2.33483	84.8677	3.81264e-06	6.35912e-05
TCONS_00075875	1.16172	1.30324	0.91015	3.03302	2.5518	2.51526	-1.17827	1.64586	46.8159	4.91727e-05	0.000394166
TCONS_00074137	0.951781	1.27448	0.992534	2.38146	2.10074	2.42016	-1.00956	2.69054	51.6002	3.28024e-05	0.000293055
TCONS_00094178	0.733273	0.787807	0.657276	1.82294	1.49828	1.79833	-1.14339	0.98878	40.8034	8.62031e-05	0.000600743
TCONS_00114193	0.94044	0.522195	0.88269	2.93663	3.48454	2.61739	-1.86238	1.17404	59.2202	1.83145e-05	0.000190708
TCONS_00057504	0.497507	0.663954	0.499887	1.2344	1.13914	1.36762	-1.07922	2.24937	51.8029	3.22677e-05	0.000289492
TCONS_00063287	1.66908	1.47067	3.09216	4.38881	4.58981	4.45322	-1.00417	0.225776	10.9636	0.00805418	0.0215427
TCONS_00113903	0.651258	1.57066	1.26116	3.19689	2.70907	3.39938	-1.31246	1.85348	21.6331	0.00153853	0.00568256
TCONS_00111862	0.449221	0.727804	0.632709	1.45023	1.40123	1.46147	-1.15451	1.67815	37.2133	0.000124639	0.000791289
TCONS_00026250	0.667244	0.281182	0.144655	2.6253	3.41337	6.37923	-3.4281	-0.433309	43.8467	6.43622e-05	0.000485235
TCONS_00002629	0.75405	0.68812	0.798203	2.7842	2.69731	2.86747	-1.80657	2.14026	181.538	1.17604e-07	6.26025e-06
TCONS_00079081	0.616013	0.641081	0.501677	1.44455	1.22477	1.25292	-1.07154	1.22175	38.7746	0.00010581	0.000702079
TCONS_00077587	1.77509	1.74285	1.42824	3.86086	3.64694	4.24781	-1.1613	1.00809	44.9126	5.8334e-05	0.000448112
TCONS_00111367	2.0903	1.34721	1.26906	3.56979	4.49904	4.62189	-1.35156	0.779873	34.9478	0.000159694	0.00096223
TCONS_00105791	0.752458	0.863195	0.706892	3.25397	2.45462	2.15632	-1.67164	1.10256	59.7559	1.76231e-05	0.000185663
TCONS_00041879	1.18435	1.65621	1.20777	3.05075	2.66364	3.35115	-1.07188	3.09734	50.8687	3.48227e-05	0.000306605
TCONS_00116191	3.1562	2.55152	1.78742	9.80852	4.58447	6.35866	-1.39469	0.953242	20.3381	0.00130954	0.00500615
TCONS_00030501	1.16791	0.830532	1.42423	3.21353	2.1593	2.49934	-1.11122	0.469888	16.8639	0.00220333	0.00757675
TCONS_00018406	1.12197	1.06193	1.44501	2.63513	2.66941	2.70027	-1.04693	3.29817	54.1365	2.68085e-05	0.000251087
TCONS_00021205	0.173048	0.217614	0.157287	1.05889	0.996853	1.09958	-2.43406	2.52009	291.164	1.26145e-08	1.66237e-06
TCONS_00028659	2.39167	2.22298	2.74167	7.05445	4.10422	4.90559	-1.03802	1.99844	23.1841	0.000755702	0.00323498
TCONS_00089083	0.941047	1.09262	1.30887	4.16014	3.4088	3.92712	-1.68454	1.77322	88.5478	3.15594e-06	5.546e-05
TCONS_00056760	1.46194	1.17054	1.29946	4.35291	3.18659	2.73038	-1.30252	0.786028	30.2711	0.000278234	0.00148536
TCONS_00059584	0.349015	0.308743	0.280145	1.08958	1.08944	0.996691	-1.67406	1.06373	91.8836	2.67517e-06	5.00011e-05
TCONS_00059409	1.11713	1.17692	0.997242	3.83552	1.81237	3.33122	-1.35882	0.729324	22.8152	0.000788028	0.00335231
TCONS_00077975	1.1559	1.27851	1.20331	3.23043	2.70503	3.09599	-1.22205	3.34153	115.153	9.64686e-07	2.47651e-05
TCONS_00037843	1.73483	1.99014	1.42083	3.44364	4.58744	3.42863	-1.06636	0.616564	23.0575	0.000758966	0.00324569
TCONS_00089678	2.17487	3.68488	4.1553	11.048	11.5806	10.0813	-1.60801	4.07271	41.2174	0.000525309	0.0024298
TCONS_00002514	0.797586	0.88828	0.928231	2.23695	2.17535	2.45592	-1.2995	2.19404	93.8359	2.43466e-06	4.69472e-05
TCONS_00080350	0.5545	0.621437	0.616008	1.93788	1.97063	1.93793	-1.61373	2.46186	170.513	1.57612e-07	7.61091e-06
TCONS_00085796	0.0437721	0.101453	0.123364	1.58259	1.66481	2.06323	-4.14717	0.191466	153.952	2.53572e-07	1.00287e-05
TCONS_00088104	0.799638	1.41208	1.04345	2.72105	2.43237	2.53986	-1.14627	2.63971	36.7037	0.000136627	0.00085029
TCONS_00002620	0.495088	0.551477	0.369073	1.68964	1.51459	1.57069	-1.66891	2.21022	116.272	9.23052e-07	2.42067e-05
TCONS_00062836	0.387733	0.399972	0.332904	1.44046	1.1466	1.39884	-1.74159	1.29073	100.457	1.79162e-06	3.83803e-05
TCONS_00116054	1.32936	1.13825	0.803894	2.64811	2.59356	2.98811	-1.24991	3.39314	68.3115	9.8983e-06	0.000122503
TCONS_00040106	1.22534	1.33294	1.08279	3.11374	3.03459	3.17032	-1.26832	2.98082	131.524	5.24887e-07	1.61254e-05
TCONS_00088108	1.2783	1.38519	1.07684	9.50755	9.19563	10.6215	-2.88112	2.95291	514.659	8.19893e-10	3.25021e-07
TCONS_00102040	1.3952	1.16918	1.49335	4.21864	2.71662	2.99926	-1.20445	1.93642	35.463	0.000150776	0.000919543
TCONS_00002640	0.599367	1.1787	0.433132	2.25201	2.75508	3.08725	-1.7643	-0.0938679	26.5495	0.000455028	0.00217876
TCONS_00066480	0.157904	0.0798502	0.171163	1.27842	1.07469	1.11644	-2.9915	0.14384	97.1488	2.08333e-06	4.26832e-05
TCONS_00117943	1.7198	1.41383	1.24688	4.34119	4.01327	2.97126	-1.29151	2.27358	51.1277	3.40907e-05	0.000301272
TCONS_00117065	0.230158	0.346689	0.441641	3.26191	2.4659	3.21845	-3.02568	2.1337	169.794	1.70749e-07	8.01814e-06
TCONS_00094715	0.804901	1.26456	0.813195	1.9412	2.34992	2.53672	-1.14831	1.44394	30.9803	0.000254704	0.0013889
TCONS_00116049	0.628332	0.489177	0.369407	1.54923	1.48754	1.8185	-1.62696	2.36127	89.3371	3.03338e-06	5.44773e-05
TCONS_00014646	1.35565	1.3661	1.61004	2.83302	3.1463	3.52522	-1.03766	1.05026	32.4239	0.000213799	0.00120357
TCONS_00020279	2.18949	1.818	1.50136	3.61488	3.97883	4.53273	-1.05432	4.2231	71.5077	8.11048e-06	0.000106265
TCONS_00097701	2.02161	2.70822	2.36997	5.2939	4.31657	6.86457	-1.11707	1.7582	32.1374	0.000221248	0.00123645
TCONS_00105052	0.580645	0.455184	0.255059	1.2802	1.14709	1.40375	-1.49407	3.11654	37.1937	0.000385647	0.00191762
TCONS_00028301	0.556676	0.378141	0.489942	5.68752	3.90294	4.92008	-3.2635	2.04847	249.987	2.60397e-08	2.51145e-06
TCONS_00068192	0.819165	0.747151	0.768748	2.15744	1.68221	2.38518	-1.32469	1.7327	63.7255	1.33713e-05	0.000151215
TCONS_00027563	1.47042	2.09913	2.25239	4.41675	5.39959	5.68932	-1.31344	3.08577	55.0682	2.67176e-05	0.000250529
TCONS_00049415	1.77399	1.86723	1.8574	4.91014	4.06952	4.83325	-1.23762	1.77999	70.6105	8.56995e-06	0.000110502
TCONS_00036139	0.257649	2.1715	1.19161	5.34592	5.8834	3.13159	-1.85591	-0.0631414	11.6295	0.00966103	0.0249556
TCONS_00017802	1.12392	1.01884	0.975939	2.72817	2.5687	2.9867	-1.32192	3.7091	181.406	1.18004e-07	6.26025e-06
TCONS_00116055	1.41554	1.35041	1.1108	2.63746	2.73507	2.86925	-1.00289	3.58785	94.2554	2.38643e-06	4.65435e-05
TCONS_00095988	0.496562	0.656043	0.517893	1.35863	1.83278	1.68293	-1.44885	1.10072	54.1791	2.67196e-05	0.000250529
TCONS_00091427	0.900597	0.825753	0.876751	2.51337	2.9941	2.66969	-1.55804	0.0396474	45.2581	5.65274e-05	0.000438383
TCONS_00017352	1.78362	1.77308	1.54671	4.78547	5.12671	3.57927	-1.31665	0.848209	39.0296	0.00010307	0.000689802
TCONS_00111369	2.01006	1.82274	1.77297	3.92974	4.51142	5.18534	-1.19005	0.292812	30.3717	0.000274742	0.0014718
TCONS_00091209	1.65424	1.9932	1.83178	4.52875	2.88687	4.5268	-1.02849	0.29994	16.7402	0.00225659	0.00772251
TCONS_00050476	0.335774	0.424494	0.618749	2.98144	3.11799	2.81825	-2.57809	0.14424	84.4781	3.8914e-06	6.44008e-05
TCONS_00049133	1.4128	1.57159	1.37379	6.1685	6.82532	7.27095	-2.12165	1.05702	143.048	3.56354e-07	1.26025e-05
