# Supplementary material for: Deoxynivalenol-Induced Spleen Toxicity in Mice: Inflammation, Endoplasmic Reticulum Stress, Macrophage Polarization, and the Dysregulation of LncRNA Expression
Source: Toxins (Basel). 2024 Oct 9;16(10):432. doi: 10.3390/toxins16100432 (PMC11511314; doi:10.3390/toxins16100432)
Supplement: Supplementary file 1 [file toxins-16-00432-s001.zip › supplematry table S4.xls]

## Sheet: supplematry table5
Table S4. Go functional classification of the DE mRNAs.
Term	Database	ID	Input_number	Background_number	Rich_factor	P_Value	Corrected P_Value	Input	Hyperlink
cell surface	cellular_component	GO:0009986	135	679	2.28	6.90744e-09	3.66578e-05	mmu:16409:Gm49368|mmu:68859:Smim1|mmu:16510:Kcnh1|mmu:16511:Kcnh2|mmu:12390:Cav2|mmu:22419:Wnt5b|mmu:22163:Tnfrsf4|mmu:328830:A530064D06Rik|mmu:16952:Anxa1|mmu:16419:Itgb5|mmu:16421:Itgb7|mmu:14102:Fas|mmu:19218:Ptger3|mmu:18007:Neo1|mmu:22403:Ccn5|mmu:13051:Cx3cr1|mmu:21825:Thbs1|mmu:12765:Cxcr2|mmu:100043314:Tigit|mmu:16169:Il15ra|mmu:12389:Cav1|mmu:57265:Fzd2|mmu:320148:B430306N03Rik|mmu:17128…	http://amigo.geneontology.org/amigo/term/GO:0009986
cellular response to interferon-beta	biological_process	GO:0035458	23	45	5.86	1.00379e-07	0.000266354	mmu:14469:Gbp2|mmu:100702:Gbp6|mmu:60440:Iigp1|mmu:16362:Irf1|mmu:225594:Gm4841|mmu:545384:Ifi214|mmu:381308:Ifi211|mmu:16365:Acod1|mmu:15953:Ifi47|mmu:20846:Stat1|mmu:620913:Gm12185|mmu:100702:Gm43302|mmu:54396:Irgm2|mmu:15944:Irgm1|mmu:240328:F830016B08Rik|mmu:100033459:Ifi208|mmu:236312:Ifi209|mmu:102639543:Ifi206|mmu:226691:Ifi207|mmu:15951:Ifi204|mmu:16145:Igtp|mmu:15959:Ifit3|mmu:15957:Ifit1	http://amigo.geneontology.org/amigo/term/GO:0035458
extracellular matrix	cellular_component	GO:0031012	65	267	2.79	1.5379e-07	0.000272055	mmu:15442:Hpse|mmu:240913:Adamts4|mmu:13406:Dmp1|mmu:11504:Adamts1|mmu:18383:Tnfrsf11b|mmu:330119:Adamts3|mmu:78892:Crispld2|mmu:21858:Timp2|mmu:101401:Adamts9|mmu:241327:Olfml2a|mmu:12841:Col9a3|mmu:114249:Npnt|mmu:16854:Lgals3|mmu:21923:Tnc|mmu:22419:Wnt5b|mmu:240047:Mmp25|mmu:434215:Lrrc32|mmu:77794:Adamtsl2|mmu:269959:Adamtsl3|mmu:268780:Egflam|mmu:21809:Tgfb3|mmu:22403:Ccn5|mmu:66548:Adamtsl…	http://amigo.geneontology.org/amigo/term/GO:0031012
collagen-containing extracellular matrix	cellular_component	GO:0062023	72	315	2.62	2.77196e-07	0.000367769	mmu:13033:Gm49369|mmu:240913:Adamts4|mmu:214425:Cilp|mmu:11504:Adamts1|mmu:68792:Srpx2|mmu:13706:Cela2a|mmu:13602:Sparcl1|mmu:114249:Npnt|mmu:14134:Fcnb|mmu:71951:Gpc2|mmu:20700:Serpina1a|mmu:66864:Clec14a|mmu:26360:Angptl2|mmu:72713:Angptl1|mmu:16854:Lgals3|mmu:16952:Anxa1|mmu:21808:Tgfb2|mmu:21809:Tgfb3|mmu:231470:Fras1|mmu:66548:Adamtsl5|mmu:13014:Cstb|mmu:27047:Omd|mmu:18787:Serpine1|mmu:5053…	http://amigo.geneontology.org/amigo/term/GO:0062023
inflammatory response	biological_process	GO:0006954	75	348	2.47	1.09295e-06	0.00116005	mmu:14825:Cxcl1|mmu:16181:Il1rn|mmu:12363:Casp4|mmu:20310:Cxcl2|mmu:20311:Cxcl5|mmu:17951:Naip5|mmu:14289:Fpr2|mmu:17952:Naip6|mmu:17940:Naip1|mmu:11501:Adam8|mmu:16193:Il6|mmu:239081:Tlr11|mmu:384059:Tlr12|mmu:12273:C5ar1|mmu:19204:Ptafr|mmu:104759:Pld4|mmu:240047:Mmp25|mmu:20305:Ccl6|mmu:16365:Acod1|mmu:20344:Selp|mmu:18439:P2rx7|mmu:16952:Anxa1|mmu:76854:Gper1|mmu:192187:Stab1|mmu:231130:Tnip2…	http://amigo.geneontology.org/amigo/term/GO:0006954
extracellular matrix organization	biological_process	GO:0030198	45	174	2.97	3.02566e-06	0.00267619	mmu:240913:Adamts4|mmu:13406:Dmp1|mmu:11504:Adamts1|mmu:330119:Adamts3|mmu:78892:Crispld2|mmu:381489:Rxfp1|mmu:101401:Adamts9|mmu:17389:Mmp16|mmu:12841:Col9a3|mmu:114249:Npnt|mmu:16854:Lgals3|mmu:240047:Mmp25|mmu:77794:Adamtsl2|mmu:53614:Reck|mmu:268780:Egflam|mmu:20732:Spint1|mmu:66548:Adamtsl5|mmu:12829:Col4a4|mmu:17394:Mmp8|mmu:17395:Mmp9|mmu:74025:Gm28305|mmu:17392:Mmp3|mmu:12051:Bcl3|mmu:173…	http://amigo.geneontology.org/amigo/term/GO:0030198
positive regulation of cell population proliferation	biological_process	GO:0008284	99	545	2.08	1.70726e-05	0.0120044	mmu:230379:Acer2|mmu:52463:Tet1|mmu:13490:Drd3|mmu:83395:Sp6|mmu:70445:Cd248|mmu:11910:Atf3|mmu:17357:Marcksl1|mmu:79456:Recql4|mmu:54140:Avpr1a|mmu:69903:Rasip1|mmu:14538:Gcnt2|mmu:110109:Nop2|mmu:21825:Thbs1|mmu:381293:Kif14|mmu:12765:Cxcr2|mmu:14178:Fgf7|mmu:208691:Eif5a2|mmu:18263:Odc1|mmu:19228:Pth1r|mmu:19225:Ptgs2|mmu:56644:Clec7a|mmu:13649:Egfr|mmu:21908:Tlx1|mmu:16782:Lamc2|mmu:15945:Cxc…	http://amigo.geneontology.org/amigo/term/GO:0008284
angiogenesis	biological_process	GO:0001525	55	251	2.51	1.8096e-05	0.0120044	mmu:72780:Rspo3|mmu:18127:Nos3|mmu:13078:Cyp1b1|mmu:68792:Srpx2|mmu:15368:Hmox1|mmu:74144:Robo4|mmu:17268:Meis1|mmu:14205:Vegfd|mmu:18792:Plau|mmu:15251:Hif1a|mmu:72713:Angptl1|mmu:12389:Cav1|mmu:27279:Tnfrsf12a|mmu:18186:Nrp1|mmu:18187:Nrp2|mmu:29876:Clic4|mmu:83921:Cemip2|mmu:15200:Hbegf|mmu:16476:Jun|mmu:16410:Itgav|mmu:80837:Rhoj|mmu:12224:Klf5|mmu:16790:Anpep|mmu:12826:Col4a1|mmu:19225:Ptgs2…	http://amigo.geneontology.org/amigo/term/GO:0001525
positive regulation of angiogenesis	biological_process	GO:0045766	38	151	2.89	2.80924e-05	0.0165651	mmu:18127:Nos3|mmu:13078:Cyp1b1|mmu:15368:Hmox1|mmu:14205:Vegfd|mmu:12273:C5ar1|mmu:20312:Cx3cl1|mmu:76905:Lrg1|mmu:16176:Il1b|mmu:16411:Itgax|mmu:20292:Ccl11|mmu:12226:Btg1|mmu:320924:Ccbe1|mmu:18186:Nrp1|mmu:15251:Hif1a|mmu:69219:Ddah1|mmu:17395:Mmp9|mmu:14465:Gata6|mmu:11852:Rhob|mmu:16854:Lgals3|mmu:70086:Cysltr2|mmu:109901:Cela1|mmu:20319:Sfrp2|mmu:20848:Stat3|mmu:13051:Cx3cr1|mmu:21825:Thbs…	http://amigo.geneontology.org/amigo/term/GO:0045766
immune system process	biological_process	GO:0002376	87	483	2.07	6.78242e-05	0.0359943	mmu:14134:Fcnb|mmu:332579:Card9|mmu:16180:Il1rap|mmu:104759:Pld4|mmu:16362:Irf1|mmu:54123:Irf7|mmu:214855:Arid5a|mmu:58203:Zbp1|mmu:16391:Irf9|mmu:245126:Tarm1|mmu:16365:Acod1|mmu:214763:Cgas|mmu:270152:Jaml|mmu:209200:Dtx3l|mmu:11537:Cfd|mmu:27361:Msrb1|mmu:20715:Serpina3g|mmu:12475:Cd14|mmu:11847:Arg2|mmu:16184:Il2ra|mmu:17951:Naip5|mmu:547253:Parp14|mmu:17952:Naip6|mmu:13733:Adgre1|mmu:239081:…	http://amigo.geneontology.org/amigo/term/GO:0002376
neutrophil chemotaxis	biological_process	GO:0030593	22	70	3.6	9.60228e-05	0.0463266	mmu:14825:Cxcl1|mmu:16409:Gm49368|mmu:20310:Cxcl2|mmu:20311:Cxcl5|mmu:20312:Cx3cl1|mmu:12273:C5ar1|mmu:16854:Lgals3|mmu:20292:Ccl11|mmu:20750:Spp1|mmu:12986:Csf3r|mmu:13616:Edn3|mmu:20305:Ccl6|mmu:20308:Ccl9|mmu:12765:Cxcr2|mmu:20202:S100a9|mmu:20201:S100a8|mmu:270152:Jaml|mmu:16176:Il1b|mmu:58217:Trem1|mmu:58218:Trem3|mmu:15945:Cxcl10|mmu:20299:Ccl22	http://amigo.geneontology.org/amigo/term/GO:0030593
preribosome, large subunit precursor	cellular_component	GO:0030687	12	24	5.73	0.000133802	0.059174	mmu:100019:Mdn1|mmu:72462:Rrp1b|mmu:68040:E130218I03Rik|mmu:16418:Eif6|mmu:68040:Zfp593|mmu:235036:Ppan|mmu:57750:Wdr12|mmu:12181:Bop1|mmu:59014:Rrs1|mmu:64934:4930556J24Rik|mmu:107071:Wdr74|mmu:67223:Rrp15	http://amigo.geneontology.org/amigo/term/GO:0030687
response to bacterium	biological_process	GO:0009617	55	276	2.28	0.000159886	0.0652706	mmu:18534:Pck1|mmu:14469:Gbp2|mmu:101401:Adamts9|mmu:100702:Gbp6|mmu:229898:Gbp5|mmu:433470:AA467197|mmu:14205:Vegfd|mmu:12475:Cd14|mmu:20556:Slfn2|mmu:12389:Cav1|mmu:16365:Acod1|mmu:60440:Iigp1|mmu:20558:Slfn4|mmu:20128:Trim30a|mmu:18858:Pmp22|mmu:26874:Abcd2|mmu:15439:Hp|mmu:381308:Ifi211|mmu:76905:Lrg1|mmu:50778:Rgs1|mmu:67138:Herc6|mmu:545370:Hmcn1|mmu:99899:Ifi44|mmu:11450:Adipoq|mmu:14938:G…	http://amigo.geneontology.org/amigo/term/GO:0009617
external side of plasma membrane	cellular_component	GO:0009897	96	564	1.95	0.000181033	0.0686244	mmu:16409:Gm49368|mmu:21942:Tnfrsf9|mmu:22163:Tnfrsf4|mmu:20344:Selp|mmu:14102:Fas|mmu:12489:Cd33|mmu:70809:Clec2g|mmu:70445:Cd248|mmu:13051:Cx3cr1|mmu:14728:Lilrb4a|mmu:21825:Thbs1|mmu:12765:Cxcr2|mmu:21940:Cd27|mmu:20737:Spn|mmu:66864:Clec14a|mmu:50765:Tfr2|mmu:16521:Kcnj5|mmu:16161:Il12rb1|mmu:93671:Cd163|mmu:13733:Adgre1|mmu:74144:Robo4|mmu:12475:Cd14|mmu:12525:Cd8a|mmu:16411:Itgax|mmu:12477:…	http://amigo.geneontology.org/amigo/term/GO:0009897
basement membrane	cellular_component	GO:0005604	28	110	2.92	0.000252515	0.0849417	mmu:11504:Adamts1|mmu:114249:Npnt|mmu:268780:Egflam|mmu:231470:Fras1|mmu:57764:Ntn4|mmu:12829:Col4a4|mmu:12826:Col4a1|mmu:545370:Hmcn1|mmu:13010:Cst3|mmu:21828:Thbs4|mmu:67896:Ccdc80|mmu:21808:Tgfb2|mmu:22041:Trf|mmu:242022:Frem2|mmu:329872:Frem1|mmu:21923:Tnc|mmu:21810:Tgfbi|mmu:11704:Amelx|mmu:21858:Timp2|mmu:329941:Col8a2|mmu:16773:Lama2|mmu:16776:Lama5|mmu:21857:Timp1|mmu:12841:Col9a3|mmu:207…	http://amigo.geneontology.org/amigo/term/GO:0005604
response to lipopolysaccharide	biological_process	GO:0032496	29	116	2.87	0.00025609	0.0849417	mmu:18127:Nos3|mmu:20311:Cxcl5|mmu:18035:Nfkbia|mmu:19204:Ptafr|mmu:73914:Irak3|mmu:16365:Acod1|mmu:102626:Mapkapk3|mmu:13618:Ednrb|mmu:18439:P2rx7|mmu:12061:Bdkrb1|mmu:100689:Spon2|mmu:11421:Ace|mmu:17130:Smad6|mmu:56722:Litaf|mmu:19218:Ptger3|mmu:14728:Gm49339|mmu:211770:Trib1|mmu:268857:Nlrc3|mmu:19260:Ptpn22|mmu:20846:Stat1|mmu:14728:Lilrb4a|mmu:21415:Tcf7l1|mmu:20202:S100a9|mmu:13115:Cyp27b1…	http://amigo.geneontology.org/amigo/term/GO:0032496
defense response to protozoan	biological_process	GO:0042832	14	36	4.46	0.000307441	0.0897907	mmu:53314:Batf|mmu:16190:Il4ra|mmu:14469:Gbp2|mmu:229900:Gbp7|mmu:100702:Gbp6|mmu:17472:Gbp4|mmu:16193:Il6|mmu:384059:Tlr12|mmu:100702:Gm43302|mmu:634650:Gbp11|mmu:54396:Irgm2|mmu:60440:Iigp1|mmu:12051:Bcl3|mmu:626578:Gbp10	http://amigo.geneontology.org/amigo/term/GO:0042832
defense response to virus	biological_process	GO:0051607	39	180	2.48	0.00033051	0.0897907	mmu:68713:Ifitm1|mmu:667373:Ifit1bl1|mmu:16193:Il6|mmu:11810:Apobec1|mmu:26939:Polr3e|mmu:12525:Cd8a|mmu:20847:Stat2|mmu:16411:Itgax|mmu:20128:Trim30a|mmu:56200:Ddx21|mmu:20128:Trim30c|mmu:54123:Irf7|mmu:58203:Zbp1|mmu:16365:Acod1|mmu:224840:Treml4|mmu:11628:Aicda|mmu:77125:Il33|mmu:17454:Mov10|mmu:214763:Cgas|mmu:20846:Stat1|mmu:100689:Spon2|mmu:23962:Oasl2|mmu:16362:Irf1|mmu:231655:Oasl1|mmu:67…	http://amigo.geneontology.org/amigo/term/GO:0051607
heparin binding	molecular_function	GO:0008201	35	155	2.59	0.000338236	0.0897907	mmu:72780:Rspo3|mmu:16409:Gm49368|mmu:192199:Rspo1|mmu:11504:Adamts1|mmu:22403:Ccn5|mmu:81877:Tnxb|mmu:13602:Sparcl1|mmu:20344:Selp|mmu:18186:Nrp1|mmu:18187:Nrp2|mmu:66548:Adamtsl5|mmu:17523:Mpo|mmu:15200:Hbegf|mmu:72514:Fgfbp3|mmu:116847:Prelp|mmu:17967:Ncam1|mmu:78892:Crispld2|mmu:21828:Thbs4|mmu:67896:Ccdc80|mmu:21825:Thbs1|mmu:20563:Slit2|mmu:14178:Fgf7|mmu:320712:Abi3bp|mmu:14186:Fgfr4|mmu:2…	http://amigo.geneontology.org/amigo/term/GO:0008201
pulmonary valve morphogenesis	biological_process	GO:0003184	9	15	6.88	0.00033946	0.0897907	mmu:21808:Tgfb2|mmu:12159:Bmp4|mmu:20897:Stra6|mmu:17130:Smad6|mmu:268902:Robo2|mmu:56198:Heyl|mmu:18127:Nos3|mmu:20563:Slit2|mmu:15214:Hey2	http://amigo.geneontology.org/amigo/term/GO:0003184
ribosome biogenesis	biological_process	GO:0042254	26	101	2.95	0.000355305	0.0897907	mmu:21771:Utp4|mmu:229937:Znhit6|mmu:59014:Rrs1|mmu:12181:Bop1|mmu:64934:4930556J24Rik|mmu:104662:Tsr1|mmu:57750:Wdr12|mmu:382038:Urb2|mmu:73674:Wdr75|mmu:75751:Gm49378|mmu:68147:Gar1|mmu:67832:Brix1|mmu:110109:Nop2|mmu:59028:Rcl1|mmu:16418:Eif6|mmu:75416:Nop14|mmu:18432:Mybbp1a|mmu:67973:Mphosph10|mmu:72515:Wdr43|mmu:55989:Nop58|mmu:67134:Nop56|mmu:227674:Ddx31|mmu:14645:Glul|mmu:57783:Tnip1|mmu…	http://amigo.geneontology.org/amigo/term/GO:0042254
positive regulation of cell migration	biological_process	GO:0030335	49	247	2.27	0.000381716	0.0920803	mmu:18205:Ntf3|mmu:71785:Pdgfd|mmu:60533:Cd274|mmu:93695:Gpnmb|mmu:19243:Ptp4a1|mmu:16410:Itgav|mmu:20312:Cx3cl1|mmu:20656:Sod2|mmu:16411:Itgax|mmu:20292:Ccl11|mmu:21808:Tgfb2|mmu:20353:Sema4c|mmu:18805:Pld1|mmu:16782:Lamc2|mmu:18792:Plau|mmu:15200:Hbegf|mmu:17395:Mmp9|mmu:11853:Rhoc|mmu:12562:Cdh5|mmu:11629:Aif1|mmu:20848:Stat3|mmu:14538:Gcnt2|mmu:12978:Csf1r|mmu:21825:Thbs1|mmu:12768:Ccr1|mmu:1…	http://amigo.geneontology.org/amigo/term/GO:0030335
plasma membrane	cellular_component	GO:0005886	551	4216	1.5	0.000414389	0.0956157	mmu:66871:Cpne8|mmu:16510:Kcnh1|mmu:16511:Kcnh2|mmu:74107:Cep55|mmu:207742:Rnf43|mmu:59027:Nampt|mmu:20344:Selp|mmu:13723:Emb|mmu:269608:Plekhg5|mmu:225870:Rin1|mmu:13490:Drd3|mmu:54525:Syt7|mmu:18007:Neo1|mmu:12051:Bcl3|mmu:22403:Ccn5|mmu:218038:Amph|mmu:54140:Avpr1a|mmu:13051:Cx3cr1|mmu:16513:Kcnj10|mmu:12704:Cit|mmu:17364:Trpm1|mmu:11600:Angpt1|mmu:353346:Gpr141|mmu:16174:Il18rap|mmu:12267:C3a…	http://amigo.geneontology.org/amigo/term/GO:0005886
iron ion homeostasis	biological_process	GO:0055072	14	38	4.22	0.000478067	0.105713	mmu:50765:Tfr2|mmu:20656:Sod2|mmu:53945:Slc40a1|mmu:16819:Lcn2|mmu:59049:Slc22a17|mmu:71145:Scara5|mmu:15368:Hmox1|mmu:22041:Trf|mmu:18007:Neo1|mmu:15203:Heph|mmu:68428:Steap3|mmu:74051:Steap2|mmu:15216:Hfe|mmu:117167:Steap4	http://amigo.geneontology.org/amigo/term/GO:0055072
extracellular region	cellular_component	GO:0005576	238	1684	1.62	0.000592286	0.12573	mmu:13033:Gm49369|mmu:13024:Ctla2a|mmu:246316:Lgi2|mmu:67389:C1qtnf12|mmu:28114:Nsun2|mmu:59027:Nampt|mmu:15442:Hpse|mmu:14134:Fcnb|mmu:22423:Wnt8b|mmu:20310:Cxcl2|mmu:22419:Wnt5b|mmu:16193:Il6|mmu:20311:Cxcl5|mmu:16952:Anxa1|mmu:20292:Ccl11|mmu:268780:Egflam|mmu:11504:Adamts1|mmu:320924:Ccbe1|mmu:69183:C1qtnf2|mmu:14102:Fas|mmu:50781:Dkk3|mmu:16854:Lgals3|mmu:18787:Serpine1|mmu:17313:Mgp|mmu:207…	http://amigo.geneontology.org/amigo/term/GO:0005576
extracellular matrix binding	molecular_function	GO:0050840	12	30	4.59	0.000666003	0.135942	mmu:320078:Olfml2b|mmu:241327:Olfml2a|mmu:14766:Adgrg1|mmu:13406:Dmp1|mmu:13602:Sparcl1|mmu:16410:Itgav|mmu:21825:Thbs1|mmu:235130:Adamts15|mmu:66864:Clec14a|mmu:21810:Tgfbi|mmu:20750:Spp1|mmu:70445:Cd248	http://amigo.geneontology.org/amigo/term/GO:0050840
positive regulation of vascular endothelial growth factor production	biological_process	GO:0010575	11	26	4.85	0.00076602	0.148842	mmu:15442:Hpse|mmu:19225:Ptgs2|mmu:13078:Cyp1b1|mmu:320924:Ccbe1|mmu:12267:C3ar1|mmu:72043:Sulf2|mmu:15251:Hif1a|mmu:16193:Il6|mmu:12273:C5ar1|mmu:16175:Il1a|mmu:16176:Il1b	http://amigo.geneontology.org/amigo/term/GO:0010575
chemotaxis	biological_process	GO:0006935	30	132	2.61	0.000785299	0.148842	mmu:14825:Cxcl1|mmu:20310:Cxcl2|mmu:20311:Cxcl5|mmu:252837:Ackr4|mmu:14289:Fpr2|mmu:268902:Robo2|mmu:59289:Ackr2|mmu:12273:C5ar1|mmu:19204:Ptafr|mmu:20312:Cx3cl1|mmu:20292:Ccl11|mmu:23832:Xcr1|mmu:54199:Ccrl2|mmu:19649:Robo3|mmu:20305:Ccl6|mmu:13051:Cx3cr1|mmu:20308:Ccl9|mmu:12768:Ccr1|mmu:70031:Cmtm8|mmu:12771:Ccr3|mmu:20202:S100a9|mmu:20563:Slit2|mmu:12777:Ccr10|mmu:27494:Amot|mmu:12765:Cxcr2|m…	http://amigo.geneontology.org/amigo/term/GO:0006935
cell adhesion	biological_process	GO:0007155	93	572	1.86	0.000828448	0.151606	mmu:16409:Gm49368|mmu:13078:Cyp1b1|mmu:269116:Nfasc|mmu:20344:Selp|mmu:16419:Itgb5|mmu:16421:Itgb7|mmu:12489:Cd33|mmu:18007:Neo1|mmu:20750:Spp1|mmu:93893:Pcdhb22|mmu:11852:Rhob|mmu:93891:Pcdhb20|mmu:22403:Ccn5|mmu:13051:Cx3cr1|mmu:243369:Sspo|mmu:21828:Thbs4|mmu:12818:Col14a1|mmu:21825:Thbs1|mmu:270152:Jaml|mmu:329941:Col8a2|mmu:18081:Ninj1|mmu:17311:Kitl|mmu:93695:Gpnmb|mmu:16782:Lamc2|mmu:23928…	http://amigo.geneontology.org/amigo/term/GO:0007155
positive regulation of smooth muscle cell proliferation	biological_process	GO:0048661	21	79	3.05	0.000886432	0.15681	mmu:12267:C3ar1|mmu:19225:Ptgs2|mmu:21817:Tgm2|mmu:12159:Bmp4|mmu:71785:Pdgfd|mmu:20846:Stat1|mmu:18124:Nr4a3|mmu:20312:Cx3cl1|mmu:13649:Egfr|mmu:59027:Nampt|mmu:15251:Hif1a|mmu:21825:Thbs1|mmu:16193:Il6|mmu:15200:Hbegf|mmu:19204:Ptafr|mmu:58994:Smpd3|mmu:16476:Jun|mmu:13614:Edn1|mmu:17869:Myc|mmu:11629:Aif1|mmu:15368:Hmox1	http://amigo.geneontology.org/amigo/term/GO:0048661
integrin binding	molecular_function	GO:0005178	30	134	2.57	0.000964622	0.165137	mmu:11501:Adam8|mmu:93695:Gpnmb|mmu:114249:Npnt|mmu:14585:Gfra1|mmu:15894:Icam1|mmu:20312:Cx3cl1|mmu:16419:Itgb5|mmu:16421:Itgb7|mmu:16410:Itgav|mmu:13731:Emp2|mmu:20750:Spp1|mmu:21838:Thy1|mmu:22403:Ccn5|mmu:56191:Tro|mmu:21828:Thbs4|mmu:21825:Thbs1|mmu:218952:Fermt2|mmu:21810:Tgfbi|mmu:270152:Jaml|mmu:16176:Il1b|mmu:21858:Timp2|mmu:21947:Cd40lg|mmu:16776:Lama5|mmu:13649:Egfr|mmu:16402:Itga5|mmu…	http://amigo.geneontology.org/amigo/term/GO:0005178
digestive tract morphogenesis	biological_process	GO:0048546	9	19	5.43	0.00123532	0.204871	mmu:20319:Sfrp2|mmu:13845:Ephb3|mmu:20897:Stra6|mmu:13852:Stx2|mmu:13649:Egfr|mmu:15251:Hif1a|mmu:14184:Fgfr3|mmu:22418:Wnt5a|mmu:93840:Vangl2	http://amigo.geneontology.org/amigo/term/GO:0048546
extracellular matrix structural constituent	molecular_function	GO:0005201	27	119	2.6	0.00142132	0.228575	mmu:81877:Tnxb|mmu:12841:Col9a3|mmu:114249:Npnt|mmu:68792:Srpx2|mmu:18302:Oit3|mmu:231470:Fras1|mmu:12829:Col4a4|mmu:12826:Col4a1|mmu:116847:Prelp|mmu:11450:Adipoq|mmu:171508:Creld1|mmu:329941:Col8a2|mmu:21828:Thbs4|mmu:69700:Col22a1|mmu:21825:Thbs1|mmu:20563:Slit2|mmu:21923:Tnc|mmu:320712:Abi3bp|mmu:545370:Hmcn1|mmu:243369:Sspo|mmu:16773:Lama2|mmu:16776:Lama5|mmu:94242:Tinagl1|mmu:12823:Col19a1|…	http://amigo.geneontology.org/amigo/term/GO:0005201
positive regulation of release of sequestered calcium ion into cytosol	biological_process	GO:0051281	12	34	4.05	0.00160148	0.249973	mmu:13167:Dbi|mmu:12061:Bdkrb1|mmu:23796:Aplnr|mmu:71111:Lypd1|mmu:69810:Clec4b1|mmu:76854:Gper1|mmu:20312:Cx3cl1|mmu:71111:Gpr39|mmu:13617:Ednra|mmu:14065:F2rl3|mmu:15945:Cxcl10|mmu:21838:Thy1	http://amigo.geneontology.org/amigo/term/GO:0051281
semaphorin-plexin signaling pathway involved in axon guidance	biological_process	GO:1902287	7	12	6.69	0.00177101	0.261077	mmu:140570:Plxnb2|mmu:20346:Sema3a|mmu:235611:Plxnb1|mmu:20350:Sema3f|mmu:18845:Plxna2|mmu:18844:Plxna1|mmu:18186:Nrp1	http://amigo.geneontology.org/amigo/term/GO:1902287
negative regulation of immune response	biological_process	GO:0050777	7	12	6.69	0.00177101	0.261077	mmu:16184:Il2ra|mmu:21808:Tgfb2|mmu:12477:Ctla4|mmu:435653:Fcrlb|mmu:14130:Fcgr2b|mmu:380924:Olfm4|mmu:18566:Pdcd1	http://amigo.geneontology.org/amigo/term/GO:0050777
regulation of cell population proliferation	biological_process	GO:0042127	42	221	2.18	0.00192109	0.270903	mmu:112407:Egln3|mmu:58250:Chst11|mmu:16477:Junb|mmu:16510:Kcnh1|mmu:14302:Frk|mmu:16193:Il6|mmu:11810:Apobec1|mmu:15251:Hif1a|mmu:16952:Anxa1|mmu:21808:Tgfb2|mmu:21809:Tgfb3|mmu:16190:Il4ra|mmu:14102:Fas|mmu:18035:Nfkbia|mmu:16476:Jun|mmu:18792:Plau|mmu:386655:Eid2|mmu:98496:Pid1|mmu:14235:Foxm1|mmu:21676:Tead1|mmu:109901:Cela1|mmu:20319:Sfrp2|mmu:110784:Nr3c2|mmu:20848:Stat3|mmu:20847:Stat2|mmu…	http://amigo.geneontology.org/amigo/term/GO:0042127
outflow tract septum morphogenesis	biological_process	GO:0003148	11	30	4.2	0.00193976	0.270903	mmu:14725:Lrp2|mmu:21808:Tgfb2|mmu:12159:Bmp4|mmu:22762:Zfpm2|mmu:17130:Smad6|mmu:268902:Robo2|mmu:21385:Tbx2|mmu:14465:Gata6|mmu:93840:Vangl2|mmu:18186:Nrp1|mmu:18187:Nrp2	http://amigo.geneontology.org/amigo/term/GO:0003148
chemokine receptor activity	molecular_function	GO:0004950	9	21	4.91	0.00212551	0.289233	mmu:13051:Cx3cr1|mmu:12765:Cxcr2|mmu:252837:Ackr4|mmu:12777:Ccr10|mmu:23832:Xcr1|mmu:59289:Ackr2|mmu:54199:Ccrl2|mmu:12768:Ccr1|mmu:12771:Ccr3	http://amigo.geneontology.org/amigo/term/GO:0004950
positive regulation of tumor necrosis factor production	biological_process	GO:1904469	10	26	4.41	0.0023217	0.302214	mmu:16193:Il6|mmu:20848:Stat3|mmu:214855:Arid5a|mmu:24088:Tlr2|mmu:83397:Akap12|mmu:77125:Il33|mmu:17394:Mmp8|mmu:16175:Il1a|mmu:22418:Wnt5a|mmu:171285:Havcr2	http://amigo.geneontology.org/amigo/term/GO:1904469
interstitial matrix	cellular_component	GO:0005614	8	17	5.4	0.00236944	0.302214	mmu:20272:Scn7a|mmu:268780:Egflam|mmu:107250:Kazald1|mmu:67896:Ccdc80|mmu:12818:Col14a1|mmu:13602:Sparcl1|mmu:21923:Tnc|mmu:320712:Abi3bp	http://amigo.geneontology.org/amigo/term/GO:0005614
fibronectin binding	molecular_function	GO:0001968	11	31	4.07	0.00239174	0.302214	mmu:17395:Mmp9|mmu:21828:Thbs4|mmu:67896:Ccdc80|mmu:20971:Sdc4|mmu:83554:Fstl3|mmu:16410:Itgav|mmu:21825:Thbs1|mmu:16009:Igfbp3|mmu:21923:Tnc|mmu:16011:Igfbp5|mmu:14114:Fbln1	http://amigo.geneontology.org/amigo/term/GO:0001968
microtubule-based movement	biological_process	GO:0007018	20	82	2.8	0.00274963	0.339356	mmu:327954:Dnah2|mmu:16551:Kif11|mmu:229841:Cenpe|mmu:16560:Kif1a|mmu:16572:Kif5a|mmu:16571:Kif4|mmu:237806:Dnah9|mmu:56087:Dnah10|mmu:71819:Kif23|mmu:110033:Kif22|mmu:381293:Kif14|mmu:209737:Kif15|mmu:668880:Stard9|mmu:16580:Kifc5b|mmu:227058:Dnah7b|mmu:217935:Dync2i1|mmu:16564:Kif21a|mmu:13417:Dnah8|mmu:73804:Kif2c|mmu:19348:Kif20a	http://amigo.geneontology.org/amigo/term/GO:0007018
semaphorin-plexin signaling pathway	biological_process	GO:0071526	12	37	3.72	0.00285701	0.341756	mmu:140570:Plxnb2|mmu:20346:Sema3a|mmu:20401:Gm49510|mmu:235611:Plxnb1|mmu:20350:Sema3f|mmu:18845:Plxna2|mmu:18844:Plxna1|mmu:20401:Sh3bp1|mmu:20353:Sema4c|mmu:20359:Sema6b|mmu:18186:Nrp1|mmu:20355:Sema4f	http://amigo.geneontology.org/amigo/term/GO:0071526
positive regulation of tumor necrosis factor production	biological_process	GO:0042535	10	27	4.25	0.00289788	0.341756	mmu:16193:Il6|mmu:20848:Stat3|mmu:56644:Clec7a|mmu:15507:Hspb1|mmu:21825:Thbs1|mmu:24088:Tlr2|mmu:83397:Akap12|mmu:77125:Il33|mmu:20737:Spn|mmu:69165:Cd209b	http://amigo.geneontology.org/amigo/term/GO:0042535
microtubule motor activity	molecular_function	GO:0003777	17	65	3	0.00302083	0.346366	mmu:327954:Dnah2|mmu:16551:Kif11|mmu:229841:Cenpe|mmu:16560:Kif1a|mmu:16572:Kif5a|mmu:16571:Kif4|mmu:71819:Kif23|mmu:110033:Kif22|mmu:381293:Kif14|mmu:209737:Kif15|mmu:668880:Stard9|mmu:16580:Kifc5b|mmu:56087:Dnah10|mmu:16564:Kif21a|mmu:13417:Dnah8|mmu:73804:Kif2c|mmu:19348:Kif20a	http://amigo.geneontology.org/amigo/term/GO:0003777
vasoconstriction	biological_process	GO:0042310	8	18	5.1	0.00312335	0.346366	mmu:11421:Ace|mmu:15567:Slc6a4|mmu:15566:Htr7|mmu:13614:Edn1|mmu:13617:Ednra|mmu:13616:Edn3|mmu:13618:Ednrb|mmu:12389:Cav1	http://amigo.geneontology.org/amigo/term/GO:0042310
cytokine activity	molecular_function	GO:0005125	41	221	2.13	0.00313276	0.346366	mmu:14825:Cxcl1|mmu:16181:Il1rn|mmu:20310:Cxcl2|mmu:20311:Cxcl5|mmu:22410:Wnt10b|mmu:59027:Nampt|mmu:16193:Il6|mmu:22423:Wnt8b|mmu:22419:Wnt5b|mmu:20312:Cx3cl1|mmu:22418:Wnt5a|mmu:20292:Ccl11|mmu:21808:Tgfb2|mmu:21809:Tgfb3|mmu:209588:Sectm1a|mmu:60505:Il21|mmu:20750:Spp1|mmu:13614:Edn1|mmu:23886:Gdf15|mmu:14560:Gdf10|mmu:69583:Tnfsf13|mmu:20305:Ccl6|mmu:50930:Tnfsf14|mmu:20308:Ccl9|mmu:13590:Lef…	http://amigo.geneontology.org/amigo/term/GO:0005125
small-subunit processome	cellular_component	GO:0032040	12	38	3.62	0.00341972	0.353439	mmu:21771:Utp4|mmu:55989:Nop58|mmu:217995:Heatr1|mmu:27966:Rrp9|mmu:67134:Nop56|mmu:100608:Noc4l|mmu:75416:Nop14|mmu:70683:Utp20|mmu:110816:Pwp2|mmu:67973:Mphosph10|mmu:217109:Utp18|mmu:217431:Nol10	http://amigo.geneontology.org/amigo/term/GO:0032040
positive regulation of neutrophil extravasation	biological_process	GO:2000391	6	10	6.88	0.003422	0.353439	mmu:11501:Adam8|mmu:19218:Ptger3|mmu:16175:Il1a|mmu:114774:Pawr|mmu:171486:Cd99l2|mmu:16177:Il1r1	http://amigo.geneontology.org/amigo/term/GO:2000391
peripheral nervous system development	biological_process	GO:0007422	9	23	4.49	0.00346313	0.353439	mmu:18858:Pmp22|mmu:18205:Ntf3|mmu:56198:Heyl|mmu:269116:Nfasc|mmu:53881:Slc5a3|mmu:18413:Osm|mmu:211323:Nrg1|mmu:13618:Ednrb|mmu:230775:Adgrb2	http://amigo.geneontology.org/amigo/term/GO:0007422
regulation of innate immune response	biological_process	GO:0045088	9	23	4.49	0.00346313	0.353439	mmu:16362:Irf1|mmu:54123:Irf7|mmu:80861:Dhx58|mmu:17916:Myo1f|mmu:320148:B430306N03Rik|mmu:21929:Tnfaip3|mmu:328830:A530064D06Rik|mmu:224840:Treml4|mmu:328829:9830107B12Rik	http://amigo.geneontology.org/amigo/term/GO:0045088
C-C chemokine receptor activity	molecular_function	GO:0016493	9	24	4.3	0.00434194	0.39544	mmu:13051:Cx3cr1|mmu:12765:Cxcr2|mmu:252837:Ackr4|mmu:12777:Ccr10|mmu:23832:Xcr1|mmu:59289:Ackr2|mmu:54199:Ccrl2|mmu:12768:Ccr1|mmu:12771:Ccr3	http://amigo.geneontology.org/amigo/term/GO:0016493
positive regulation of innate immune response	biological_process	GO:0045089	10	29	3.95	0.00438937	0.39544	mmu:22038:Plscr1|mmu:15354:Hmgb3|mmu:97165:Hmgb2|mmu:14289:Fpr2|mmu:11501:Adam8|mmu:332579:Card9|mmu:229898:Gbp5|mmu:58218:Trem3|mmu:26904:Sh2d1b1|mmu:171285:Havcr2	http://amigo.geneontology.org/amigo/term/GO:0045089
regulation of blood pressure	biological_process	GO:0008217	16	62	2.96	0.00439834	0.39544	mmu:18160:Npr1|mmu:19224:Ptgs1|mmu:20656:Sod2|mmu:11421:Ace|mmu:74574:Lvrn|mmu:19225:Ptgs2|mmu:12267:C3ar1|mmu:18166:Npy1r|mmu:15368:Hmox1|mmu:60596:Gucy1a1|mmu:98660:Atp1a2|mmu:13614:Edn1|mmu:13617:Ednra|mmu:13618:Ednrb|mmu:11610:Agtrap|mmu:16790:Anpep	http://amigo.geneontology.org/amigo/term/GO:0008217
positive regulation of fibroblast proliferation	biological_process	GO:0048146	17	68	2.87	0.00445404	0.39544	mmu:20698:Sphk1|mmu:71785:Pdgfd|mmu:14114:Fbln1|mmu:13555:E2f1|mmu:13649:Egfr|mmu:12575:Cdkn1a|mmu:22413:Wnt2|mmu:16476:Jun|mmu:268697:Ccnb1|mmu:18787:Serpine1|mmu:17869:Myc|mmu:19417:Rasgrf1|mmu:14284:Fosl2|mmu:22418:Wnt5a|mmu:72007:Fndc3b|mmu:21815:Tgif1|mmu:14456:Gas6	http://amigo.geneontology.org/amigo/term/GO:0048146
negative regulation of T cell proliferation	biological_process	GO:0042130	13	45	3.31	0.00445826	0.39544	mmu:16184:Il2ra|mmu:12477:Ctla4|mmu:75863:Clec4g|mmu:12519:Cd80|mmu:20971:Sdc4|mmu:93695:Gpnmb|mmu:26365:Ceacam1|mmu:94185:Tnfrsf21|mmu:20737:Spn|mmu:60533:Cd274|mmu:114774:Pawr|mmu:20555:Slfn1|mmu:171285:Havcr2	http://amigo.geneontology.org/amigo/term/GO:0042130
negative regulation of cell adhesion mediated by integrin	biological_process	GO:0033629	5	7	8.19	0.00447077	0.39544	mmu:20583:Snai2|mmu:230379:Acer2|mmu:13078:Cyp1b1|mmu:18787:Serpine1|mmu:245555:Nexmif	http://amigo.geneontology.org/amigo/term/GO:0033629
animal organ formation	biological_process	GO:0048645	5	7	8.19	0.00447077	0.39544	mmu:14465:Gata6|mmu:11835:Ar|mmu:15400:Hoxa3|mmu:21908:Tlx1|mmu:12020:Nkx3-2	http://amigo.geneontology.org/amigo/term/GO:0048645
vascular endothelial growth factor production	biological_process	GO:0010573	5	7	8.19	0.00447077	0.39544	mmu:16193:Il6|mmu:14766:Adgrg1|mmu:16176:Il1b|mmu:330119:Adamts3|mmu:15251:Hif1a	http://amigo.geneontology.org/amigo/term/GO:0010573
mitotic cytokinesis	biological_process	GO:0000281	14	51	3.15	0.0047339	0.411849	mmu:77579:Myh10|mmu:16319:Incenp|mmu:13852:Stx2|mmu:16765:Stmn1|mmu:13163:Daxx|mmu:18817:Plk1|mmu:16571:Kif4|mmu:74107:Cep55|mmu:71819:Kif23|mmu:12704:Cit|mmu:11853:Rhoc|mmu:11852:Rhob|mmu:11799:Birc5|mmu:19348:Kif20a	http://amigo.geneontology.org/amigo/term/GO:0000281
response to cytokine	biological_process	GO:0034097	15	57	3.02	0.0049121	0.42046	mmu:21857:Timp1|mmu:628900:Serpina3i|mmu:20848:Stat3|mmu:20846:Stat1|mmu:20716:Serpina3n|mmu:19225:Ptgs2|mmu:20700:Serpina1a|mmu:60533:Cd274|mmu:23832:Xcr1|mmu:238393:Serpina3f|mmu:20715:Serpina3g|mmu:18414:Osmr|mmu:20703:Serpina1d|mmu:102626:Mapkapk3|mmu:21858:Timp2	http://amigo.geneontology.org/amigo/term/GO:0034097
cell migration	biological_process	GO:0016477	46	264	2	0.00517383	0.428911	mmu:13837:Epha3|mmu:117600:Srgap1|mmu:18019:Nfatc2|mmu:21929:Tnfaip3|mmu:71951:Gpc2|mmu:14585:Gfra1|mmu:69581:Rhou|mmu:18186:Nrp1|mmu:230837:Asap3|mmu:12061:Bdkrb1|mmu:21808:Tgfb2|mmu:16419:Itgb5|mmu:16421:Itgb7|mmu:80837:Rhoj|mmu:211652:Wwc1|mmu:57764:Ntn4|mmu:16410:Itgav|mmu:223881:Rnd1|mmu:13731:Emp2|mmu:20401:Sh3bp1|mmu:11853:Rhoc|mmu:11852:Rhob|mmu:72007:Fndc3b|mmu:70445:Cd248|mmu:71878:Fam8…	http://amigo.geneontology.org/amigo/term/GO:0016477
axon guidance	biological_process	GO:0007411	34	180	2.17	0.00524582	0.428911	mmu:18205:Ntf3|mmu:12934:Dpysl2|mmu:16572:Kif5a|mmu:19649:Robo3|mmu:268902:Robo2|mmu:76260:Ttc8|mmu:269116:Nfasc|mmu:18186:Nrp1|mmu:18187:Nrp2|mmu:14009:Etv1|mmu:21808:Tgfb2|mmu:13641:Efnb1|mmu:13841:Epha7|mmu:13837:Epha3|mmu:18007:Neo1|mmu:77579:Myh10|mmu:13723:Emb|mmu:18124:Nr4a3|mmu:12978:Csf1r|mmu:14451:Gas1|mmu:20563:Slit2|mmu:22418:Wnt5a|mmu:20353:Sema4c|mmu:20359:Sema6b|mmu:20355:Sema4f|mm…	http://amigo.geneontology.org/amigo/term/GO:0007411
cellular response to interferon-gamma	biological_process	GO:0071346	21	94	2.56	0.00525329	0.428911	mmu:229900:Gbp7|mmu:20292:Ccl11|mmu:19332:Rab20|mmu:20305:Ccl6|mmu:20846:Stat1|mmu:17533:Mrc1|mmu:16161:Il12rb1|mmu:14469:Gbp2|mmu:20308:Ccl9|mmu:16365:Acod1|mmu:100702:Gbp6|mmu:229898:Gbp5|mmu:17472:Gbp4|mmu:24088:Tlr2|mmu:100702:Gm43302|mmu:20913:Stxbp4|mmu:20312:Cx3cl1|mmu:626578:Gbp10|mmu:20299:Ccl22|mmu:634650:Gbp11|mmu:15944:Irgm1	http://amigo.geneontology.org/amigo/term/GO:0071346
C-C chemokine binding	molecular_function	GO:0019957	9	25	4.13	0.00538512	0.433012	mmu:13051:Cx3cr1|mmu:12765:Cxcr2|mmu:252837:Ackr4|mmu:12777:Ccr10|mmu:23832:Xcr1|mmu:59289:Ackr2|mmu:54199:Ccrl2|mmu:12768:Ccr1|mmu:12771:Ccr3	http://amigo.geneontology.org/amigo/term/GO:0019957
calcium-mediated signaling	biological_process	GO:0019722	18	76	2.72	0.00563381	0.446248	mmu:217125:Samd14|mmu:54140:Avpr1a|mmu:12777:Ccr10|mmu:13051:Cx3cr1|mmu:52589:Ncald|mmu:252837:Ackr4|mmu:14289:Fpr2|mmu:23832:Xcr1|mmu:20698:Sphk1|mmu:59289:Ackr2|mmu:75600:Calml4|mmu:12768:Ccr1|mmu:12771:Ccr3|mmu:12765:Cxcr2|mmu:243725:Ppp1r9a|mmu:13618:Ednrb|mmu:54199:Ccrl2|mmu:13614:Edn1	http://amigo.geneontology.org/amigo/term/GO:0019722
positive regulation of protein kinase B signaling	biological_process	GO:0051897	23	108	2.44	0.00593182	0.447867	mmu:15442:Hpse|mmu:14289:Fpr2|mmu:11501:Adam8|mmu:16193:Il6|mmu:16011:Igfbp5|mmu:20312:Cx3cl1|mmu:14725:Lrp2|mmu:15200:Hbegf|mmu:23886:Gdf15|mmu:11600:Angpt1|mmu:67389:C1qtnf12|mmu:13051:Cx3cr1|mmu:14538:Gcnt2|mmu:21825:Thbs1|mmu:216021:Stox1|mmu:98432:Phlpp1|mmu:21687:Tek|mmu:329828:Myorg|mmu:13649:Egfr|mmu:56089:Ramp3|mmu:18413:Osm|mmu:211323:Nrg1|mmu:14456:Gas6	http://amigo.geneontology.org/amigo/term/GO:0051897
nucleolus	cellular_component	GO:0005730	107	727	1.69	0.00600054	0.447867	mmu:21771:Utp4|mmu:59014:Rrs1|mmu:68040:E130218I03Rik|mmu:28114:Nsun2|mmu:20017:Polr1b|mmu:64934:4930556J24Rik|mmu:80902:Zfp202|mmu:21973:Top2a|mmu:331623:Bend3|mmu:214855:Arid5a|mmu:13014:Cstb|mmu:664883:Nova1|mmu:94191:Adarb2|mmu:57750:Wdr12|mmu:11910:Atf3|mmu:15951:Ifi204|mmu:26886:Cenph|mmu:110109:Nop2|mmu:218294:Cdc14b|mmu:66214:Rgcc|mmu:216877:Dhx33|mmu:66336:Cenpp|mmu:30877:Gnl3|mmu:76843:…	http://amigo.geneontology.org/amigo/term/GO:0005730
negative regulation of innate immune response	biological_process	GO:0045824	7	16	5.02	0.00601053	0.447867	mmu:80861:Dhx58|mmu:21929:Tnfaip3|mmu:16365:Acod1|mmu:12768:Ccr1|mmu:73914:Irak3|mmu:171285:Havcr2|mmu:268857:Nlrc3	http://amigo.geneontology.org/amigo/term/GO:0045824
positive regulation of apoptotic process	biological_process	GO:0043065	58	355	1.87	0.00632414	0.447867	mmu:13033:Gm49369|mmu:13163:Daxx|mmu:18127:Nos3|mmu:13078:Cyp1b1|mmu:235320:Zbtb16|mmu:22410:Wnt10b|mmu:15368:Hmox1|mmu:16193:Il6|mmu:16009:Igfbp3|mmu:73181:Nfatc4|mmu:27279:Tnfrsf12a|mmu:18439:P2rx7|mmu:21973:Top2a|mmu:16952:Anxa1|mmu:12477:Ctla4|mmu:21808:Tgfb2|mmu:21809:Tgfb3|mmu:83383:Tfap4|mmu:13841:Epha7|mmu:14102:Fas|mmu:19252:Dusp1|mmu:56312:Nupr1|mmu:16476:Jun|mmu:15251:Hif1a|mmu:24108:U…	http://amigo.geneontology.org/amigo/term/GO:0043065
positive regulation of cell migration involved in sprouting angiogenesis	biological_process	GO:0090050	8	21	4.37	0.00652791	0.447867	mmu:16952:Anxa1|mmu:19225:Ptgs2|mmu:20620:Plk2|mmu:15368:Hmox1|mmu:80837:Rhoj|mmu:68792:Srpx2|mmu:14461:Gata2|mmu:18186:Nrp1	http://amigo.geneontology.org/amigo/term/GO:0090050
G2/M transition of mitotic cell cycle	biological_process	GO:0000086	12	42	3.28	0.00662356	0.447867	mmu:50788:Fbxl8|mmu:381979:Brsk1|mmu:18817:Plk1|mmu:11799:Birc5|mmu:67121:Mastl|mmu:22410:Wnt10b|mmu:12534:Cdk1|mmu:14235:Foxm1|mmu:18647:Cdk14|mmu:12704:Cit|mmu:12532:Cdc25c|mmu:12575:Cdkn1a	http://amigo.geneontology.org/amigo/term/GO:0000086
positive regulation of prostaglandin secretion	biological_process	GO:0032308	6	12	5.73	0.00665024	0.447867	mmu:13614:Edn1|mmu:26399:Map2k6|mmu:18442:P2ry2|mmu:16175:Il1a|mmu:16176:Il1b|mmu:18439:P2rx7	http://amigo.geneontology.org/amigo/term/GO:0032308
semaphorin receptor activity	molecular_function	GO:0017154	6	12	5.73	0.00665024	0.447867	mmu:140570:Plxnb2|mmu:235611:Plxnb1|mmu:18845:Plxna2|mmu:18844:Plxna1|mmu:18186:Nrp1|mmu:18187:Nrp2	http://amigo.geneontology.org/amigo/term/GO:0017154
co-receptor binding	molecular_function	GO:0039706	6	12	5.73	0.00665024	0.447867	mmu:50765:Tfr2|mmu:12159:Bmp4|mmu:12156:Bmp2|mmu:50781:Dkk3|mmu:18007:Neo1|mmu:15216:Hfe	http://amigo.geneontology.org/amigo/term/GO:0039706
cellular response to interferon-alpha	biological_process	GO:0035457	6	12	5.73	0.00665024	0.447867	mmu:15951:Ifi204|mmu:17869:Myc|mmu:15959:Ifit3|mmu:15958:Ifit2|mmu:15957:Ifit1|mmu:14456:Gas6	http://amigo.geneontology.org/amigo/term/GO:0035457
axon extension involved in axon guidance	biological_process	GO:0048846	5	8	7.17	0.00666695	0.447867	mmu:20346:Sema3a|mmu:18186:Nrp1|mmu:20563:Slit2|mmu:18187:Nrp2|mmu:20350:Sema3f	http://amigo.geneontology.org/amigo/term/GO:0048846
symbiont-containing vacuole membrane	cellular_component	GO:0020005	5	8	7.17	0.00666695	0.447867	mmu:14469:Gbp2|mmu:100702:Gm43302|mmu:229900:Gbp7|mmu:60440:Iigp1|mmu:100702:Gbp6	http://amigo.geneontology.org/amigo/term/GO:0020005
negative regulation of Wnt signaling pathway	biological_process	GO:0030178	14	54	2.97	0.00718627	0.467946	mmu:20319:Sfrp2|mmu:93960:Nkd1|mmu:73181:Nfatc4|mmu:20378:Frzb|mmu:319478:Cxxc4|mmu:207742:Rnf43|mmu:50781:Dkk3|mmu:20671:Sox17|mmu:27373:Csnk1e|mmu:219134:Shisa2|mmu:67087:Ctnnbip1|mmu:666048:Trabd2b|mmu:73739:Cby1|mmu:629378:Dact3	http://amigo.geneontology.org/amigo/term/GO:0030178
negative regulation of smooth muscle cell proliferation	biological_process	GO:0048662	11	37	3.41	0.00718958	0.467946	mmu:18160:Npr1|mmu:18127:Nos3|mmu:67087:Ctnnbip1|mmu:15368:Hmox1|mmu:21929:Tnfaip3|mmu:16009:Igfbp3|mmu:211770:Trib1|mmu:16011:Igfbp5|mmu:29811:Ndrg2|mmu:11629:Aif1|mmu:12389:Cav1	http://amigo.geneontology.org/amigo/term/GO:0048662
negative regulation of endothelial cell apoptotic process	biological_process	GO:2000352	10	32	3.58	0.00768807	0.467946	mmu:21687:Tek|mmu:12562:Cdh5|mmu:21929:Tnfaip3|mmu:231130:Tnip2|mmu:57875:Angptl4|mmu:15894:Icam1|mmu:11600:Angpt1|mmu:14461:Gata2|mmu:18787:Serpine1|mmu:14456:Gas6	http://amigo.geneontology.org/amigo/term/GO:2000352
microglial cell activation	biological_process	GO:0001774	10	32	3.58	0.00768807	0.467946	mmu:16409:Gm49368|mmu:13051:Cx3cr1|mmu:14289:Fpr2|mmu:16476:Jun|mmu:59027:Nampt|mmu:24088:Tlr2|mmu:12273:C5ar1|mmu:170743:Tlr7|mmu:20312:Cx3cl1|mmu:11629:Aif1	http://amigo.geneontology.org/amigo/term/GO:0001774
metalloendopeptidase activity	molecular_function	GO:0004222	23	111	2.38	0.00781629	0.467946	mmu:240913:Adamts4|mmu:11504:Adamts1|mmu:330119:Adamts3|mmu:101401:Adamts9|mmu:11501:Adam8|mmu:240047:Mmp25|mmu:77794:Adamtsl2|mmu:269959:Adamtsl3|mmu:24087:Tll2|mmu:66548:Adamtsl5|mmu:11488:Adam11|mmu:17394:Mmp8|mmu:17395:Mmp9|mmu:666048:Trabd2b|mmu:17392:Mmp3|mmu:17388:Mmp15|mmu:17389:Mmp16|mmu:58223:Mmp19|mmu:58860:Adamdec1|mmu:224697:Adamts10|mmu:235130:Adamts15|mmu:11496:Adam22|mmu:13522:Ada…	http://amigo.geneontology.org/amigo/term/GO:0004222
integrin complex	cellular_component	GO:0008305	9	27	3.82	0.00804193	0.467946	mmu:16411:Itgax|mmu:18858:Pmp22|mmu:16419:Itgb5|mmu:16421:Itgb7|mmu:16402:Itga5|mmu:16410:Itgav|mmu:16404:Itga7|mmu:381924:Itgad|mmu:16407:Itgae	http://amigo.geneontology.org/amigo/term/GO:0008305
chemokine binding	molecular_function	GO:0019956	9	27	3.82	0.00804193	0.467946	mmu:13051:Cx3cr1|mmu:12765:Cxcr2|mmu:252837:Ackr4|mmu:12777:Ccr10|mmu:23832:Xcr1|mmu:59289:Ackr2|mmu:54199:Ccrl2|mmu:12768:Ccr1|mmu:12771:Ccr3	http://amigo.geneontology.org/amigo/term/GO:0019956
positive regulation of cardiac muscle cell proliferation	biological_process	GO:0060045	9	27	3.82	0.00804193	0.467946	mmu:268697:Ccnb1|mmu:18712:Pim1|mmu:22762:Zfpm2|mmu:22413:Wnt2|mmu:21385:Tbx2|mmu:12534:Cdk1|mmu:14465:Gata6|mmu:15214:Hey2|mmu:17967:Ncam1	http://amigo.geneontology.org/amigo/term/GO:0060045
negative regulation of cell population proliferation	biological_process	GO:0008285	62	390	1.82	0.00812824	0.467946	mmu:12580:Cdkn2c|mmu:18715:Pim2|mmu:18127:Nos3|mmu:13078:Cyp1b1|mmu:242608:Podn|mmu:231872:Aimp2|mmu:15368:Hmox1|mmu:20680:Sox7|mmu:16193:Il6|mmu:16009:Igfbp3|mmu:16362:Irf1|mmu:21942:Tnfrsf9|mmu:20556:Slfn2|mmu:20656:Sod2|mmu:20555:Slfn1|mmu:19252:Dusp1|mmu:227737:Niban2|mmu:24088:Tlr2|mmu:18858:Pmp22|mmu:21809:Tgfb3|mmu:12226:Btg1|mmu:21858:Timp2|mmu:20378:Frzb|mmu:17130:Smad6|mmu:12305:Ddr1|mm…	http://amigo.geneontology.org/amigo/term/GO:0008285
voltage-gated sodium channel activity	molecular_function	GO:0005248	8	22	4.17	0.00812878	0.467946	mmu:20272:Scn7a|mmu:20271:Scn5a|mmu:252972:Tpcn1|mmu:20273:Scn8a|mmu:11418:Asic2|mmu:72821:Scn2b|mmu:12291:Cacna1g|mmu:399548:Scn4b	http://amigo.geneontology.org/amigo/term/GO:0005248
axonal fasciculation	biological_process	GO:0007413	8	22	4.17	0.00812878	0.467946	mmu:20346:Sema3a|mmu:13845:Ephb3|mmu:17984:Ndn|mmu:107934:Celsr3|mmu:18186:Nrp1|mmu:94185:Tnfrsf21|mmu:22418:Wnt5a|mmu:17967:Ncam1	http://amigo.geneontology.org/amigo/term/GO:0007413
cellular response to organic cyclic compound	biological_process	GO:0071407	14	55	2.92	0.00819743	0.467946	mmu:20848:Stat3|mmu:12156:Bmp2|mmu:20846:Stat1|mmu:22410:Wnt10b|mmu:18035:Nfkbia|mmu:14633:Gli2|mmu:12703:Socs1|mmu:15227:Foxf1|mmu:16011:Igfbp5|mmu:13078:Cyp1b1|mmu:16176:Il1b|mmu:18479:Pak1|mmu:18439:P2rx7|mmu:55994:Smad9	http://amigo.geneontology.org/amigo/term/GO:0071407
positive regulation of protein phosphorylation	biological_process	GO:0001934	41	236	1.99	0.00823791	0.467946	mmu:16176:Il1b|mmu:13163:Daxx|mmu:192199:Rspo1|mmu:14289:Fpr2|mmu:320129:Grk3|mmu:14205:Vegfd|mmu:170720:Card14|mmu:22418:Wnt5a|mmu:18439:P2rx7|mmu:404710:Iqgap3|mmu:18412:Sqstm1|mmu:76108:Rap2a|mmu:13841:Epha7|mmu:14102:Fas|mmu:19218:Ptger3|mmu:231633:Tmem119|mmu:26399:Map2k6|mmu:17395:Mmp9|mmu:11600:Angpt1|mmu:11629:Aif1|mmu:11450:Adipoq|mmu:12978:Csf1r|mmu:68655:Fndc1|mmu:12159:Bmp4|mmu:14178:…	http://amigo.geneontology.org/amigo/term/GO:0001934
receptor complex	cellular_component	GO:0043235	38	215	2.03	0.0084444	0.467946	mmu:18160:Npr1|mmu:244646:Pkd1l3|mmu:16161:Il12rb1|mmu:51801:Ramp1|mmu:57249:Gabrq|mmu:14585:Gfra1|mmu:14586:Gfra2|mmu:329693:Fcrl5|mmu:70355:Gprc5c|mmu:14725:Lrp2|mmu:16419:Itgb5|mmu:16421:Itgb7|mmu:16190:Il4ra|mmu:13841:Epha7|mmu:12305:Ddr1|mmu:13837:Epha3|mmu:16835:Ldlr|mmu:12986:Csf3r|mmu:14186:Fgfr4|mmu:14184:Fgfr3|mmu:72324:Plxdc1|mmu:19263:Ptprb|mmu:110784:Nr3c2|mmu:58869:Pex5l|mmu:12978:C…	http://amigo.geneontology.org/amigo/term/GO:0043235
proximal neuron projection	cellular_component	GO:1990769	4	5	9.17	0.008553	0.467946	mmu:17756:Map2|mmu:360213:Trim46|mmu:118454:Gjc2|mmu:19218:Ptger3	http://amigo.geneontology.org/amigo/term/GO:1990769
neural crest cell migration involved in autonomic nervous system development	biological_process	GO:1901166	4	5	9.17	0.008553	0.467946	mmu:20346:Sema3a|mmu:18186:Nrp1|mmu:18187:Nrp2|mmu:20350:Sema3f	http://amigo.geneontology.org/amigo/term/GO:1901166
negative regulation of NLRP3 inflammasome complex assembly	biological_process	GO:1900226	4	5	9.17	0.008553	0.467946	mmu:20128:Trim30a|mmu:54483:Mefv|mmu:20128:Trim30c|mmu:268857:Nlrc3	http://amigo.geneontology.org/amigo/term/GO:1900226
fever generation	biological_process	GO:0001660	4	5	9.17	0.008553	0.467946	mmu:16181:Il1rn|mmu:16176:Il1b|mmu:16175:Il1a|mmu:19218:Ptger3	http://amigo.geneontology.org/amigo/term/GO:0001660
rRNA processing	biological_process	GO:0006364	27	139	2.23	0.00873256	0.469385	mmu:21771:Utp4|mmu:208366:Rpp40|mmu:12181:Bop1|mmu:70930:Nol8|mmu:64934:4930556J24Rik|mmu:56200:Ddx21|mmu:57750:Wdr12|mmu:107094:Rrp12|mmu:217109:Utp18|mmu:73674:Wdr75|mmu:107071:Wdr74|mmu:67223:Rrp15|mmu:100019:Mdn1|mmu:67390:Mrm3|mmu:227522:Rpp38|mmu:27966:Rrp9|mmu:110109:Nop2|mmu:59028:Rcl1|mmu:69821:Mterf4|mmu:75416:Nop14|mmu:67973:Mphosph10|mmu:98956:Nat10|mmu:72515:Wdr43|mmu:72462:Rrp1b|mmu…	http://amigo.geneontology.org/amigo/term/GO:0006364
metaphase plate congression	biological_process	GO:0051310	6	13	5.29	0.00890219	0.469385	mmu:16319:Incenp|mmu:229841:Cenpe|mmu:110033:Kif22|mmu:14579:Gem|mmu:73804:Kif2c|mmu:71878:Fam83d	http://amigo.geneontology.org/amigo/term/GO:0051310
integral component of organelle membrane	cellular_component	GO:0031301	6	13	5.29	0.00890219	0.469385	mmu:53620:Vamp5|mmu:103142:Rdh9|mmu:59049:Slc22a17|mmu:320311:Rnf152|mmu:666048:Trabd2b|mmu:103142:Rdh16f1	http://amigo.geneontology.org/amigo/term/GO:0031301
positive regulation of pri-miRNA transcription by RNA polymerase II	biological_process	GO:1902895	12	44	3.13	0.00893309	0.469385	mmu:30877:Gnl3|mmu:21808:Tgfb2|mmu:12159:Bmp4|mmu:20848:Stat3|mmu:12156:Bmp2|mmu:14281:Fos|mmu:17130:Smad6|mmu:16476:Jun|mmu:15251:Hif1a|mmu:12224:Klf5|mmu:21676:Tead1|mmu:14461:Gata2	http://amigo.geneontology.org/amigo/term/GO:1902895
mitotic sister chromatid segregation	biological_process	GO:0000070	10	33	3.47	0.00913136	0.470487	mmu:381318:Nsl1|mmu:16319:Incenp|mmu:68549:Sgo2a|mmu:18005:Nek2|mmu:18817:Plk1|mmu:51944:Knstrn|mmu:103768:Tubg2|mmu:105988:Espl1|mmu:12704:Cit|mmu:52276:Cdca8	http://amigo.geneontology.org/amigo/term/GO:0000070
calcium-dependent cell-cell adhesion via plasma membrane cell adhesion molecules	biological_process	GO:0016339	10	33	3.47	0.00913136	0.470487	mmu:53601:Pcdh12|mmu:11877:Arvcf|mmu:227485:Cdh19|mmu:12562:Cdh5|mmu:26365:Ceacam1|mmu:12564:Cdh8|mmu:93887:Pcdhb16|mmu:73173:Pcdh18|mmu:20344:Selp|mmu:12563:Cdh6	http://amigo.geneontology.org/amigo/term/GO:0016339
autocrine signaling	biological_process	GO:0035425	5	9	6.37	0.00951967	0.480102	mmu:20312:Cx3cl1|mmu:20202:S100a9|mmu:13051:Cx3cr1|mmu:69573:Hilpda|mmu:20201:S100a8	http://amigo.geneontology.org/amigo/term/GO:0035425
RAGE receptor binding	molecular_function	GO:0050786	5	9	6.37	0.00951967	0.480102	mmu:97165:Hmgb2|mmu:14289:Fpr2|mmu:20202:S100a9|mmu:20201:S100a8|mmu:20198:S100a4	http://amigo.geneontology.org/amigo/term/GO:0050786
leukocyte migration involved in inflammatory response	biological_process	GO:0002523	7	18	4.46	0.00985403	0.480102	mmu:16409:Gm49368|mmu:11689:Alox5|mmu:11501:Adam8|mmu:14347:Fut7|mmu:20202:S100a9|mmu:20201:S100a8|mmu:20312:Cx3cl1	http://amigo.geneontology.org/amigo/term/GO:0002523
negative regulation of cytokine secretion	biological_process	GO:0050710	7	18	4.46	0.00985403	0.480102	mmu:20312:Cx3cl1|mmu:434215:Lrrc32|mmu:378425:Nlrp12|mmu:16193:Il6|mmu:22163:Tnfrsf4|mmu:66214:Rgcc|mmu:19073:Srgn	http://amigo.geneontology.org/amigo/term/GO:0050710
negative regulation of vascular associated smooth muscle cell proliferation	biological_process	GO:1904706	7	18	4.46	0.00985403	0.480102	mmu:21809:Tgfb3|mmu:12797:Cnn1|mmu:12575:Cdkn1a|mmu:15368:Hmox1|mmu:76854:Gper1|mmu:20656:Sod2|mmu:11450:Adipoq	http://amigo.geneontology.org/amigo/term/GO:1904706
cellular response to cytokine stimulus	biological_process	GO:0071345	11	39	3.23	0.00986077	0.480102	mmu:20848:Stat3|mmu:20846:Stat1|mmu:54447:Asah2|mmu:22038:Plscr1|mmu:18035:Nfkbia|mmu:12978:Csf1r|mmu:15227:Foxf1|mmu:378425:Nlrp12|mmu:98496:Pid1|mmu:12703:Socs1|mmu:14255:Flt3	http://amigo.geneontology.org/amigo/term/GO:0071345
positive regulation of ERK1 and ERK2 cascade	biological_process	GO:0070374	38	218	2	0.0101583	0.490093	mmu:71785:Pdgfd|mmu:14289:Fpr2|mmu:114249:Npnt|mmu:12273:C5ar1|mmu:15894:Icam1|mmu:16175:Il1a|mmu:20312:Cx3cl1|mmu:20305:Ccl6|mmu:18186:Nrp1|mmu:20292:Ccl11|mmu:16476:Jun|mmu:83397:Akap12|mmu:14186:Fgfr4|mmu:11600:Angpt1|mmu:70086:Cysltr2|mmu:14184:Fgfr3|mmu:171285:Havcr2|mmu:19260:Ptpn22|mmu:384009:Glipr2|mmu:14538:Gcnt2|mmu:20308:Ccl9|mmu:12978:Csf1r|mmu:24088:Tlr2|mmu:18213:Ntrk3|mmu:12768:Ccr…	http://amigo.geneontology.org/amigo/term/GO:0070374
fat cell differentiation	biological_process	GO:0045444	18	82	2.52	0.0107429	0.513628	mmu:117167:Steap4|mmu:57753:Noc3l|mmu:12703:Socs1|mmu:14245:Lpin1|mmu:18124:Nr4a3|mmu:231991:Creb5|mmu:12609:Cebpd|mmu:210029:Metrnl|mmu:109323:C1qtnf7|mmu:15904:Id4|mmu:76260:Ttc8|mmu:56297:Arl6|mmu:16324:Inhbb|mmu:71492:Bbs7|mmu:76976:Arxes1|mmu:17130:Smad6|mmu:73739:Cby1|mmu:14560:Gdf10	http://amigo.geneontology.org/amigo/term/GO:0045444
sensory perception of pain	biological_process	GO:0019233	17	76	2.56	0.0111309	0.527425	mmu:12061:Bdkrb1|mmu:16181:Il1rn|mmu:19224:Ptgs1|mmu:23859:Dlg2|mmu:18166:Npy1r|mmu:11421:Ace|mmu:19225:Ptgs2|mmu:56461:Kcnip3|mmu:11689:Alox5|mmu:17984:Ndn|mmu:13614:Edn1|mmu:18442:P2ry2|mmu:13617:Ednra|mmu:13618:Ednrb|mmu:16490:Kcna2|mmu:22223:Uchl1|mmu:18439:P2rx7	http://amigo.geneontology.org/amigo/term/GO:0019233
negative regulation of protein processing	biological_process	GO:0010955	6	14	4.91	0.0116506	0.537217	mmu:100503991:Acp4|mmu:13024:Ctla2a|mmu:103743:Tmem98|mmu:14451:Gas1|mmu:13024:Gm49391|mmu:16178:Il1r2	http://amigo.geneontology.org/amigo/term/GO:0010955
BMP receptor binding	molecular_function	GO:0070700	6	14	4.91	0.0116506	0.537217	mmu:12159:Bmp4|mmu:110075:Bmp3|mmu:12156:Bmp2|mmu:18007:Neo1|mmu:23886:Gdf15|mmu:12562:Cdh5	http://amigo.geneontology.org/amigo/term/GO:0070700
maturation of LSU-rRNA from tricistronic rRNA transcript (SSU-rRNA, 5.8S rRNA, LSU-rRNA)	biological_process	GO:0000463	6	14	4.91	0.0116506	0.537217	mmu:67949:Nifk|mmu:229937:Znhit6|mmu:57750:Wdr12|mmu:12181:Bop1|mmu:64934:4930556J24Rik|mmu:207932:Urb1	http://amigo.geneontology.org/amigo/term/GO:0000463
positive regulation of cell adhesion	biological_process	GO:0045785	15	64	2.69	0.0117424	0.537217	mmu:21817:Tgm2|mmu:21687:Tek|mmu:12512:Cd63|mmu:81877:Tnxb|mmu:11906:Zfhx3|mmu:16410:Itgav|mmu:14347:Fut7|mmu:11501:Adam8|mmu:14766:Adgrg1|mmu:17339:Mip|mmu:20312:Cx3cl1|mmu:228564:Frmd5|mmu:11600:Angpt1|mmu:20344:Selp|mmu:66959:Dusp26	http://amigo.geneontology.org/amigo/term/GO:0045785
regulation of cell shape	biological_process	GO:0008360	28	150	2.14	0.0119365	0.541429	mmu:16193:Il6|mmu:15451:Hpn|mmu:15894:Icam1|mmu:73910:Arhgap18|mmu:16952:Anxa1|mmu:20292:Ccl11|mmu:235611:Plxnb1|mmu:223881:Rnd1|mmu:69581:Rhou|mmu:80837:Rhoj|mmu:11853:Rhoc|mmu:11852:Rhob|mmu:17909:Myo10|mmu:77579:Myh10|mmu:140570:Plxnb2|mmu:71409:Fmnl2|mmu:104445:Cdc42ep1|mmu:12978:Csf1r|mmu:677884:Pakap|mmu:218952:Fermt2|mmu:68010:Bambi|mmu:13860:Eps8|mmu:18845:Plxna2|mmu:18844:Plxna1|mmu:1640…	http://amigo.geneontology.org/amigo/term/GO:0008360
regulation of neurotransmitter secretion	biological_process	GO:0046928	8	24	3.82	0.0121877	0.5445	mmu:67847:Sncaip|mmu:16504:Kcnc3|mmu:50873:Prkn|mmu:12322:Camk2a|mmu:171180:Syt12|mmu:20618:Sncg|mmu:14823:Grm8|mmu:13616:Edn3	http://amigo.geneontology.org/amigo/term/GO:0046928
positive regulation of inflammatory response	biological_process	GO:0050729	17	77	2.53	0.0123445	0.5445	mmu:21817:Tgm2|mmu:11421:Ace|mmu:58203:Zbp1|mmu:18035:Nfkbia|mmu:13649:Egfr|mmu:11501:Adam8|mmu:18787:Serpine1|mmu:24088:Tlr2|mmu:16835:Ldlr|mmu:57783:Tnip1|mmu:18413:Osm|mmu:77125:Il33|mmu:13617:Ednra|mmu:20202:S100a9|mmu:22418:Wnt5a|mmu:16176:Il1b|mmu:20201:S100a8	http://amigo.geneontology.org/amigo/term/GO:0050729
positive regulation of DNA replication	biological_process	GO:0045740	10	35	3.28	0.0126286	0.5445	mmu:16193:Il6|mmu:327762:Dna2|mmu:237877:Atad5|mmu:16476:Jun|mmu:13649:Egfr|mmu:14633:Gli2|mmu:12534:Cdk1|mmu:17171:Mas1|mmu:13010:Cst3|mmu:328440:Npm2	http://amigo.geneontology.org/amigo/term/GO:0045740
chromosome, centromeric region	cellular_component	GO:0000775	28	151	2.13	0.0128235	0.5445	mmu:51944:Knstrn|mmu:66977:Nuf2|mmu:217653:Mis18bp1|mmu:52276:Cdca8|mmu:21973:Top2a|mmu:68549:Sgo2a|mmu:18005:Nek2|mmu:12236:Bub1b|mmu:236930:Ercc6l|mmu:66468:Ska1|mmu:66140:Ska2|mmu:20877:Aurkb|mmu:72107:Dscc1|mmu:66442:Spc25|mmu:67629:Spc24|mmu:381318:Nsl1|mmu:66570:Cenpm|mmu:12235:Bub1|mmu:102920:Cenpi|mmu:26886:Cenph|mmu:18817:Plk1|mmu:229841:Cenpe|mmu:13163:Daxx|mmu:66336:Cenpp|mmu:16319:Inc…	http://amigo.geneontology.org/amigo/term/GO:0000775
adhesion of symbiont to host	biological_process	GO:0044406	5	10	5.73	0.0131112	0.5445	mmu:14469:Gbp2|mmu:100702:Gm43302|mmu:229900:Gbp7|mmu:100702:Gbp6|mmu:15894:Icam1	http://amigo.geneontology.org/amigo/term/GO:0044406
interleukin-1 receptor activity	molecular_function	GO:0004908	4	6	7.64	0.013128	0.5445	mmu:16180:Il1rap|mmu:16174:Il18rap|mmu:16177:Il1r1|mmu:16178:Il1r2	http://amigo.geneontology.org/amigo/term/GO:0004908
positive regulation of non-canonical Wnt signaling pathway	biological_process	GO:2000052	4	6	7.64	0.013128	0.5445	mmu:72780:Rspo3|mmu:22418:Wnt5a|mmu:27373:Csnk1e|mmu:192199:Rspo1	http://amigo.geneontology.org/amigo/term/GO:2000052
muscular septum morphogenesis	biological_process	GO:0003150	4	6	7.64	0.013128	0.5445	mmu:57265:Fzd2|mmu:12159:Bmp4|mmu:15214:Hey2|mmu:93840:Vangl2	http://amigo.geneontology.org/amigo/term/GO:0003150
chromosome passenger complex	cellular_component	GO:0032133	4	6	7.64	0.013128	0.5445	mmu:16319:Incenp|mmu:11799:Birc5|mmu:52276:Cdca8|mmu:20877:Aurkb	http://amigo.geneontology.org/amigo/term/GO:0032133
cytokine metabolic process	biological_process	GO:0042107	4	6	7.64	0.013128	0.5445	mmu:14728:Lilrb4a|mmu:14728:Gm49339|mmu:58217:Trem1|mmu:58218:Trem3	http://amigo.geneontology.org/amigo/term/GO:0042107
negative regulation of apoptotic process	biological_process	GO:0043066	81	547	1.7	0.0131713	0.5445	mmu:58250:Chst11|mmu:16181:Il1rn|mmu:20656:Sod2|mmu:223775:Pim3|mmu:12702:Socs3|mmu:18712:Pim1|mmu:17951:Naip5|mmu:13649:Egfr|mmu:17952:Naip6|mmu:17940:Naip1|mmu:16193:Il6|mmu:16854:Lgals3|mmu:57875:Angptl4|mmu:15451:Hpn|mmu:20312:Cx3cl1|mmu:18715:Pim2|mmu:18788:Serpinb2|mmu:19252:Dusp1|mmu:22418:Wnt5a|mmu:227737:Niban2|mmu:14725:Lrp2|mmu:20111:Rps6ka1|mmu:21808:Tgfb2|mmu:216134:Pdxk|mmu:170720:C…	http://amigo.geneontology.org/amigo/term/GO:0043066
mitotic spindle organization	biological_process	GO:0007052	11	41	3.08	0.0132355	0.5445	mmu:268697:Ccnb1|mmu:21335:Tacc3|mmu:16765:Stmn1|mmu:26886:Cenph|mmu:16571:Kif4|mmu:20620:Plk2|mmu:66977:Nuf2|mmu:103768:Tubg2|mmu:20877:Aurkb|mmu:229841:Cenpe|mmu:66442:Spc25	http://amigo.geneontology.org/amigo/term/GO:0007052
extracellular space	cellular_component	GO:0005615	222	1684	1.51	0.0134736	0.547572	mmu:13033:Gm49369|mmu:13024:Ctla2a|mmu:13025:Ctla2b|mmu:16409:Gm49368|mmu:619441:Tnfsfm13|mmu:59027:Nampt|mmu:14134:Fcnb|mmu:22423:Wnt8b|mmu:20310:Cxcl2|mmu:21942:Tnfrsf9|mmu:20311:Cxcl5|mmu:20344:Selp|mmu:16952:Anxa1|mmu:20292:Ccl11|mmu:320924:Ccbe1|mmu:13014:Cstb|mmu:17523:Mpo|mmu:20299:Ccl22|mmu:50781:Dkk3|mmu:70809:Clec2g|mmu:17313:Mgp|mmu:20750:Spp1|mmu:22403:Ccn5|mmu:384009:Glipr2|mmu:54447…	http://amigo.geneontology.org/amigo/term/GO:0005615
response to peptide hormone	biological_process	GO:0043434	12	47	2.93	0.0135165	0.547572	mmu:16952:Anxa1|mmu:628900:Serpina3i|mmu:20848:Stat3|mmu:20847:Stat2|mmu:20716:Serpina3n|mmu:18805:Pld1|mmu:238393:Serpina3f|mmu:20715:Serpina3g|mmu:67092:Gatm|mmu:20700:Serpina1a|mmu:20703:Serpina1d|mmu:20846:Stat1	http://amigo.geneontology.org/amigo/term/GO:0043434
axon	cellular_component	GO:0030424	66	434	1.74	0.0146458	0.557516	mmu:18205:Ntf3|mmu:12934:Dpysl2|mmu:16560:Kif1a|mmu:16572:Kif5a|mmu:19649:Robo3|mmu:18166:Npy1r|mmu:12322:Camk2a|mmu:19132:Prph|mmu:320129:Grk3|mmu:244667:Disc1|mmu:269116:Nfasc|mmu:14585:Gfra1|mmu:17967:Ncam1|mmu:16510:Kcnh1|mmu:18186:Nrp1|mmu:18187:Nrp2|mmu:71653:Shtn1|mmu:14725:Lrp2|mmu:56508:Rapgef4|mmu:78070:Cpt1c|mmu:52882:Rgs7bp|mmu:16467:Atcay|mmu:16504:Kcnc3|mmu:235180:Fez1|mmu:13723:Emb…	http://amigo.geneontology.org/amigo/term/GO:0030424
positive regulation of interleukin-6 production	biological_process	GO:0032755	21	105	2.29	0.0146878	0.557516	mmu:16176:Il1b|mmu:100689:Spon2|mmu:20848:Stat3|mmu:80861:Dhx58|mmu:214855:Arid5a|mmu:56644:Clec7a|mmu:16180:Il1rap|mmu:18985:Pou2af1|mmu:24088:Tlr2|mmu:14205:Vegfd|mmu:332579:Card9|mmu:19204:Ptafr|mmu:170743:Tlr7|mmu:17394:Mmp8|mmu:26415:Mapk13|mmu:16193:Il6|mmu:16175:Il1a|mmu:22418:Wnt5a|mmu:11629:Aif1|mmu:18439:P2rx7|mmu:77125:Il33	http://amigo.geneontology.org/amigo/term/GO:0032755
negative chemotaxis	biological_process	GO:0050919	10	36	3.18	0.0147146	0.557516	mmu:20346:Sema3a|mmu:20355:Sema4f|mmu:20350:Sema3f|mmu:237847:Rtn4rl1|mmu:16410:Itgav|mmu:20563:Slit2|mmu:22418:Wnt5a|mmu:20353:Sema4c|mmu:20359:Sema6b|mmu:18187:Nrp2	http://amigo.geneontology.org/amigo/term/GO:0050919
positive regulation of cytokine secretion	biological_process	GO:0050715	10	36	3.18	0.0147146	0.557516	mmu:23845:Clec5a|mmu:56807:Scamp5|mmu:56619:Clec4e|mmu:232414:Clec9a|mmu:24088:Tlr2|mmu:12475:Cd14|mmu:18439:P2rx7|mmu:66214:Rgcc|mmu:16175:Il1a|mmu:170779:Cd209d	http://amigo.geneontology.org/amigo/term/GO:0050715
chemoattractant activity	molecular_function	GO:0042056	10	36	3.18	0.0147146	0.557516	mmu:18654:Pgf|mmu:18205:Ntf3|mmu:97165:Hmgb2|mmu:20312:Cx3cl1|mmu:14205:Vegfd|mmu:12159:Bmp4|mmu:14178:Fgf7|mmu:15945:Cxcl10|mmu:16854:Lgals3|mmu:211064:Alkbh1	http://amigo.geneontology.org/amigo/term/GO:0042056
negative regulation of hormone secretion	biological_process	GO:0046888	6	15	4.59	0.0149459	0.557516	mmu:18166:Npy1r|mmu:16193:Il6|mmu:18413:Osm|mmu:13614:Edn1|mmu:13616:Edn3|mmu:11450:Adipoq	http://amigo.geneontology.org/amigo/term/GO:0046888
negative regulation of smooth muscle cell migration	biological_process	GO:0014912	6	15	4.59	0.0149459	0.557516	mmu:11792:Apex1|mmu:16009:Igfbp3|mmu:211770:Trib1|mmu:16011:Igfbp5|mmu:18787:Serpine1|mmu:20563:Slit2	http://amigo.geneontology.org/amigo/term/GO:0014912
negative regulation of vascular permeability	biological_process	GO:0043116	6	15	4.59	0.0149459	0.557516	mmu:26365:Ceacam1|mmu:83397:Akap12|mmu:20563:Slit2|mmu:11600:Angpt1|mmu:69219:Ddah1|mmu:27494:Amot	http://amigo.geneontology.org/amigo/term/GO:0043116
regulation of actin cytoskeleton organization	biological_process	GO:0032956	17	79	2.47	0.0150822	0.557516	mmu:20401:Gm49510|mmu:16175:Il1a|mmu:235431:Coro2b|mmu:17916:Myo1f|mmu:69288:Rhobtb1|mmu:13837:Epha3|mmu:57265:Fzd2|mmu:223881:Rnd1|mmu:20401:Sh3bp1|mmu:330938:Dixdc1|mmu:11853:Rhoc|mmu:11852:Rhob|mmu:93840:Vangl2|mmu:21808:Tgfb2|mmu:18479:Pak1|mmu:73910:Arhgap18|mmu:404710:Iqgap3	http://amigo.geneontology.org/amigo/term/GO:0032956
cartilage development	biological_process	GO:0051216	17	79	2.47	0.0150822	0.557516	mmu:20319:Sfrp2|mmu:58250:Chst11|mmu:12159:Bmp4|mmu:110075:Bmp3|mmu:235320:Zbtb16|mmu:72043:Sulf2|mmu:15251:Hif1a|mmu:17313:Mgp|mmu:15400:Hoxa3|mmu:58994:Smpd3|mmu:13614:Edn1|mmu:55994:Smad9|mmu:22418:Wnt5a|mmu:20204:Prrx2|mmu:22421:Wnt7a|mmu:14184:Fgfr3|mmu:12156:Bmp2	http://amigo.geneontology.org/amigo/term/GO:0051216
nuclear receptor activity	molecular_function	GO:0004879	11	42	3	0.0152193	0.557516	mmu:26381:Esrrg|mmu:20848:Stat3|mmu:14536:Nr6a1|mmu:18124:Nr4a3|mmu:20183:Rxrg|mmu:21834:Thrb|mmu:21833:Thra|mmu:11819:Nr2f2|mmu:13115:Cyp27b1|mmu:11624:Ahrr|mmu:11835:Ar	http://amigo.geneontology.org/amigo/term/GO:0004879
positive regulation of type I interferon production	biological_process	GO:0032481	7	20	4.01	0.0152327	0.557516	mmu:19260:Ptpn22|mmu:16362:Irf1|mmu:54123:Irf7|mmu:80861:Dhx58|mmu:12475:Cd14|mmu:214763:Cgas|mmu:216877:Dhx33	http://amigo.geneontology.org/amigo/term/GO:0032481
negative regulation of interleukin-12 production	biological_process	GO:0032695	7	20	4.01	0.0152327	0.557516	mmu:100043314:Tigit|mmu:21825:Thbs1|mmu:24088:Tlr2|mmu:54483:Mefv|mmu:21942:Tnfrsf9|mmu:73914:Irak3|mmu:268857:Nlrc3	http://amigo.geneontology.org/amigo/term/GO:0032695
smooth muscle cell differentiation	biological_process	GO:0051145	7	20	4.01	0.0152327	0.557516	mmu:18205:Ntf3|mmu:73181:Nfatc4|mmu:21385:Tbx2|mmu:12159:Bmp4|mmu:407831:Tmem204|mmu:15227:Foxf1|mmu:14465:Gata6	http://amigo.geneontology.org/amigo/term/GO:0051145
growth factor activity	molecular_function	GO:0008083	27	147	2.11	0.0158019	0.574388	mmu:14825:Cxcl1|mmu:18205:Ntf3|mmu:71785:Pdgfd|mmu:16193:Il6|mmu:14205:Vegfd|mmu:21808:Tgfb2|mmu:21809:Tgfb3|mmu:15200:Hbegf|mmu:23886:Gdf15|mmu:54219:Cd320|mmu:21802:Tgfa|mmu:22403:Ccn5|mmu:21828:Thbs4|mmu:13590:Lefty1|mmu:14178:Fgf7|mmu:14166:Fgf11|mmu:11704:Amelx|mmu:18654:Pgf|mmu:12159:Bmp4|mmu:110075:Bmp3|mmu:12156:Bmp2|mmu:21857:Timp1|mmu:71839:Osgin1|mmu:17311:Kitl|mmu:16324:Inhbb|mmu:1841…	http://amigo.geneontology.org/amigo/term/GO:0008083
midbody	cellular_component	GO:0030496	25	134	2.14	0.0168539	0.586402	mmu:12316:Aspm|mmu:16571:Kif4|mmu:74107:Cep55|mmu:52276:Cdca8|mmu:19348:Kif20a|mmu:29876:Clic4|mmu:18005:Nek2|mmu:71819:Kif23|mmu:20877:Aurkb|mmu:382038:Urb2|mmu:245555:Nexmif|mmu:14579:Gem|mmu:77579:Myh10|mmu:268451:Rab11fip4|mmu:18817:Plk1|mmu:229841:Cenpe|mmu:381293:Kif14|mmu:12704:Cit|mmu:98956:Nat10|mmu:16319:Incenp|mmu:11799:Birc5|mmu:13852:Stx2|mmu:12534:Cdk1|mmu:12051:Bcl3|mmu:100732:Mapr…	http://amigo.geneontology.org/amigo/term/GO:0030496
blood vessel morphogenesis	biological_process	GO:0048514	10	37	3.1	0.0170467	0.586402	mmu:13078:Cyp1b1|mmu:11819:Nr2f2|mmu:17268:Meis1|mmu:16404:Itga7|mmu:15251:Hif1a|mmu:12826:Col4a1|mmu:13614:Edn1|mmu:21825:Thbs1|mmu:20510:Slc1a1|mmu:27494:Amot	http://amigo.geneontology.org/amigo/term/GO:0048514
positive regulation of epithelial to mesenchymal transition	biological_process	GO:0010718	11	43	2.93	0.0174182	0.586402	mmu:21808:Tgfb2|mmu:21809:Tgfb3|mmu:384009:Glipr2|mmu:12156:Bmp2|mmu:14538:Gcnt2|mmu:241324:Crb2|mmu:16193:Il6|mmu:68010:Bambi|mmu:12159:Bmp4|mmu:66214:Rgcc|mmu:16176:Il1b	http://amigo.geneontology.org/amigo/term/GO:0010718
positive regulation of cell cycle	biological_process	GO:0045787	11	43	2.93	0.0174182	0.586402	mmu:21816:Tgm1|mmu:21808:Tgfb2|mmu:12125:Bcl2l11|mmu:268697:Ccnb1|mmu:15567:Slc6a4|mmu:18124:Nr4a3|mmu:11799:Birc5|mmu:56312:Nupr1|mmu:21415:Tcf7l1|mmu:216021:Stox1|mmu:17869:Myc	http://amigo.geneontology.org/amigo/term/GO:0045787
GTPase activity	molecular_function	GO:0003924	47	294	1.83	0.0174568	0.586402	mmu:72948:Tppp|mmu:14469:Gbp2|mmu:229900:Gbp7|mmu:100702:Gbp6|mmu:14695:Gnb3|mmu:17472:Gbp4|mmu:103768:Tubg2|mmu:64337:Gng13|mmu:60440:Iigp1|mmu:634650:Gbp11|mmu:626578:Gbp10|mmu:19332:Rab20|mmu:53857:Tuba8|mmu:80837:Rhoj|mmu:104662:Tsr1|mmu:76108:Rap2a|mmu:69581:Rhou|mmu:223881:Rnd1|mmu:442827:Rab44|mmu:19340:Rab3d|mmu:242505:Rasef|mmu:11853:Rhoc|mmu:11852:Rhob|mmu:100503545:Nuggc|mmu:14579:Gem|…	http://amigo.geneontology.org/amigo/term/GO:0003924
cardiac epithelial to mesenchymal transition	biological_process	GO:0060317	5	11	5.21	0.0175153	0.586402	mmu:22413:Wnt2|mmu:56198:Heyl|mmu:15214:Hey2|mmu:21808:Tgfb2|mmu:12156:Bmp2	http://amigo.geneontology.org/amigo/term/GO:0060317
long-chain fatty acid biosynthetic process	biological_process	GO:0042759	5	11	5.21	0.0175153	0.586402	mmu:76267:Fads1|mmu:170439:Elovl6|mmu:14865:Gstm4|mmu:94180:Acsbg1|mmu:54447:Asah2	http://amigo.geneontology.org/amigo/term/GO:0042759
glomerulus development	biological_process	GO:0032835	5	11	5.21	0.0175153	0.586402	mmu:19277:Ptpro|mmu:93840:Vangl2|mmu:74055:Plce1|mmu:21412:Tcf21|mmu:56198:Heyl	http://amigo.geneontology.org/amigo/term/GO:0032835
positive regulation of insulin-like growth factor receptor signaling pathway	biological_process	GO:0043568	5	11	5.21	0.0175153	0.586402	mmu:16009:Igfbp3|mmu:12560:Cdh3|mmu:11835:Ar|mmu:329828:Myorg|mmu:16011:Igfbp5	http://amigo.geneontology.org/amigo/term/GO:0043568
negative regulation of calcium ion transport	biological_process	GO:0051926	5	11	5.21	0.0175153	0.586402	mmu:20855:Stc1|mmu:18127:Nos3|mmu:80708:Pacsin3|mmu:15894:Icam1|mmu:19225:Ptgs2	http://amigo.geneontology.org/amigo/term/GO:0051926
snoRNA binding	molecular_function	GO:0030515	7	21	3.82	0.0185844	0.586402	mmu:56200:Ddx21|mmu:55989:Nop58|mmu:217995:Heatr1|mmu:27966:Rrp9|mmu:67134:Nop56|mmu:67528:Nudt7|mmu:68147:Gar1	http://amigo.geneontology.org/amigo/term/GO:0030515
negative regulation of cytosolic calcium ion concentration	biological_process	GO:0051481	7	21	3.82	0.0185844	0.586402	mmu:18166:Npy1r|mmu:13490:Drd3|mmu:16527:Kcnk3|mmu:98660:Atp1a2|mmu:58994:Smpd3|mmu:20541:Slc8a1|mmu:14718:Got1	http://amigo.geneontology.org/amigo/term/GO:0051481
negative regulation of receptor signaling pathway via JAK-STAT	biological_process	GO:0046426	6	16	4.3	0.0188354	0.586402	mmu:12703:Socs1|mmu:12702:Socs3|mmu:216233:Socs2|mmu:13131:Dab1|mmu:12051:Bcl3|mmu:12389:Cav1	http://amigo.geneontology.org/amigo/term/GO:0046426
positive chemotaxis	biological_process	GO:0050918	6	16	4.3	0.0188354	0.586402	mmu:14289:Fpr2|mmu:20312:Cx3cl1|mmu:14178:Fgf7|mmu:16854:Lgals3|mmu:11600:Angpt1|mmu:18186:Nrp1	http://amigo.geneontology.org/amigo/term/GO:0050918
condensed chromosome kinetochore	cellular_component	GO:0000777	6	16	4.3	0.0188354	0.586402	mmu:381318:Nsl1|mmu:381280:Hjurp|mmu:12236:Bub1b|mmu:11799:Birc5|mmu:12235:Bub1|mmu:66442:Spc25	http://amigo.geneontology.org/amigo/term/GO:0000777
establishment of epithelial cell apical/basal polarity	biological_process	GO:0045198	6	16	4.3	0.0188354	0.586402	mmu:20401:Gm49510|mmu:76260:Ttc8|mmu:94190:Ophn1|mmu:15227:Foxf1|mmu:22418:Wnt5a|mmu:20401:Sh3bp1	http://amigo.geneontology.org/amigo/term/GO:0045198
positive regulation of mitotic nuclear division	biological_process	GO:0045840	9	32	3.22	0.0189462	0.586402	mmu:21802:Tgfa|mmu:20698:Sphk1|mmu:13490:Drd3|mmu:58994:Smpd3|mmu:66214:Rgcc|mmu:13614:Edn1|mmu:16175:Il1a|mmu:16176:Il1b|mmu:13616:Edn3	http://amigo.geneontology.org/amigo/term/GO:0045840
mast cell granule	cellular_component	GO:0042629	4	7	6.55	0.0190053	0.586402	mmu:16952:Anxa1|mmu:19073:Srgn|mmu:27278:Clnk|mmu:12765:Cxcr2	http://amigo.geneontology.org/amigo/term/GO:0042629
ureter development	biological_process	GO:0072189	4	7	6.55	0.0190053	0.586402	mmu:18027:Nfia|mmu:74025:Gm28305|mmu:15227:Foxf1|mmu:20671:Sox17	http://amigo.geneontology.org/amigo/term/GO:0072189
positive regulation of cellular extravasation	biological_process	GO:0002693	4	7	6.55	0.0190053	0.586402	mmu:21838:Thy1|mmu:19204:Ptafr|mmu:15894:Icam1|mmu:11501:Adam8	http://amigo.geneontology.org/amigo/term/GO:0002693
axonogenesis involved in innervation	biological_process	GO:0060385	4	7	6.55	0.0190053	0.586402	mmu:20346:Sema3a|mmu:14184:Fgfr3|mmu:18164:Nptx1|mmu:18186:Nrp1	http://amigo.geneontology.org/amigo/term/GO:0060385
cellular response to molecule of bacterial origin	biological_process	GO:0071219	4	7	6.55	0.0190053	0.586402	mmu:22418:Wnt5a|mmu:14130:Fcgr2b|mmu:12475:Cd14|mmu:16365:Acod1	http://amigo.geneontology.org/amigo/term/GO:0071219
copper ion import	biological_process	GO:0015677	4	7	6.55	0.0190053	0.586402	mmu:68428:Steap3|mmu:74051:Steap2|mmu:117167:Steap4|mmu:11979:Atp7b	http://amigo.geneontology.org/amigo/term/GO:0015677
positive regulation of cysteine-type endopeptidase activity involved in apoptotic signaling pathway	biological_process	GO:2001269	4	7	6.55	0.0190053	0.586402	mmu:79201:Tnfrsf23|mmu:14102:Fas|mmu:83383:Tfap4|mmu:240690:St18	http://amigo.geneontology.org/amigo/term/GO:2001269
cell junction assembly	biological_process	GO:0034329	4	7	6.55	0.0190053	0.586402	mmu:20401:Gm49510|mmu:75909:Vmp1|mmu:20401:Sh3bp1|mmu:94190:Ophn1	http://amigo.geneontology.org/amigo/term/GO:0034329
cellular response to leptin stimulus	biological_process	GO:0044320	4	7	6.55	0.0190053	0.586402	mmu:98496:Pid1|mmu:18124:Nr4a3|mmu:16324:Inhbb|mmu:20848:Stat3	http://amigo.geneontology.org/amigo/term/GO:0044320
carbohydrate binding	molecular_function	GO:0030246	34	200	1.95	0.0192678	0.589287	mmu:12489:Cd33|mmu:244646:Pkd1l3|mmu:14134:Fcnb|mmu:66864:Clec14a|mmu:16854:Lgals3|mmu:107753:Lgals2|mmu:20344:Selp|mmu:14128:Fcer2a|mmu:13853:Epm2a|mmu:75863:Clec4g|mmu:56619:Clec4e|mmu:17474:Clec4d|mmu:70809:Clec2g|mmu:53324:Nptx2|mmu:503550:Klri1|mmu:70445:Cd248|mmu:77559:Agl|mmu:17533:Mrc1|mmu:232414:Clec9a|mmu:329872:Frem1|mmu:319387:Adgrl3|mmu:19139:Prps1|mmu:20612:Siglec1|mmu:23845:Clec5a|…	http://amigo.geneontology.org/amigo/term/GO:0030246
outflow tract morphogenesis	biological_process	GO:0003151	13	56	2.66	0.0193209	0.589287	mmu:20319:Sfrp2|mmu:21808:Tgfb2|mmu:57265:Fzd2|mmu:12159:Bmp4|mmu:22762:Zfpm2|mmu:18166:Npy1r|mmu:16476:Jun|mmu:56198:Heyl|mmu:15251:Hif1a|mmu:21825:Thbs1|mmu:21385:Tbx2|mmu:20671:Sox17|mmu:15214:Hey2	http://amigo.geneontology.org/amigo/term/GO:0003151
axon terminus	cellular_component	GO:0043679	19	95	2.29	0.0195678	0.590773	mmu:218038:Amph|mmu:14718:Got1|mmu:20618:Sncg|mmu:67865:Rgs10|mmu:12564:Cdh8|mmu:56461:Kcnip3|mmu:67405:Nts|mmu:16504:Kcnc3|mmu:110891:Slc8a2|mmu:54525:Syt7|mmu:76854:Gper1|mmu:15566:Htr7|mmu:14645:Glul|mmu:330938:Dixdc1|mmu:20541:Slc8a1|mmu:69017:Prrt2|mmu:16490:Kcna2|mmu:20510:Slc1a1|mmu:16498:Kcnab2	http://amigo.geneontology.org/amigo/term/GO:0043679
negative regulation of cell adhesion	biological_process	GO:0007162	12	50	2.75	0.0197036	0.590773	mmu:140570:Plxnb2|mmu:235611:Plxnb1|mmu:20737:Spn|mmu:17916:Myo1f|mmu:18844:Plxna1|mmu:223881:Rnd1|mmu:21923:Tnc|mmu:18845:Plxna2|mmu:13131:Dab1|mmu:11600:Angpt1|mmu:19252:Dusp1|mmu:14114:Fbln1	http://amigo.geneontology.org/amigo/term/GO:0007162
neural crest cell migration	biological_process	GO:0001755	12	50	2.75	0.0197036	0.590773	mmu:20346:Sema3a|mmu:13641:Efnb1|mmu:16776:Lama5|mmu:20350:Sema3f|mmu:17311:Kitl|mmu:15251:Hif1a|mmu:20355:Sema4f|mmu:13618:Ednrb|mmu:20353:Sema4c|mmu:20359:Sema6b|mmu:13616:Edn3|mmu:18187:Nrp2	http://amigo.geneontology.org/amigo/term/GO:0001755
chemokine-mediated signaling pathway	biological_process	GO:0070098	11	44	2.87	0.019845	0.591672	mmu:14825:Cxcl1|mmu:20292:Ccl11|mmu:20310:Cxcl2|mmu:20311:Cxcl5|mmu:13051:Cx3cr1|mmu:20305:Ccl6|mmu:20308:Ccl9|mmu:12768:Ccr1|mmu:20312:Cx3cl1|mmu:15945:Cxcl10|mmu:20299:Ccl22	http://amigo.geneontology.org/amigo/term/GO:0070098
cysteine-type endopeptidase inhibitor activity involved in apoptotic process	molecular_function	GO:0043027	8	27	3.4	0.020809	0.610128	mmu:20111:Rps6ka1|mmu:50930:Tnfsf14|mmu:17951:Naip5|mmu:21940:Cd27|mmu:11799:Birc5|mmu:17952:Naip6|mmu:17940:Naip1|mmu:14456:Gas6	http://amigo.geneontology.org/amigo/term/GO:0043027
lipid transporter activity	molecular_function	GO:0005319	8	27	3.4	0.020809	0.610128	mmu:14667:Gm2a|mmu:54670:Atp8b1|mmu:76184:Abca6|mmu:11304:Abca4|mmu:27404:Abca8b|mmu:217258:Abca8a|mmu:11303:Abca1|mmu:217262:Abca9	http://amigo.geneontology.org/amigo/term/GO:0005319
regulation of reactive oxygen species metabolic process	biological_process	GO:2000377	8	27	3.4	0.020809	0.610128	mmu:13078:Cyp1b1|mmu:50873:Prkn|mmu:16418:Eif6|mmu:15937:Ier3|mmu:14235:Foxm1|mmu:170752:Bco2|mmu:98496:Pid1|mmu:17153:Mal	http://amigo.geneontology.org/amigo/term/GO:2000377
positive regulation of endothelial cell proliferation	biological_process	GO:0001938	15	70	2.46	0.0221532	0.630097	mmu:18654:Pgf|mmu:20292:Ccl11|mmu:12159:Bmp4|mmu:12156:Bmp2|mmu:22413:Wnt2|mmu:21828:Thbs4|mmu:16476:Jun|mmu:14184:Fgfr3|mmu:14205:Vegfd|mmu:12771:Ccr3|mmu:97165:Hmgb2|mmu:22418:Wnt5a|mmu:12390:Cav2|mmu:76905:Lrg1|mmu:12389:Cav1	http://amigo.geneontology.org/amigo/term/GO:0001938
kinesin complex	cellular_component	GO:0005871	12	51	2.7	0.0221729	0.630097	mmu:16560:Kif1a|mmu:244667:Disc1|mmu:16572:Kif5a|mmu:71819:Kif23|mmu:110033:Kif22|mmu:381293:Kif14|mmu:209737:Kif15|mmu:668880:Stard9|mmu:16580:Kifc5b|mmu:16564:Kif21a|mmu:73804:Kif2c|mmu:19348:Kif20a	http://amigo.geneontology.org/amigo/term/GO:0005871
positive regulation of macrophage activation	biological_process	GO:0043032	7	22	3.65	0.0224206	0.630097	mmu:12479:Cd1d1|mmu:16190:Il4ra|mmu:21825:Thbs1|mmu:231130:Tnip2|mmu:77125:Il33|mmu:22418:Wnt5a|mmu:171285:Havcr2	http://amigo.geneontology.org/amigo/term/GO:0043032
positive regulation of nitric-oxide synthase biosynthetic process	biological_process	GO:0051770	7	22	3.65	0.0224206	0.630097	mmu:14128:Fcer2a|mmu:20846:Stat1|mmu:59027:Nampt|mmu:24088:Tlr2|mmu:83397:Akap12|mmu:77125:Il33|mmu:26399:Map2k6	http://amigo.geneontology.org/amigo/term/GO:0051770
heterotypic cell-cell adhesion	biological_process	GO:0034113	7	22	3.65	0.0224206	0.630097	mmu:16411:Itgax|mmu:16421:Itgb7|mmu:16402:Itga5|mmu:16410:Itgav|mmu:16404:Itga7|mmu:73456:Izumo1|mmu:381924:Itgad	http://amigo.geneontology.org/amigo/term/GO:0034113
semaphorin receptor binding	molecular_function	GO:0030215	7	22	3.65	0.0224206	0.630097	mmu:20346:Sema3a|mmu:20401:Gm49510|mmu:20350:Sema3f|mmu:20401:Sh3bp1|mmu:20353:Sema4c|mmu:20359:Sema6b|mmu:20355:Sema4f	http://amigo.geneontology.org/amigo/term/GO:0030215
negative regulation of protein autophosphorylation	biological_process	GO:0031953	5	12	4.78	0.022796	0.630097	mmu:74155:Errfi1|mmu:378425:Nlrp12|mmu:16476:Jun|mmu:11450:Adipoq|mmu:14586:Gfra2	http://amigo.geneontology.org/amigo/term/GO:0031953
condensed nuclear chromosome kinetochore	cellular_component	GO:0000778	5	12	4.78	0.022796	0.630097	mmu:217653:Mis18bp1|mmu:229841:Cenpe|mmu:66977:Nuf2|mmu:12235:Bub1|mmu:12236:Bub1b	http://amigo.geneontology.org/amigo/term/GO:0000778
DNA demethylation	biological_process	GO:0080111	5	12	4.78	0.022796	0.630097	mmu:52463:Tet1|mmu:11792:Apex1|mmu:11810:Apobec1|mmu:11628:Aicda|mmu:211064:Alkbh1	http://amigo.geneontology.org/amigo/term/GO:0080111
acute inflammatory response	biological_process	GO:0002526	5	12	4.78	0.022796	0.630097	mmu:14825:Cxcl1|mmu:15439:Hp|mmu:56312:Nupr1|mmu:58217:Trem1|mmu:11689:Alox5	http://amigo.geneontology.org/amigo/term/GO:0002526
response to molecule of bacterial origin	biological_process	GO:0002237	5	12	4.78	0.022796	0.630097	mmu:24088:Tlr2|mmu:14825:Cxcl1|mmu:12475:Cd14|mmu:20310:Cxcl2|mmu:21929:Tnfaip3	http://amigo.geneontology.org/amigo/term/GO:0002237
positive regulation of NIK/NF-kappaB signaling	biological_process	GO:1901224	14	64	2.51	0.0231566	0.636747	mmu:110784:Nr3c2|mmu:20698:Sphk1|mmu:17394:Mmp8|mmu:50930:Tnfsf14|mmu:13649:Egfr|mmu:58994:Smpd3|mmu:24088:Tlr2|mmu:12475:Cd14|mmu:170743:Tlr7|mmu:13608:Edar|mmu:378425:Nlrp12|mmu:13614:Edn1|mmu:16176:Il1b|mmu:171285:Havcr2	http://amigo.geneontology.org/amigo/term/GO:1901224
voltage-gated sodium channel complex	cellular_component	GO:0001518	6	17	4.05	0.0233618	0.639079	mmu:20272:Scn7a|mmu:399548:Scn4b|mmu:20273:Scn8a|mmu:12291:Cacna1g|mmu:72821:Scn2b|mmu:20271:Scn5a	http://amigo.geneontology.org/amigo/term/GO:0001518
ossification	biological_process	GO:0001503	20	104	2.2	0.0235039	0.639668	mmu:19228:Pth1r|mmu:216161:Sbno2|mmu:230103:Npr2|mmu:107250:Kazald1|mmu:110075:Bmp3|mmu:12156:Bmp2|mmu:83554:Fstl3|mmu:13406:Dmp1|mmu:68713:Ifitm1|mmu:242050:Igsf10|mmu:21833:Thra|mmu:17389:Mmp16|mmu:231633:Tmem119|mmu:17313:Mgp|mmu:20750:Spp1|mmu:58994:Smpd3|mmu:20661:Sort1|mmu:20855:Stc1|mmu:12159:Bmp4|mmu:14560:Gdf10	http://amigo.geneontology.org/amigo/term/GO:0001503
sprouting angiogenesis	biological_process	GO:0002040	9	34	3.03	0.0254275	0.675152	mmu:18654:Pgf|mmu:53614:Reck|mmu:72780:Rspo3|mmu:21687:Tek|mmu:21825:Thbs1|mmu:14205:Vegfd|mmu:66864:Clec14a|mmu:11600:Angpt1|mmu:18186:Nrp1	http://amigo.geneontology.org/amigo/term/GO:0002040
positive regulation of vasoconstriction	biological_process	GO:0045907	11	46	2.74	0.0254326	0.675152	mmu:19225:Ptgs2|mmu:19224:Ptgs1|mmu:54140:Avpr1a|mmu:11689:Alox5|mmu:18166:Npy1r|mmu:13649:Egfr|mmu:19218:Ptger3|mmu:19204:Ptafr|mmu:15894:Icam1|mmu:17130:Smad6|mmu:12389:Cav1	http://amigo.geneontology.org/amigo/term/GO:0045907
negative regulation of inflammatory response	biological_process	GO:0050728	21	112	2.15	0.0256214	0.675152	mmu:13024:Ctla2a|mmu:12702:Socs3|mmu:16184:Il2ra|mmu:15227:Foxf1|mmu:16365:Acod1|mmu:11689:Alox5|mmu:210029:Metrnl|mmu:21929:Tnfaip3|mmu:15937:Ier3|mmu:76854:Gper1|mmu:67389:C1qtnf12|mmu:54483:Mefv|mmu:52033:Pbk|mmu:20563:Slit2|mmu:378425:Nlrp12|mmu:13024:Gm49391|mmu:17855:Mvk|mmu:12562:Cdh5|mmu:14289:Fpr2|mmu:11450:Adipoq|mmu:268857:Nlrc3	http://amigo.geneontology.org/amigo/term/GO:0050728
positive regulation of bone mineralization	biological_process	GO:0030501	10	40	2.87	0.0256745	0.675152	mmu:12159:Bmp4|mmu:12156:Bmp2|mmu:11689:Alox5|mmu:80752:Fam20c|mmu:14184:Fgfr3|mmu:231633:Tmem119|mmu:100038882:Isg15|mmu:20541:Slc8a1|mmu:22410:Wnt10b|mmu:18439:P2rx7	http://amigo.geneontology.org/amigo/term/GO:0030501
retina vasculature morphogenesis in camera-type eye	biological_process	GO:0061299	4	8	5.73	0.0262726	0.675152	mmu:80837:Rhoj|mmu:29876:Clic4|mmu:442801:Arhgef15|mmu:18186:Nrp1	http://amigo.geneontology.org/amigo/term/GO:0061299
extrinsic component of external side of plasma membrane	cellular_component	GO:0031232	4	8	5.73	0.0262726	0.675152	mmu:16952:Anxa1|mmu:14134:Fcnb|mmu:22041:Trf|mmu:22413:Wnt2	http://amigo.geneontology.org/amigo/term/GO:0031232
transferase activity, transferring pentosyl groups	molecular_function	GO:0016763	4	8	5.73	0.0262726	0.675152	mmu:76654:Upp2|mmu:22271:Upp1|mmu:106248:Qtrt2|mmu:60507:Qtrt1	http://amigo.geneontology.org/amigo/term/GO:0016763
leukocyte homeostasis	biological_process	GO:0001776	4	8	5.73	0.0262726	0.675152	mmu:20311:Cxcl5|mmu:12125:Bcl2l11|mmu:14255:Flt3|mmu:18089:Nkx2-3	http://amigo.geneontology.org/amigo/term/GO:0001776
anterograde axonal protein transport	biological_process	GO:0099641	4	8	5.73	0.0262726	0.675152	mmu:16572:Kif5a|mmu:23859:Dlg2|mmu:17754:Map1a|mmu:15507:Hspb1	http://amigo.geneontology.org/amigo/term/GO:0099641
carbohydrate derivative binding	molecular_function	GO:0097367	4	8	5.73	0.0262726	0.675152	mmu:14134:Fcnb|mmu:14584:Gfpt2|mmu:474145:Clec4a4|mmu:170786:Cd209a	http://amigo.geneontology.org/amigo/term/GO:0097367
chromosome segregation	biological_process	GO:0007059	18	92	2.24	0.0267494	0.675152	mmu:381318:Nsl1|mmu:16319:Incenp|mmu:68549:Sgo2a|mmu:12235:Bub1|mmu:66468:Ska1|mmu:51944:Knstrn|mmu:11799:Birc5|mmu:26886:Cenph|mmu:22137:Ttk|mmu:108912:Cdca2|mmu:66140:Ska2|mmu:18005:Nek2|mmu:66442:Spc25|mmu:381280:Hjurp|mmu:105988:Espl1|mmu:229841:Cenpe|mmu:73804:Kif2c|mmu:21973:Top2a	http://amigo.geneontology.org/amigo/term/GO:0007059
phospholipase C-activating G protein-coupled receptor signaling pathway	biological_process	GO:0007200	13	59	2.53	0.0267579	0.675152	mmu:19228:Pth1r|mmu:21817:Tgm2|mmu:13051:Cx3cr1|mmu:12267:C3ar1|mmu:14289:Fpr2|mmu:18796:Plcb2|mmu:19218:Ptger3|mmu:12765:Cxcr2|mmu:12273:C5ar1|mmu:74055:Plce1|mmu:18442:P2ry2|mmu:13618:Ednrb|mmu:64337:Gng13	http://amigo.geneontology.org/amigo/term/GO:0007200
regulation of cell size	biological_process	GO:0008361	7	23	3.49	0.0267703	0.675152	mmu:16197:Il7r|mmu:22362:Igkv5-45|mmu:22362:Igkv4-51|mmu:22363:Trbv13-1|mmu:11941:Atp2b2|mmu:380711:Rap1gap2|mmu:404710:Iqgap3	http://amigo.geneontology.org/amigo/term/GO:0008361
cell fate commitment	biological_process	GO:0045165	16	79	2.32	0.0277813	0.675152	mmu:15214:Hey2|mmu:12142:Zfp683|mmu:12156:Bmp2|mmu:22421:Wnt7a|mmu:22410:Wnt10b|mmu:216850:Kdm6b|mmu:21908:Tlx1|mmu:14465:Gata6|mmu:22423:Wnt8b|mmu:12159:Bmp4|mmu:22413:Wnt2|mmu:14451:Gas1|mmu:22419:Wnt5b|mmu:22418:Wnt5a|mmu:14461:Gata2|mmu:21679:Tead4	http://amigo.geneontology.org/amigo/term/GO:0045165
negative regulation of signal transduction	biological_process	GO:0009968	12	53	2.6	0.0277846	0.675152	mmu:52882:Rgs7bp|mmu:12703:Socs1|mmu:67865:Rgs10|mmu:12702:Socs3|mmu:216233:Socs2|mmu:50780:Rgs3|mmu:50779:Rgs6|mmu:12700:Cish|mmu:19735:Rgs2|mmu:378425:Nlrp12|mmu:12389:Cav1|mmu:50778:Rgs1	http://amigo.geneontology.org/amigo/term/GO:0009968
positive regulation of fat cell differentiation	biological_process	GO:0045600	12	53	2.6	0.0277846	0.675152	mmu:20319:Sfrp2|mmu:235320:Zbtb16|mmu:20378:Frzb|mmu:109323:C1qtnf7|mmu:268396:Sh3pxd2b|mmu:12224:Klf5|mmu:70717:Medag|mmu:20583:Snai2|mmu:22419:Wnt5b|mmu:72007:Fndc3b|mmu:29813:Zfp385a|mmu:12156:Bmp2	http://amigo.geneontology.org/amigo/term/GO:0045600
embryo implantation	biological_process	GO:0007566	12	53	2.6	0.0277846	0.675152	mmu:53614:Reck|mmu:75909:Vmp1|mmu:13852:Stx2|mmu:19225:Ptgs2|mmu:12305:Ddr1|mmu:20017:Polr1b|mmu:16365:Acod1|mmu:14347:Fut7|mmu:67971:Tppp3|mmu:13731:Emp2|mmu:17395:Mmp9|mmu:21679:Tead4	http://amigo.geneontology.org/amigo/term/GO:0007566
negative regulation of tumor necrosis factor production	biological_process	GO:0032720	12	53	2.6	0.0277846	0.675152	mmu:19260:Ptpn22|mmu:20128:Trim30a|mmu:20128:Trim30c|mmu:11847:Arg2|mmu:93695:Gpnmb|mmu:21929:Tnfaip3|mmu:171285:Havcr2|mmu:73914:Irak3|mmu:14456:Gas6|mmu:14255:Flt3|mmu:11450:Adipoq|mmu:268857:Nlrc3	http://amigo.geneontology.org/amigo/term/GO:0032720
positive regulation of T cell proliferation	biological_process	GO:0042102	14	66	2.43	0.0282613	0.675152	mmu:16952:Anxa1|mmu:16184:Il2ra|mmu:13641:Efnb1|mmu:21947:Cd40lg|mmu:12479:Cd1d1|mmu:12519:Cd80|mmu:60505:Il21|mmu:26365:Ceacam1|mmu:16193:Il6|mmu:20737:Spn|mmu:60533:Cd274|mmu:16176:Il1b|mmu:11629:Aif1|mmu:171285:Havcr2	http://amigo.geneontology.org/amigo/term/GO:0042102
regulation of postsynapse organization	biological_process	GO:0099175	8	29	3.16	0.0285288	0.675152	mmu:20350:Sema3f|mmu:13841:Epha7|mmu:56508:Rapgef4|mmu:239027:Arhgap22|mmu:19073:Srgn|mmu:22418:Wnt5a|mmu:22421:Wnt7a|mmu:18187:Nrp2	http://amigo.geneontology.org/amigo/term/GO:0099175
chemorepellent activity	molecular_function	GO:0045499	8	29	3.16	0.0285288	0.675152	mmu:20346:Sema3a|mmu:20350:Sema3f|mmu:13841:Epha7|mmu:20563:Slit2|mmu:211323:Nrg1|mmu:20353:Sema4c|mmu:20359:Sema6b|mmu:20355:Sema4f	http://amigo.geneontology.org/amigo/term/GO:0045499
dendritic spine head	cellular_component	GO:0044327	6	18	3.82	0.028563	0.675152	mmu:52882:Rgs7bp|mmu:17858:Mx2|mmu:17857:Mx1|mmu:76854:Gper1|mmu:13429:Dnm1|mmu:232975:Atp1a3	http://amigo.geneontology.org/amigo/term/GO:0044327
positive regulation of interleukin-17 production	biological_process	GO:0032740	6	18	3.82	0.028563	0.675152	mmu:16193:Il6|mmu:20698:Sphk1|mmu:214855:Arid5a|mmu:20539:Slc7a5|mmu:60505:Il21|mmu:18413:Osm	http://amigo.geneontology.org/amigo/term/GO:0032740
NAD(P)+ nucleosidase activity	molecular_function	GO:0050135	6	18	3.82	0.028563	0.675152	mmu:16174:Il18rap|mmu:24088:Tlr2|mmu:239081:Tlr11|mmu:384059:Tlr12|mmu:16180:Il1rap|mmu:16177:Il1r1	http://amigo.geneontology.org/amigo/term/GO:0050135
drug metabolic process	biological_process	GO:0017144	6	18	3.82	0.028563	0.675152	mmu:55990:Fmo2|mmu:11761:Aox1|mmu:14261:Fmo1|mmu:14263:Fmo5|mmu:22017:Tpmt|mmu:13106:Cyp2e1	http://amigo.geneontology.org/amigo/term/GO:0017144
negative regulation of peptidyl-tyrosine phosphorylation	biological_process	GO:0050732	6	18	3.82	0.028563	0.675152	mmu:20319:Sfrp2|mmu:74155:Errfi1|mmu:18205:Ntf3|mmu:77011:Ticrr|mmu:67742:Samsn1|mmu:26904:Sh2d1b1	http://amigo.geneontology.org/amigo/term/GO:0050732
NAD+ nucleotidase, cyclic ADP-ribose generating	molecular_function	GO:0061809	6	18	3.82	0.028563	0.675152	mmu:16174:Il18rap|mmu:24088:Tlr2|mmu:239081:Tlr11|mmu:384059:Tlr12|mmu:16180:Il1rap|mmu:16177:Il1r1	http://amigo.geneontology.org/amigo/term/GO:0061809
progesterone metabolic process	biological_process	GO:0042448	5	13	4.41	0.029006	0.675152	mmu:13079:Cyp21a1|mmu:13116:Cyp46a1|mmu:11576:Afp|mmu:78925:Srd5a1|mmu:241452:Dhrs9	http://amigo.geneontology.org/amigo/term/GO:0042448
positive regulation of keratinocyte proliferation	biological_process	GO:0010838	5	13	4.41	0.029006	0.675152	mmu:14178:Fgf7|mmu:21816:Tgm1|mmu:12560:Cdh3|mmu:20913:Stxbp4|mmu:15117:Has2	http://amigo.geneontology.org/amigo/term/GO:0010838
positive regulation of keratinocyte migration	biological_process	GO:0051549	5	13	4.41	0.029006	0.675152	mmu:14178:Fgf7|mmu:15200:Hbegf|mmu:18787:Serpine1|mmu:15117:Has2|mmu:17395:Mmp9	http://amigo.geneontology.org/amigo/term/GO:0051549
D1 dopamine receptor binding	molecular_function	GO:0031748	5	13	4.41	0.029006	0.675152	mmu:12390:Cav2|mmu:320129:Grk3|mmu:232975:Atp1a3|mmu:13490:Drd3|mmu:13385:Dlg4	http://amigo.geneontology.org/amigo/term/GO:0031748
negative regulation of neuron migration	biological_process	GO:2001223	5	13	4.41	0.029006	0.675152	mmu:211323:Nrg1|mmu:14766:Adgrg1|mmu:20848:Stat3|mmu:245555:Nexmif|mmu:56191:Tro	http://amigo.geneontology.org/amigo/term/GO:2001223
ribosomal large subunit binding	molecular_function	GO:0043023	5	13	4.41	0.029006	0.675152	mmu:68040:E130218I03Rik|mmu:216877:Dhx33|mmu:16418:Eif6|mmu:13664:Eif1a|mmu:68040:Zfp593	http://amigo.geneontology.org/amigo/term/GO:0043023
frizzled binding	molecular_function	GO:0005109	10	41	2.8	0.029143	0.675379	mmu:72780:Rspo3|mmu:13385:Dlg4|mmu:22413:Wnt2|mmu:22410:Wnt10b|mmu:207742:Rnf43|mmu:68010:Bambi|mmu:22423:Wnt8b|mmu:22419:Wnt5b|mmu:22418:Wnt5a|mmu:22421:Wnt7a	http://amigo.geneontology.org/amigo/term/GO:0005109
positive regulation of cytosolic calcium ion concentration	biological_process	GO:0007204	29	171	1.94	0.0294484	0.678233	mmu:14825:Cxcl1|mmu:20310:Cxcl2|mmu:252837:Ackr4|mmu:14289:Fpr2|mmu:59289:Ackr2|mmu:12291:Cacna1g|mmu:20541:Slc8a1|mmu:12273:C5ar1|mmu:54199:Ccrl2|mmu:16176:Il1b|mmu:23832:Xcr1|mmu:16410:Itgav|mmu:19218:Ptger3|mmu:13614:Edn1|mmu:14461:Gata2|mmu:12777:Ccr10|mmu:54140:Avpr1a|mmu:13051:Cx3cr1|mmu:12768:Ccr1|mmu:12771:Ccr3|mmu:18442:P2ry2|mmu:13617:Ednra|mmu:13618:Ednrb|mmu:19228:Pth1r|mmu:57265:Fzd2…	http://amigo.geneontology.org/amigo/term/GO:0007204
adherens junction	cellular_component	GO:0005912	23	128	2.06	0.0295559	0.678233	mmu:56376:Pdlim5|mmu:227485:Cdh19|mmu:22330:Vcl|mmu:16826:Ldb2|mmu:14793:Cdca3|mmu:18163:Ctnnd2|mmu:171486:Cd99l2|mmu:227737:Niban2|mmu:223881:Rnd1|mmu:12564:Cdh8|mmu:20401:Sh3bp1|mmu:545370:Hmcn1|mmu:12562:Cdh5|mmu:12563:Cdh6|mmu:21816:Tgm1|mmu:20401:Gm49510|mmu:11877:Arvcf|mmu:99167:Ssx2ip|mmu:26365:Ceacam1|mmu:26367:Ceacam2|mmu:12560:Cdh3|mmu:75739:Mpp7|mmu:228564:Frmd5	http://amigo.geneontology.org/amigo/term/GO:0005912
G1/S transition of mitotic cell cycle	biological_process	GO:0000082	13	60	2.48	0.0296495	0.678233	mmu:12580:Cdkn2c|mmu:20620:Plk2|mmu:18715:Pim2|mmu:12575:Cdkn1a|mmu:12795:Plk3|mmu:12447:Ccne1|mmu:12322:Camk2a|mmu:69581:Rhou|mmu:66214:Rgcc|mmu:63955:Cables1|mmu:106795:Tcf19|mmu:15904:Id4|mmu:404710:Iqgap3	http://amigo.geneontology.org/amigo/term/GO:0000082
positive regulation of interferon-gamma production	biological_process	GO:0032729	16	80	2.29	0.0303211	0.680103	mmu:19260:Ptpn22|mmu:21947:Cd40lg|mmu:12479:Cd1d1|mmu:214855:Arid5a|mmu:171285:Havcr2|mmu:16161:Il12rb1|mmu:20539:Slc7a5|mmu:21940:Cd27|mmu:60505:Il21|mmu:12475:Cd14|mmu:12051:Bcl3|mmu:22418:Wnt5a|mmu:16176:Il1b|mmu:14255:Flt3|mmu:16177:Il1r1|mmu:170743:Tlr7	http://amigo.geneontology.org/amigo/term/GO:0032729
collagen binding	molecular_function	GO:0005518	14	67	2.4	0.0311028	0.680103	mmu:17754:Map1a|mmu:17534:Mrc2|mmu:242608:Podn|mmu:320924:Ccbe1|mmu:21828:Thbs4|mmu:12305:Ddr1|mmu:81877:Tnxb|mmu:13602:Sparcl1|mmu:18479:Pak1|mmu:14766:Adgrg1|mmu:21810:Tgfbi|mmu:19073:Srgn|mmu:320712:Abi3bp|mmu:68553:Col6a4	http://amigo.geneontology.org/amigo/term/GO:0005518
mitotic spindle assembly checkpoint	biological_process	GO:0007094	7	24	3.34	0.0316597	0.680103	mmu:12235:Bub1|mmu:12236:Bub1b|mmu:18817:Plk1|mmu:11799:Birc5|mmu:22137:Ttk|mmu:20877:Aurkb|mmu:229841:Cenpe	http://amigo.geneontology.org/amigo/term/GO:0007094
positive regulation of ossification	biological_process	GO:0045778	7	24	3.34	0.0316597	0.680103	mmu:12159:Bmp4|mmu:12156:Bmp2|mmu:22410:Wnt10b|mmu:21834:Thrb|mmu:22418:Wnt5a|mmu:18439:P2rx7|mmu:235320:Zbtb16	http://amigo.geneontology.org/amigo/term/GO:0045778
T cell costimulation	biological_process	GO:0031295	7	24	3.34	0.0316597	0.680103	mmu:13641:Efnb1|mmu:50930:Tnfsf14|mmu:12519:Cd80|mmu:12507:Cd5|mmu:20737:Spn|mmu:60533:Cd274|mmu:12389:Cav1	http://amigo.geneontology.org/amigo/term/GO:0031295
spindle midzone	cellular_component	GO:0051233	7	24	3.34	0.0316597	0.680103	mmu:18817:Plk1|mmu:229841:Cenpe|mmu:381293:Kif14|mmu:100732:Mapre3|mmu:20877:Aurkb|mmu:52276:Cdca8|mmu:14579:Gem	http://amigo.geneontology.org/amigo/term/GO:0051233
Wnt signaling pathway	biological_process	GO:0016055	36	224	1.84	0.0317043	0.680103	mmu:93960:Nkd1|mmu:72780:Rspo3|mmu:192199:Rspo1|mmu:21886:Tle2|mmu:22410:Wnt10b|mmu:207742:Rnf43|mmu:56297:Arl6|mmu:244667:Disc1|mmu:22423:Wnt8b|mmu:319478:Cxxc4|mmu:53614:Reck|mmu:13853:Epm2a|mmu:20378:Frzb|mmu:50781:Dkk3|mmu:18647:Cdk14|mmu:29811:Ndrg2|mmu:74025:Gm28305|mmu:109901:Cela1|mmu:20319:Sfrp2|mmu:72125:Amer2|mmu:12447:Ccne1|mmu:21415:Tcf7l1|mmu:330938:Dixdc1|mmu:218952:Fermt2|mmu:2241…	http://amigo.geneontology.org/amigo/term/GO:0016055
multicellular organism development	biological_process	GO:0007275	145	1092	1.52	0.0319937	0.680103	mmu:71592:Pogk|mmu:66573:Dzip1|mmu:227485:Cdh19|mmu:207742:Rnf43|mmu:67092:Gatm|mmu:22423:Wnt8b|mmu:22419:Wnt5b|mmu:20353:Sema4c|mmu:83921:Cemip2|mmu:320924:Ccbe1|mmu:12305:Ddr1|mmu:50781:Dkk3|mmu:17313:Mgp|mmu:11852:Rhob|mmu:668158:Ccdc85c|mmu:229841:Cenpe|mmu:21687:Tek|mmu:12704:Cit|mmu:93840:Vangl2|mmu:15404:Hoxa7|mmu:14186:Fgfr4|mmu:20346:Sema3a|mmu:57265:Fzd2|mmu:14205:Vegfd|mmu:15951:Ifi204…	http://amigo.geneontology.org/amigo/term/GO:0007275
canonical Wnt signaling pathway	biological_process	GO:0060070	15	74	2.32	0.0322103	0.680103	mmu:20319:Sfrp2|mmu:57265:Fzd2|mmu:72135:Pygo1|mmu:20378:Frzb|mmu:22413:Wnt2|mmu:22410:Wnt10b|mmu:192199:Rspo1|mmu:21415:Tcf7l1|mmu:244667:Disc1|mmu:22423:Wnt8b|mmu:27373:Csnk1e|mmu:330938:Dixdc1|mmu:22419:Wnt5b|mmu:22418:Wnt5a|mmu:22421:Wnt7a	http://amigo.geneontology.org/amigo/term/GO:0060070
kidney development	biological_process	GO:0001822	26	151	1.97	0.0326699	0.680103	mmu:11504:Adamts1|mmu:217011:Nle1|mmu:30953:Schip1|mmu:12879:Cys1|mmu:14725:Lrp2|mmu:21808:Tgfb2|mmu:20897:Stra6|mmu:74025:Gm28305|mmu:12125:Bcl2l11|mmu:11421:Ace|mmu:14260:Fmn1|mmu:72043:Sulf2|mmu:242022:Frem2|mmu:246221:Mpst|mmu:12159:Bmp4|mmu:20563:Slit2|mmu:22418:Wnt5a|mmu:18263:Odc1|mmu:16776:Lama5|mmu:12142:Zfp683|mmu:72135:Pygo1|mmu:544696:Tbc1d32|mmu:216274:Cep290|mmu:14633:Gli2|mmu:21412…	http://amigo.geneontology.org/amigo/term/GO:0001822
receptor internalization	biological_process	GO:0031623	10	42	2.73	0.0329305	0.680103	mmu:14800:Gria2|mmu:51801:Ramp1|mmu:17858:Mx2|mmu:320129:Grk3|mmu:56089:Ramp3|mmu:19218:Ptger3|mmu:12765:Cxcr2|mmu:13429:Dnm1|mmu:17857:Mx1|mmu:12389:Cav1	http://amigo.geneontology.org/amigo/term/GO:0031623
regulation of G protein-coupled receptor signaling pathway	biological_process	GO:0008277	9	36	2.87	0.0333376	0.680103	mmu:239217:Kctd12|mmu:67865:Rgs10|mmu:51801:Ramp1|mmu:56089:Ramp3|mmu:207474:Kctd12b|mmu:74055:Plce1|mmu:50778:Rgs1|mmu:19735:Rgs2|mmu:22141:Tub	http://amigo.geneontology.org/amigo/term/GO:0008277
positive regulation of intrinsic apoptotic signaling pathway	biological_process	GO:2001244	9	36	2.87	0.0333376	0.680103	mmu:12125:Bcl2l11|mmu:56312:Nupr1|mmu:72287:Plekhf1|mmu:18952:Septin4|mmu:20202:S100a9|mmu:20201:S100a8|mmu:12235:Bub1|mmu:23992:Prkra|mmu:12389:Cav1	http://amigo.geneontology.org/amigo/term/GO:2001244
brown fat cell differentiation	biological_process	GO:0050873	9	36	2.87	0.0333376	0.680103	mmu:19225:Ptgs2|mmu:20341:Selenbp1|mmu:210029:Metrnl|mmu:109323:C1qtnf7|mmu:77037:Mrap|mmu:67528:Nudt7|mmu:19735:Rgs2|mmu:76905:Lrg1|mmu:11450:Adipoq	http://amigo.geneontology.org/amigo/term/GO:0050873
transmembrane receptor protein tyrosine kinase activity	molecular_function	GO:0004714	12	55	2.5	0.0343595	0.680103	mmu:13845:Ephb3|mmu:21687:Tek|mmu:13848:Ephb6|mmu:13837:Epha3|mmu:13841:Epha7|mmu:13649:Egfr|mmu:12305:Ddr1|mmu:12978:Csf1r|mmu:14184:Fgfr3|mmu:14186:Fgfr4|mmu:18213:Ntrk3|mmu:14255:Flt3	http://amigo.geneontology.org/amigo/term/GO:0004714
cellular sodium ion homeostasis	biological_process	GO:0006883	6	19	3.62	0.0344711	0.680103	mmu:110784:Nr3c2|mmu:11932:Atp1b2|mmu:232975:Atp1a3|mmu:98660:Atp1a2|mmu:20541:Slc8a1|mmu:15945:Cxcl10	http://amigo.geneontology.org/amigo/term/GO:0006883
retinal ganglion cell axon guidance	biological_process	GO:0031290	6	19	3.62	0.0344711	0.680103	mmu:13845:Ephb3|mmu:13841:Epha7|mmu:268902:Robo2|mmu:20563:Slit2|mmu:18186:Nrp1|mmu:20355:Sema4f	http://amigo.geneontology.org/amigo/term/GO:0031290
interleukin-1-mediated signaling pathway	biological_process	GO:0070498	6	19	3.62	0.0344711	0.680103	mmu:231130:Tnip2|mmu:16177:Il1r1|mmu:16175:Il1a|mmu:73914:Irak3|mmu:16176:Il1b|mmu:240690:St18	http://amigo.geneontology.org/amigo/term/GO:0070498
cell division	biological_process	GO:0051301	56	379	1.69	0.0347195	0.680103	mmu:51944:Knstrn|mmu:268697:Ccnb1|mmu:236930:Ercc6l|mmu:66977:Nuf2|mmu:72948:Tppp|mmu:12316:Aspm|mmu:74107:Cep55|mmu:108912:Cdca2|mmu:14793:Cdca3|mmu:21335:Tacc3|mmu:71819:Kif23|mmu:52276:Cdca8|mmu:214552:Cep164|mmu:68549:Sgo2a|mmu:18005:Nek2|mmu:12236:Bub1b|mmu:14211:Smc2|mmu:67121:Mastl|mmu:18647:Cdk14|mmu:66468:Ska1|mmu:66140:Ska2|mmu:55947:Dclre1a|mmu:20877:Aurkb|mmu:217653:Mis18bp1|mmu:54537…	http://amigo.geneontology.org/amigo/term/GO:0051301
inner ear receptor cell differentiation	biological_process	GO:0060113	4	9	5.1	0.0349862	0.680103	mmu:12159:Bmp4|mmu:17921:Myo7a|mmu:14184:Fgfr3|mmu:11941:Atp2b2	http://amigo.geneontology.org/amigo/term/GO:0060113
regulation of Ras protein signal transduction	biological_process	GO:0046578	4	9	5.1	0.0349862	0.680103	mmu:14235:Foxm1|mmu:74055:Plce1|mmu:19417:Rasgrf1|mmu:19418:Rasgrf2	http://amigo.geneontology.org/amigo/term/GO:0046578
cell growth	biological_process	GO:0016049	4	9	5.1	0.0349862	0.680103	mmu:21808:Tgfb2|mmu:21809:Tgfb3|mmu:13730:Emp1|mmu:13590:Lefty1	http://amigo.geneontology.org/amigo/term/GO:0016049
activated T cell proliferation	biological_process	GO:0050798	4	9	5.1	0.0349862	0.680103	mmu:16411:Itgax|mmu:16409:Gm49368|mmu:381924:Itgad|mmu:13848:Ephb6	http://amigo.geneontology.org/amigo/term/GO:0050798
regulation of cellular response to oxidative stress	biological_process	GO:1900407	4	9	5.1	0.0349862	0.680103	mmu:71361:Aifm2|mmu:11689:Alox5|mmu:50873:Prkn|mmu:26570:Slc7a11	http://amigo.geneontology.org/amigo/term/GO:1900407
gliogenesis	biological_process	GO:0042063	4	9	5.1	0.0349862	0.680103	mmu:16952:Anxa1|mmu:243914:Lgi4|mmu:18858:Pmp22|mmu:11496:Adam22	http://amigo.geneontology.org/amigo/term/GO:0042063
response to peptidoglycan	biological_process	GO:0032494	4	9	5.1	0.0349862	0.680103	mmu:24088:Tlr2|mmu:73914:Irak3|mmu:332579:Card9|mmu:12273:C5ar1	http://amigo.geneontology.org/amigo/term/GO:0032494
IPAF inflammasome complex	cellular_component	GO:0072557	4	9	5.1	0.0349862	0.680103	mmu:17951:Naip5|mmu:12363:Casp4|mmu:17952:Naip6|mmu:17940:Naip1	http://amigo.geneontology.org/amigo/term/GO:0072557
sympathetic ganglion development	biological_process	GO:0061549	4	9	5.1	0.0349862	0.680103	mmu:20346:Sema3a|mmu:18186:Nrp1|mmu:18187:Nrp2|mmu:20350:Sema3f	http://amigo.geneontology.org/amigo/term/GO:0061549
regulation of endothelial cell migration	biological_process	GO:0010594	4	9	5.1	0.0349862	0.680103	mmu:26365:Ceacam1|mmu:80837:Rhoj|mmu:14645:Glul|mmu:13731:Emp2	http://amigo.geneontology.org/amigo/term/GO:0010594
sodium:potassium-exchanging ATPase complex	cellular_component	GO:0005890	4	9	5.1	0.0349862	0.680103	mmu:11932:Atp1b2|mmu:108017:Fxyd4|mmu:232975:Atp1a3|mmu:98660:Atp1a2	http://amigo.geneontology.org/amigo/term/GO:0005890
positive regulation of ubiquitin protein ligase activity	biological_process	GO:1904668	4	9	5.1	0.0349862	0.680103	mmu:18817:Plk1|mmu:67121:Mastl|mmu:218294:Cdc14b|mmu:107995:Cdc20	http://amigo.geneontology.org/amigo/term/GO:1904668
lung vasculature development	biological_process	GO:0060426	4	9	5.1	0.0349862	0.680103	mmu:74155:Errfi1|mmu:20897:Stra6|mmu:21412:Tcf21|mmu:15227:Foxf1	http://amigo.geneontology.org/amigo/term/GO:0060426
positive regulation of prostaglandin biosynthetic process	biological_process	GO:0031394	4	9	5.1	0.0349862	0.680103	mmu:16952:Anxa1|mmu:19225:Ptgs2|mmu:16176:Il1b|mmu:54140:Avpr1a	http://amigo.geneontology.org/amigo/term/GO:0031394
ectopic germ cell programmed cell death	biological_process	GO:0035234	4	9	5.1	0.0349862	0.680103	mmu:16175:Il1a|mmu:12363:Casp4|mmu:17311:Kitl|mmu:16176:Il1b	http://amigo.geneontology.org/amigo/term/GO:0035234
NADPH oxidation	biological_process	GO:0070995	4	9	5.1	0.0349862	0.680103	mmu:55990:Fmo2|mmu:16498:Kcnab2|mmu:14261:Fmo1|mmu:14263:Fmo5	http://amigo.geneontology.org/amigo/term/GO:0070995
condensed chromosome, centromeric region	cellular_component	GO:0000779	4	9	5.1	0.0349862	0.680103	mmu:54392:Ncapg|mmu:229841:Cenpe|mmu:68549:Sgo2a|mmu:20877:Aurkb	http://amigo.geneontology.org/amigo/term/GO:0000779
semaphorin receptor complex	cellular_component	GO:0002116	4	9	5.1	0.0349862	0.680103	mmu:140570:Plxnb2|mmu:18845:Plxna2|mmu:18844:Plxna1|mmu:235611:Plxnb1	http://amigo.geneontology.org/amigo/term/GO:0002116
response to drug	biological_process	GO:0042493	24	138	1.99	0.0356513	0.680103	mmu:20656:Sod2|mmu:14281:Fos|mmu:11810:Apobec1|mmu:232975:Atp1a3|mmu:78925:Srd5a1|mmu:18439:P2rx7|mmu:16952:Anxa1|mmu:21808:Tgfb2|mmu:623474:Rad54b|mmu:16476:Jun|mmu:13490:Drd3|mmu:210106:Tent4a|mmu:17395:Mmp9|mmu:14465:Gata6|mmu:17967:Ncam1|mmu:20319:Sfrp2|mmu:18019:Nfatc2|mmu:20846:Stat1|mmu:16819:Lcn2|mmu:19366:Rad54l|mmu:21415:Tcf7l1|mmu:16527:Kcnk3|mmu:13115:Cyp27b1|mmu:332579:Card9	http://amigo.geneontology.org/amigo/term/GO:0042493
secondary palate development	biological_process	GO:0062009	5	14	4.09	0.0361859	0.680103	mmu:21808:Tgfb2|mmu:22418:Wnt5a|mmu:21809:Tgfb3|mmu:22421:Wnt7a|mmu:434215:Lrrc32	http://amigo.geneontology.org/amigo/term/GO:0062009
negative regulation of tyrosine phosphorylation of STAT protein	biological_process	GO:0042532	5	14	4.09	0.0361859	0.680103	mmu:547253:Parp14|mmu:12703:Socs1|mmu:16362:Irf1|mmu:12702:Socs3|mmu:12389:Cav1	http://amigo.geneontology.org/amigo/term/GO:0042532
1-phosphatidylinositol-3-kinase regulator activity	molecular_function	GO:0046935	5	14	4.09	0.0361859	0.680103	mmu:320207:Pik3r5|mmu:12703:Socs1|mmu:12700:Cish|mmu:12702:Socs3|mmu:216233:Socs2	http://amigo.geneontology.org/amigo/term/GO:0046935
pattern recognition receptor activity	molecular_function	GO:0038187	5	14	4.09	0.0361859	0.680103	mmu:24088:Tlr2|mmu:14134:Fcnb|mmu:56619:Clec4e|mmu:170743:Tlr7|mmu:56644:Clec7a	http://amigo.geneontology.org/amigo/term/GO:0038187
chemokine activity	molecular_function	GO:0008009	10	43	2.67	0.0370494	0.680103	mmu:14825:Cxcl1|mmu:20292:Ccl11|mmu:20310:Cxcl2|mmu:20311:Cxcl5|mmu:20305:Ccl6|mmu:20308:Ccl9|mmu:100862177:Ccl21d|mmu:20312:Cx3cl1|mmu:15945:Cxcl10|mmu:20299:Ccl22	http://amigo.geneontology.org/amigo/term/GO:0008009
positive regulation of cell-substrate adhesion	biological_process	GO:0010811	10	43	2.67	0.0370494	0.680103	mmu:268780:Egflam|mmu:67896:Ccdc80|mmu:13406:Dmp1|mmu:16402:Itga5|mmu:21825:Thbs1|mmu:114249:Npnt|mmu:20750:Spp1|mmu:15227:Foxf1|mmu:320712:Abi3bp|mmu:13602:Sparcl1	http://amigo.geneontology.org/amigo/term/GO:0010811
response to estrogen	biological_process	GO:0043627	9	37	2.79	0.0378675	0.680103	mmu:21808:Tgfb2|mmu:21809:Tgfb3|mmu:11881:Arsb|mmu:217069:Trim25|mmu:15368:Hmox1|mmu:21687:Tek|mmu:14465:Gata6|mmu:22421:Wnt7a|mmu:12389:Cav1	http://amigo.geneontology.org/amigo/term/GO:0043627
negative regulation of DNA binding	biological_process	GO:0043392	8	31	2.96	0.0380237	0.680103	mmu:83383:Tfap4|mmu:242466:Zfp462|mmu:18005:Nek2|mmu:14938:Gzma|mmu:13555:E2f1|mmu:15368:Hmox1|mmu:16476:Jun|mmu:67087:Ctnnbip1	http://amigo.geneontology.org/amigo/term/GO:0043392
lipopolysaccharide binding	molecular_function	GO:0001530	8	31	2.96	0.0380237	0.680103	mmu:66873:Tril|mmu:100689:Spon2|mmu:24088:Tlr2|mmu:12475:Cd14|mmu:19204:Ptafr|mmu:58218:Trem3|mmu:20344:Selp|mmu:18439:P2rx7	http://amigo.geneontology.org/amigo/term/GO:0001530
cellular response to drug	biological_process	GO:0035690	12	56	2.46	0.0380312	0.680103	mmu:76108:Rap2a|mmu:17869:Myc|mmu:16511:Kcnh2|mmu:12515:Cd69|mmu:11418:Asic2|mmu:18577:Pde4a|mmu:16176:Il1b|mmu:68458:Ppp1r14a|mmu:22223:Uchl1|mmu:18787:Serpine1|mmu:11450:Adipoq|mmu:14456:Gas6	http://amigo.geneontology.org/amigo/term/GO:0035690
DNA-binding transcription repressor activity, RNA polymerase II-specific	molecular_function	GO:0001227	41	266	1.77	0.0386858	0.680103	mmu:71041:Pcgf6|mmu:16476:Jun|mmu:12013:Bach1|mmu:18019:Nfatc2|mmu:13048:Cux2|mmu:381308:Ifi211|mmu:12916:Crem|mmu:18030:Nfil3|mmu:15951:Ifi204|mmu:114565:Zbtb21|mmu:15214:Hey2|mmu:80902:Zfp202|mmu:226442:Zfp281|mmu:21426:Tfec|mmu:545384:Ifi214|mmu:81703:Jdp2|mmu:57080:Gtf2ird1|mmu:11906:Zfhx3|mmu:26427:Creb3l1|mmu:12020:Nkx3-2|mmu:11910:Atf3|mmu:56198:Heyl|mmu:73181:Nfatc4|mmu:235320:Zbtb16|mmu:…	http://amigo.geneontology.org/amigo/term/GO:0001227
immune response	biological_process	GO:0006955	56	382	1.68	0.038787	0.680103	mmu:14825:Cxcl1|mmu:16181:Il1rn|mmu:20310:Cxcl2|mmu:20311:Cxcl5|mmu:14245:Lpin1|mmu:252837:Ackr4|mmu:23832:Xcr1|mmu:12777:Ccr10|mmu:15064:Mr1|mmu:59289:Ackr2|mmu:16193:Il6|mmu:20312:Cx3cl1|mmu:18030:Nfil3|mmu:22364:Igkv7-33|mmu:16176:Il1b|mmu:12477:Ctla4|mmu:18858:Pmp22|mmu:209588:Sectm1a|mmu:14102:Fas|mmu:56619:Clec4e|mmu:50930:Tnfsf14|mmu:27278:Clnk|mmu:15007:H2-Q10|mmu:54199:Ccrl2|mmu:60505:Il…	http://amigo.geneontology.org/amigo/term/GO:0006955
convergent extension involved in organogenesis	biological_process	GO:0060029	3	5	6.88	0.0388301	0.680103	mmu:20378:Frzb|mmu:22418:Wnt5a|mmu:93840:Vangl2	http://amigo.geneontology.org/amigo/term/GO:0060029
vestibular reflex	biological_process	GO:0060005	3	5	6.88	0.0388301	0.680103	mmu:18124:Nr4a3|mmu:18858:Pmp22|mmu:192140:Tmc2	http://amigo.geneontology.org/amigo/term/GO:0060005
aldehyde oxidase activity	molecular_function	GO:0004031	3	5	6.88	0.0388301	0.680103	mmu:11761:Aox1|mmu:71724:Aox3|mmu:14263:Fmo5	http://amigo.geneontology.org/amigo/term/GO:0004031
parturition	biological_process	GO:0007567	3	5	6.88	0.0388301	0.680103	mmu:381489:Rxfp1|mmu:19204:Ptafr|mmu:15446:Hpgd	http://amigo.geneontology.org/amigo/term/GO:0007567
regulation of systemic arterial blood pressure by endothelin	biological_process	GO:0003100	3	5	6.88	0.0388301	0.680103	mmu:13614:Edn1|mmu:13616:Edn3|mmu:18127:Nos3	http://amigo.geneontology.org/amigo/term/GO:0003100
negative regulation of interferon-alpha production	biological_process	GO:0032687	3	5	6.88	0.0388301	0.680103	mmu:17472:Gbp4|mmu:171285:Havcr2|mmu:268857:Nlrc3	http://amigo.geneontology.org/amigo/term/GO:0032687
postsynaptic endocytic zone membrane	cellular_component	GO:0098844	3	5	6.88	0.0388301	0.680103	mmu:13429:Dnm1|mmu:17858:Mx2|mmu:17857:Mx1	http://amigo.geneontology.org/amigo/term/GO:0098844
negative regulation of macrophage cytokine production	biological_process	GO:0010936	3	5	6.88	0.0388301	0.680103	mmu:73914:Irak3|mmu:21808:Tgfb2|mmu:21809:Tgfb3	http://amigo.geneontology.org/amigo/term/GO:0010936
regulation of nitric-oxide synthase activity	biological_process	GO:0050999	3	5	6.88	0.0388301	0.680103	mmu:16175:Il1a|mmu:16176:Il1b|mmu:13649:Egfr	http://amigo.geneontology.org/amigo/term/GO:0050999
trigeminal ganglion development	biological_process	GO:0061551	3	5	6.88	0.0388301	0.680103	mmu:20346:Sema3a|mmu:18186:Nrp1|mmu:18187:Nrp2	http://amigo.geneontology.org/amigo/term/GO:0061551
meiotic sister chromatid cohesion, centromeric	biological_process	GO:0051754	3	5	6.88	0.0388301	0.680103	mmu:68549:Sgo2a|mmu:12235:Bub1|mmu:12236:Bub1b	http://amigo.geneontology.org/amigo/term/GO:0051754
negative regulation of synapse assembly	biological_process	GO:0051964	3	5	6.88	0.0388301	0.680103	mmu:13841:Epha7|mmu:24088:Tlr2|mmu:22418:Wnt5a	http://amigo.geneontology.org/amigo/term/GO:0051964
trigeminal nerve structural organization	biological_process	GO:0021637	3	5	6.88	0.0388301	0.680103	mmu:20346:Sema3a|mmu:18186:Nrp1|mmu:20350:Sema3f	http://amigo.geneontology.org/amigo/term/GO:0021637
caveola assembly	biological_process	GO:0070836	3	5	6.88	0.0388301	0.680103	mmu:12390:Cav2|mmu:13731:Emp2|mmu:12389:Cav1	http://amigo.geneontology.org/amigo/term/GO:0070836
dendritic cell migration	biological_process	GO:0036336	3	5	6.88	0.0388301	0.680103	mmu:11689:Alox5|mmu:13860:Eps8|mmu:378425:Nlrp12	http://amigo.geneontology.org/amigo/term/GO:0036336
sorting endosome	cellular_component	GO:0097443	3	5	6.88	0.0388301	0.680103	mmu:19246:Ptpn1|mmu:16835:Ldlr|mmu:18186:Nrp1	http://amigo.geneontology.org/amigo/term/GO:0097443
voltage-gated sodium channel activity involved in cardiac muscle cell action potential	molecular_function	GO:0086006	3	5	6.88	0.0388301	0.680103	mmu:72821:Scn2b|mmu:399548:Scn4b|mmu:20271:Scn5a	http://amigo.geneontology.org/amigo/term/GO:0086006
dichotomous subdivision of terminal units involved in salivary gland branching	biological_process	GO:0060666	3	5	6.88	0.0388301	0.680103	mmu:20346:Sema3a|mmu:18844:Plxna1|mmu:18186:Nrp1	http://amigo.geneontology.org/amigo/term/GO:0060666
connective tissue replacement involved in inflammatory response wound healing	biological_process	GO:0002248	3	5	6.88	0.0388301	0.680103	mmu:16175:Il1a|mmu:21857:Timp1|mmu:15251:Hif1a	http://amigo.geneontology.org/amigo/term/GO:0002248
trachea development	biological_process	GO:0060438	3	5	6.88	0.0388301	0.680103	mmu:12159:Bmp4|mmu:15227:Foxf1|mmu:244653:Hydin	http://amigo.geneontology.org/amigo/term/GO:0060438
positive regulation of odontogenesis	biological_process	GO:0042482	3	5	6.88	0.0388301	0.680103	mmu:13614:Edn1|mmu:13617:Ednra|mmu:12156:Bmp2	http://amigo.geneontology.org/amigo/term/GO:0042482
calmodulin binding	molecular_function	GO:0005516	31	191	1.86	0.0394047	0.687897	mmu:77579:Myh10|mmu:18127:Nos3|mmu:16510:Kcnh1|mmu:12316:Aspm|mmu:12322:Camk2a|mmu:20271:Scn5a|mmu:17921:Myo7a|mmu:404710:Iqgap3|mmu:12797:Cnn1|mmu:14102:Fas|mmu:54525:Syt7|mmu:68493:Ndufaf4|mmu:17909:Myo10|mmu:17357:Marcksl1|mmu:26381:Esrrg|mmu:19418:Rasgrf2|mmu:17756:Map2|mmu:26367:Ceacam2|mmu:20541:Slc8a1|mmu:110891:Slc8a2|mmu:98170:Tmem132a|mmu:102626:Mapkapk3|mmu:26365:Ceacam1|mmu:20698:Sphk…	http://amigo.geneontology.org/amigo/term/GO:0005516
regulation of cell growth	biological_process	GO:0001558	11	50	2.52	0.0398687	0.691448	mmu:22403:Ccn5|mmu:13853:Epm2a|mmu:107250:Kazald1|mmu:108888:Atad3a|mmu:216233:Socs2|mmu:12305:Ddr1|mmu:381293:Kif14|mmu:16009:Igfbp3|mmu:16011:Igfbp5|mmu:72836:Pot1b|mmu:232370:Clstn3	http://amigo.geneontology.org/amigo/term/GO:0001558
negative regulation of interleukin-6 production	biological_process	GO:0032715	11	50	2.52	0.0398687	0.691448	mmu:19260:Ptpn22|mmu:20128:Trim30a|mmu:20128:Trim30c|mmu:378425:Nlrp12|mmu:21929:Tnfaip3|mmu:73914:Irak3|mmu:73732:Muc16|mmu:14456:Gas6|mmu:14255:Flt3|mmu:171285:Havcr2|mmu:268857:Nlrc3	http://amigo.geneontology.org/amigo/term/GO:0032715
cell-substrate adhesion	biological_process	GO:0031589	6	20	3.44	0.0411123	0.701553	mmu:17130:Smad6|mmu:11932:Atp1b2|mmu:16402:Itga5|mmu:16410:Itgav|mmu:11600:Angpt1|mmu:14456:Gas6	http://amigo.geneontology.org/amigo/term/GO:0031589
positive regulation of smooth muscle contraction	biological_process	GO:0045987	6	20	3.44	0.0411123	0.701553	mmu:19225:Ptgs2|mmu:19224:Ptgs1|mmu:20698:Sphk1|mmu:114249:Npnt|mmu:19204:Ptafr|mmu:13614:Edn1	http://amigo.geneontology.org/amigo/term/GO:0045987
axon initial segment	cellular_component	GO:0043194	6	20	3.44	0.0411123	0.701553	mmu:17754:Map1a|mmu:100505386:Iqschfp|mmu:20273:Scn8a|mmu:17756:Map2|mmu:269116:Nfasc|mmu:360213:Trim46	http://amigo.geneontology.org/amigo/term/GO:0043194
synaptic cleft	cellular_component	GO:0043083	6	20	3.44	0.0411123	0.701553	mmu:16773:Lama2|mmu:16776:Lama5|mmu:53623:Gria3|mmu:12564:Cdh8|mmu:18164:Nptx1|mmu:20510:Slc1a1	http://amigo.geneontology.org/amigo/term/GO:0043083
response to mechanical stimulus	biological_process	GO:0009612	6	20	3.44	0.0411123	0.701553	mmu:12061:Bdkrb1|mmu:20846:Stat1|mmu:11418:Asic2|mmu:21825:Thbs1|mmu:18439:P2rx7|mmu:12389:Cav1	http://amigo.geneontology.org/amigo/term/GO:0009612
cell-cell signaling	biological_process	GO:0007267	15	77	2.23	0.041688	0.706832	mmu:57265:Fzd2|mmu:192187:Stab1|mmu:22413:Wnt2|mmu:22410:Wnt10b|mmu:118454:Gjc2|mmu:93695:Gpnmb|mmu:14184:Fgfr3|mmu:12768:Ccr1|mmu:22423:Wnt8b|mmu:72514:Fgfbp3|mmu:13614:Edn1|mmu:22419:Wnt5b|mmu:22418:Wnt5a|mmu:22421:Wnt7a|mmu:21838:Thy1	http://amigo.geneontology.org/amigo/term/GO:0007267
positive regulation of epithelial cell proliferation	biological_process	GO:0050679	15	77	2.23	0.041688	0.706832	mmu:21802:Tgfa|mmu:13123:Cyp7b1|mmu:12159:Bmp4|mmu:17869:Myc|mmu:18124:Nr4a3|mmu:13649:Egfr|mmu:16193:Il6|mmu:14178:Fgf7|mmu:14645:Glul|mmu:12273:C5ar1|mmu:216021:Stox1|mmu:14451:Gas1|mmu:22418:Wnt5a|mmu:20271:Scn5a|mmu:56213:Htra1	http://amigo.geneontology.org/amigo/term/GO:0050679
positive regulation of Wnt signaling pathway	biological_process	GO:0030177	9	38	2.72	0.0427988	0.710698	mmu:72780:Rspo3|mmu:192199:Rspo1|mmu:12156:Bmp2|mmu:72043:Sulf2|mmu:21929:Tnfaip3|mmu:24088:Tlr2|mmu:244667:Disc1|mmu:27373:Csnk1e|mmu:330938:Dixdc1	http://amigo.geneontology.org/amigo/term/GO:0030177
ribosomal large subunit assembly	biological_process	GO:0000027	7	26	3.09	0.0431463	0.710698	mmu:100019:Mdn1|mmu:67832:Brix1|mmu:59014:Rrs1|mmu:235036:Ppan|mmu:110109:Nop2|mmu:217011:Nle1|mmu:12181:Bop1	http://amigo.geneontology.org/amigo/term/GO:0000027
monocyte chemotaxis	biological_process	GO:0002548	8	32	2.87	0.04348	0.710698	mmu:16952:Anxa1|mmu:20292:Ccl11|mmu:20305:Ccl6|mmu:20308:Ccl9|mmu:20312:Cx3cl1|mmu:19277:Ptpro|mmu:16854:Lgals3|mmu:20299:Ccl22	http://amigo.geneontology.org/amigo/term/GO:0002548
positive regulation of gene expression	biological_process	GO:0010628	74	528	1.61	0.0437037	0.710698	mmu:16197:Il7r|mmu:18127:Nos3|mmu:13608:Edar|mmu:15904:Id4|mmu:66214:Rgcc|mmu:13113:Cyp3a13|mmu:16193:Il6|mmu:14178:Fgf7|mmu:22423:Wnt8b|mmu:15451:Hpn|mmu:18030:Nfil3|mmu:15214:Hey2|mmu:16176:Il1b|mmu:18439:P2rx7|mmu:404710:Iqgap3|mmu:16411:Itgax|mmu:24088:Tlr2|mmu:18858:Pmp22|mmu:21809:Tgfb3|mmu:14114:Fbln1|mmu:13048:Cux2|mmu:15216:Hfe|mmu:118454:Gjc2|mmu:15251:Hif1a|mmu:19218:Ptger3|mmu:231633:…	http://amigo.geneontology.org/amigo/term/GO:0010628
kinetochore	cellular_component	GO:0000776	22	127	1.99	0.0441496	0.710698	mmu:51944:Knstrn|mmu:66977:Nuf2|mmu:68549:Sgo2a|mmu:18005:Nek2|mmu:12236:Bub1b|mmu:236930:Ercc6l|mmu:66468:Ska1|mmu:66140:Ska2|mmu:20877:Aurkb|mmu:66442:Spc25|mmu:67629:Spc24|mmu:381318:Nsl1|mmu:66570:Cenpm|mmu:12235:Bub1|mmu:102920:Cenpi|mmu:26886:Cenph|mmu:18817:Plk1|mmu:229841:Cenpe|mmu:16319:Incenp|mmu:11799:Birc5|mmu:22137:Ttk|mmu:73804:Kif2c	http://amigo.geneontology.org/amigo/term/GO:0000776
somatic hypermutation of immunoglobulin genes	biological_process	GO:0016446	5	15	3.82	0.0443643	0.710698	mmu:26909:Exo1|mmu:11628:Aicda|mmu:100503545:Nuggc|mmu:77782:Polq|mmu:22256:Ung	http://amigo.geneontology.org/amigo/term/GO:0016446
positive regulation of osteoblast proliferation	biological_process	GO:0033690	5	15	3.82	0.0443643	0.710698	mmu:15442:Hpse|mmu:231633:Tmem119|mmu:16410:Itgav|mmu:23876:Fbln5|mmu:12156:Bmp2	http://amigo.geneontology.org/amigo/term/GO:0033690
response to radiation	biological_process	GO:0009314	5	15	3.82	0.0443643	0.710698	mmu:20583:Snai2|mmu:12795:Plk3|mmu:16476:Jun|mmu:17869:Myc|mmu:16177:Il1r1	http://amigo.geneontology.org/amigo/term/GO:0009314
neurotransmitter receptor localization to postsynaptic specialization membrane	biological_process	GO:0099645	5	15	3.82	0.0443643	0.710698	mmu:23859:Dlg2|mmu:13385:Dlg4|mmu:53324:Nptx2|mmu:18164:Nptx1|mmu:11496:Adam22	http://amigo.geneontology.org/amigo/term/GO:0099645
integral component of postsynaptic density membrane	cellular_component	GO:0099061	14	71	2.26	0.0445582	0.710698	mmu:14800:Gria2|mmu:241568:Lrrc4c|mmu:13841:Epha7|mmu:53623:Gria3|mmu:80879:Slc16a3|mmu:20273:Scn8a|mmu:13490:Drd3|mmu:20503:Slc16a7|mmu:246317:Neto1|mmu:11496:Adam22|mmu:19277:Ptpro|mmu:11941:Atp2b2|mmu:22782:Slc30a1|mmu:232370:Clstn3	http://amigo.geneontology.org/amigo/term/GO:0099061
facial nerve structural organization	biological_process	GO:0021612	4	10	4.59	0.0451728	0.710698	mmu:20346:Sema3a|mmu:18186:Nrp1|mmu:18187:Nrp2|mmu:20350:Sema3f	http://amigo.geneontology.org/amigo/term/GO:0021612
regulation of phagocytosis	biological_process	GO:0050764	4	10	4.59	0.0451728	0.710698	mmu:72836:Pot1b|mmu:20698:Sphk1|mmu:16410:Itgav|mmu:54525:Syt7	http://amigo.geneontology.org/amigo/term/GO:0050764
peptidyl-tyrosine dephosphorylation involved in inactivation of protein kinase activity	biological_process	GO:1990264	4	10	4.59	0.0451728	0.710698	mmu:19277:Ptpro|mmu:100503991:Acp4|mmu:19246:Ptpn1|mmu:19263:Ptprb	http://amigo.geneontology.org/amigo/term/GO:1990264
positive regulation of leukocyte tethering or rolling	biological_process	GO:1903238	4	10	4.59	0.0451728	0.710698	mmu:14347:Fut7|mmu:20344:Selp|mmu:114774:Pawr|mmu:19204:Ptafr	http://amigo.geneontology.org/amigo/term/GO:1903238
blood vessel endothelial cell migration	biological_process	GO:0043534	4	10	4.59	0.0451728	0.710698	mmu:12562:Cdh5|mmu:13731:Emp2|mmu:11501:Adam8|mmu:27494:Amot	http://amigo.geneontology.org/amigo/term/GO:0043534
maintenance of blood-brain barrier	biological_process	GO:0035633	4	10	4.59	0.0451728	0.710698	mmu:19225:Ptgs2|mmu:19224:Ptgs1|mmu:20510:Slc1a1|mmu:76574:Mfsd2a	http://amigo.geneontology.org/amigo/term/GO:0035633
membranous septum morphogenesis	biological_process	GO:0003149	4	10	4.59	0.0451728	0.710698	mmu:57265:Fzd2|mmu:21808:Tgfb2|mmu:93840:Vangl2|mmu:12159:Bmp4	http://amigo.geneontology.org/amigo/term/GO:0003149
juxtaparanode region of axon	cellular_component	GO:0044224	4	10	4.59	0.0451728	0.710698	mmu:23859:Dlg2|mmu:16490:Kcna2|mmu:13385:Dlg4|mmu:16498:Kcnab2	http://amigo.geneontology.org/amigo/term/GO:0044224
regulation of Rac protein signal transduction	biological_process	GO:0035020	4	10	4.59	0.0451728	0.710698	mmu:20401:Gm49510|mmu:20401:Sh3bp1|mmu:19417:Rasgrf1|mmu:99167:Ssx2ip	http://amigo.geneontology.org/amigo/term/GO:0035020
SMAD protein signal transduction	biological_process	GO:0060395	15	78	2.2	0.0452472	0.710698	mmu:21808:Tgfb2|mmu:21809:Tgfb3|mmu:110075:Bmp3|mmu:12156:Bmp2|mmu:14281:Fos|mmu:17130:Smad6|mmu:16476:Jun|mmu:13590:Lefty1|mmu:16324:Inhbb|mmu:12159:Bmp4|mmu:55994:Smad9|mmu:23886:Gdf15|mmu:22041:Trf|mmu:11576:Afp|mmu:14560:Gdf10	http://amigo.geneontology.org/amigo/term/GO:0060395
cell-matrix adhesion	biological_process	GO:0007160	16	85	2.16	0.0456343	0.710698	mmu:15442:Hpse|mmu:114249:Npnt|mmu:21687:Tek|mmu:12125:Bcl2l11|mmu:16421:Itgb7|mmu:56191:Tro|mmu:81877:Tnxb|mmu:12512:Cd63|mmu:11501:Adam8|mmu:218952:Fermt2|mmu:329872:Frem1|mmu:13731:Emp2|mmu:16410:Itgav|mmu:208777:Sned1|mmu:16419:Itgb5|mmu:105298:Epdr1	http://amigo.geneontology.org/amigo/term/GO:0007160
microtubule binding	molecular_function	GO:0008017	38	247	1.76	0.045932	0.710698	mmu:73873:Fam161a|mmu:12934:Dpysl2|mmu:16560:Kif1a|mmu:16572:Kif5a|mmu:16571:Kif4|mmu:16580:Kifc5b|mmu:19348:Kif20a|mmu:17754:Map1a|mmu:170833:Hook2|mmu:71819:Kif23|mmu:110033:Kif22|mmu:66468:Ska1|mmu:668880:Stard9|mmu:52570:Ccdc69|mmu:71878:Fam83d|mmu:66140:Ska2|mmu:12125:Bcl2l11|mmu:11640:Akap1|mmu:18817:Plk1|mmu:229841:Cenpe|mmu:14260:Fmn1|mmu:73094:Sgip1|mmu:17756:Map2|mmu:209737:Kif15|mmu:13…	http://amigo.geneontology.org/amigo/term/GO:0008017
positive regulation of cell division	biological_process	GO:0051781	10	45	2.55	0.0463257	0.710698	mmu:18654:Pgf|mmu:21802:Tgfa|mmu:21808:Tgfb2|mmu:21809:Tgfb3|mmu:71785:Pdgfd|mmu:21828:Thbs4|mmu:14205:Vegfd|mmu:14178:Fgf7|mmu:16175:Il1a|mmu:16176:Il1b	http://amigo.geneontology.org/amigo/term/GO:0051781
cell cycle	biological_process	GO:0007049	85	619	1.57	0.0471208	0.710698	mmu:51944:Knstrn|mmu:12580:Cdkn2c|mmu:268697:Ccnb1|mmu:236930:Ercc6l|mmu:18715:Pim2|mmu:223775:Pim3|mmu:381979:Brsk1|mmu:66977:Nuf2|mmu:72948:Tppp|mmu:12316:Aspm|mmu:74107:Cep55|mmu:108912:Cdca2|mmu:14793:Cdca3|mmu:21335:Tacc3|mmu:19243:Ptp4a1|mmu:18647:Cdk14|mmu:71819:Kif23|mmu:12532:Cdc25c|mmu:52276:Cdca8|mmu:19252:Dusp1|mmu:77011:Ticrr|mmu:269582:Clspn|mmu:214552:Cep164|mmu:18858:Pmp22|mmu:685…	http://amigo.geneontology.org/amigo/term/GO:0007049
positive regulation of interleukin-10 production	biological_process	GO:0032733	9	39	2.65	0.048143	0.710698	mmu:60505:Il21|mmu:20848:Stat3|mmu:60533:Cd274|mmu:12522:Cd83|mmu:24088:Tlr2|mmu:100043314:Tigit|mmu:16193:Il6|mmu:21947:Cd40lg|mmu:12051:Bcl3	http://amigo.geneontology.org/amigo/term/GO:0032733
extrinsic apoptotic signaling pathway in absence of ligand	biological_process	GO:0097192	9	39	2.65	0.048143	0.710698	mmu:12125:Bcl2l11|mmu:16819:Lcn2|mmu:14102:Fas|mmu:17311:Kitl|mmu:16410:Itgav|mmu:79201:Tnfrsf23|mmu:16175:Il1a|mmu:16176:Il1b|mmu:14049:Eya2	http://amigo.geneontology.org/amigo/term/GO:0097192
regulation of cell migration	biological_process	GO:0030334	20	114	2.01	0.0482317	0.710698	mmu:140570:Plxnb2|mmu:16826:Ldb2|mmu:16773:Lama2|mmu:21687:Tek|mmu:16776:Lama5|mmu:21838:Thy1|mmu:18845:Plxna2|mmu:22330:Vcl|mmu:18844:Plxna1|mmu:71839:Osgin1|mmu:13837:Epha3|mmu:74144:Robo4|mmu:381293:Kif14|mmu:235611:Plxnb1|mmu:11852:Rhob|mmu:14178:Fgf7|mmu:228564:Frmd5|mmu:13616:Edn3|mmu:17392:Mmp3|mmu:27494:Amot	http://amigo.geneontology.org/amigo/term/GO:0030334
magnesium ion binding	molecular_function	GO:0000287	31	195	1.82	0.0482688	0.710698	mmu:18534:Pck1|mmu:320571:Atp8b5|mmu:381979:Brsk1|mmu:72948:Tppp|mmu:269951:Idh2|mmu:15926:Idh1|mmu:13807:Eno2|mmu:226265:Eno4|mmu:73914:Irak3|mmu:21973:Top2a|mmu:20111:Rps6ka1|mmu:76108:Rap2a|mmu:208084:Pif1|mmu:14579:Gem|mmu:18770:Pklr|mmu:19139:Prps1|mmu:18817:Plk1|mmu:53608:Map3k6|mmu:14299:Ncs1|mmu:381511:Pdp1|mmu:54670:Atp8b1|mmu:216134:Pdxk|mmu:18952:Septin4|mmu:67895:Ppa1|mmu:17855:Mvk|mm…	http://amigo.geneontology.org/amigo/term/GO:0000287
vasculogenesis	biological_process	GO:0001570	14	72	2.23	0.0484759	0.710698	mmu:21687:Tek|mmu:23796:Aplnr|mmu:22762:Zfpm2|mmu:15227:Foxf1|mmu:16477:Junb|mmu:20671:Sox17|mmu:14235:Foxm1|mmu:21954:Tnni3|mmu:69903:Rasip1|mmu:12389:Cav1|mmu:11600:Angpt1|mmu:15214:Hey2|mmu:15117:Has2|mmu:27494:Amot	http://amigo.geneontology.org/amigo/term/GO:0001570
negative regulation of cysteine-type endopeptidase activity involved in apoptotic process	biological_process	GO:0043154	14	72	2.23	0.0484759	0.710698	mmu:20319:Sfrp2|mmu:20111:Rps6ka1|mmu:19225:Ptgs2|mmu:17951:Naip5|mmu:17940:Naip1|mmu:11799:Birc5|mmu:17952:Naip6|mmu:18984:Por|mmu:21825:Thbs1|mmu:16193:Il6|mmu:15511:Hspa1b|mmu:19373:Rag1|mmu:14456:Gas6|mmu:74754:Dhcr24	http://amigo.geneontology.org/amigo/term/GO:0043154
negative regulation of interleukin-10 production	biological_process	GO:0032693	6	21	3.28	0.0485065	0.710698	mmu:13861:Epx|mmu:60533:Cd274|mmu:14130:Fcgr2b|mmu:94185:Tnfrsf21|mmu:21942:Tnfrsf9|mmu:17394:Mmp8	http://amigo.geneontology.org/amigo/term/GO:0032693
membrane depolarization	biological_process	GO:0051899	6	21	3.28	0.0485065	0.710698	mmu:71653:Shtn1|mmu:16476:Jun|mmu:13614:Edn1|mmu:20271:Scn5a|mmu:18439:P2rx7|mmu:12389:Cav1	http://amigo.geneontology.org/amigo/term/GO:0051899
steroid hormone receptor activity	molecular_function	GO:0003707	11	52	2.43	0.0488814	0.710698	mmu:110784:Nr3c2|mmu:26381:Esrrg|mmu:14536:Nr6a1|mmu:18124:Nr4a3|mmu:20183:Rxrg|mmu:21834:Thrb|mmu:71904:Paqr7|mmu:21833:Thra|mmu:76854:Gper1|mmu:13115:Cyp27b1|mmu:11819:Nr2f2	http://amigo.geneontology.org/amigo/term/GO:0003707
collagen catabolic process	biological_process	GO:0030574	8	33	2.78	0.0494276	0.710698	mmu:17388:Mmp15|mmu:17534:Mrc2|mmu:58223:Mmp19|mmu:17389:Mmp16|mmu:17394:Mmp8|mmu:17395:Mmp9|mmu:240047:Mmp25|mmu:17392:Mmp3	http://amigo.geneontology.org/amigo/term/GO:0030574
negative regulation of axon extension	biological_process	GO:0030517	7	27	2.97	0.0497788	0.710698	mmu:20346:Sema3a|mmu:17756:Map2|mmu:20563:Slit2|mmu:360213:Trim46|mmu:18186:Nrp1|mmu:20355:Sema4f|mmu:15982:Ifrd1	http://amigo.geneontology.org/amigo/term/GO:0030517
regulation of angiogenesis	biological_process	GO:0045765	7	27	2.97	0.0497788	0.710698	mmu:53614:Reck|mmu:21687:Tek|mmu:269831:Tspan12|mmu:16402:Itga5|mmu:13731:Emp2|mmu:27279:Tnfrsf12a|mmu:18787:Serpine1	http://amigo.geneontology.org/amigo/term/GO:0045765
positive regulation of neutrophil chemotaxis	biological_process	GO:0090023	7	27	2.97	0.0497788	0.710698	mmu:12267:C3ar1|mmu:21828:Thbs4|mmu:12765:Cxcr2|mmu:12273:C5ar1|mmu:13614:Edn1|mmu:13617:Ednra|mmu:16176:Il1b	http://amigo.geneontology.org/amigo/term/GO:0090023
positive regulation of G2/M transition of mitotic cell cycle	biological_process	GO:0010971	7	27	2.97	0.0497788	0.710698	mmu:268697:Ccnb1|mmu:76843:Dtl|mmu:12532:Cdc25c|mmu:22410:Wnt10b|mmu:12534:Cdk1|mmu:216021:Stox1|mmu:19363:Rad51b	http://amigo.geneontology.org/amigo/term/GO:0010971
cochlea morphogenesis	biological_process	GO:0090103	7	27	2.97	0.0497788	0.710698	mmu:57265:Fzd2|mmu:20378:Frzb|mmu:14633:Gli2|mmu:15451:Hpn|mmu:212937:Tifab|mmu:22418:Wnt5a|mmu:93840:Vangl2	http://amigo.geneontology.org/amigo/term/GO:0090103
negative regulation of axon extension involved in axon guidance	biological_process	GO:0048843	7	27	2.97	0.0497788	0.710698	mmu:20346:Sema3a|mmu:20350:Sema3f|mmu:22418:Wnt5a|mmu:20353:Sema4c|mmu:20359:Sema6b|mmu:18186:Nrp1|mmu:20355:Sema4f	http://amigo.geneontology.org/amigo/term/GO:0048843
calcium ion binding	molecular_function	GO:0005509	84	613	1.57	0.0498693	0.710698	mmu:93960:Nkd1|mmu:66972:Slc25a23|mmu:244646:Pkd1l3|mmu:227485:Cdh19|mmu:52614:Adgre4|mmu:20201:S100a8|mmu:68764:Cdhr3|mmu:13733:Adgre1|mmu:11501:Adam8|mmu:241324:Crb2|mmu:114249:Npnt|mmu:21824:Thbd|mmu:24087:Tll2|mmu:13003:Vcan|mmu:73173:Pcdh18|mmu:75600:Calml4|mmu:20344:Selp|mmu:232370:Clstn3|mmu:16952:Anxa1|mmu:268780:Egflam|mmu:98363:Efhd1|mmu:192187:Stab1|mmu:54447:Asah2|mmu:83921:Cemip2|mmu…	http://amigo.geneontology.org/amigo/term/GO:0005509
basolateral plasma membrane	cellular_component	GO:0016323	35	226	1.78	0.0499633	0.710698	mmu:21802:Tgfa|mmu:13852:Stx2|mmu:213053:Slc39a14|mmu:80879:Slc16a3|mmu:17940:Naip1|mmu:20541:Slc8a1|mmu:12273:C5ar1|mmu:21687:Tek|mmu:20509:Slc19a1|mmu:12305:Ddr1|mmu:227394:Slco4c1|mmu:52685:Cd300lg|mmu:16835:Ldlr|mmu:19417:Rasgrf1|mmu:15203:Heph|mmu:12389:Cav1|mmu:98396:Slc41a1|mmu:53945:Slc40a1|mmu:17254:Slc3a2|mmu:16513:Kcnj10|mmu:193740:Hspa1a|mmu:23859:Dlg2|mmu:11303:Abca1|mmu:18442:P2ry2|…	http://amigo.geneontology.org/amigo/term/GO:0016323
