# Supplementary material for: Deoxynivalenol-Induced Spleen Toxicity in Mice: Inflammation, Endoplasmic Reticulum Stress, Macrophage Polarization, and the Dysregulation of LncRNA Expression
Source: Toxins (Basel). 2024 Oct 9;16(10):432. doi: 10.3390/toxins16100432 (PMC11511314; doi:10.3390/toxins16100432)
Supplement: Supplementary file 1 [file toxins-16-00432-s001.zip › supplematry table S5.xls]

## Sheet: Sheet1
Table S5. The targets of the DE lncRNAs
lncRNA	target_gene	weight_value	distance
TCONS_00079102	Ppt1	0.99686	9998
TCONS_00011691	Nopchap1	0.981849	27107
TCONS_00114273	Bbs9	0.903508	30816
TCONS_00018114	Tgtp2	0.916732	34351
TCONS_00018114	Tgtp1	0.98204	105302
Gm15564	Parp9	0.968343	19461
TCONS_00091030	Cd27	0.954158	16856
TCONS_00062073	B4galt5	0.968425	11844
Trim30a	Trim12c	0.973823	91051
Ckb	Trmt61a	0.921655	10154
TCONS_00062074	B4galt5	0.970555	14529
ENSMUSG00000120460	Zfyve28	0.93203	53001
TCONS_00020034	Trim25	0.951233	8908
Sh3bp1	Gm49510	0.999131	3440
Gm11532	Sp6	0.973063	4314
TCONS_00018085	Irgm1	0.990592	14742
Gm43914	Clec9a	0.946438	1663
Syn3	Timp3	0.990032	47929
TCONS_00030848	Arl15	0.921569	147283
Gm11695	Slc16a5	0.94035	5687
Gm43729	Zgrf1	0.99512	28862
Gm15564	Dtx3l	0.913912	42167
Kif4	Pdzd11	0.976075	51750
Gbp6	Gbp11	0.939725	52557
B3gnt7	Ncl	0.911984	46991
Cby1	Dnal4	0.901722	106222
Parp9	Parp14	0.994178	103328
Gm15475	Dysf	0.957133	9436
TCONS_00102055	Nr2f2	0.903756	39114
Cct3	Paqr6	0.969814	57121
Mx2	Tmprss2	0.936571	39834
TCONS_00113903	Maml2	0.922038	32887
Mybbp1a	Spns3	0.988909	76151
ENSMUSG00000120460	Mxd4	0.908982	7869
Parp14	Parp9	0.994178	103328
Gm11491	Ska2	0.960079	7328
Aire	Trpm2	0.923432	97674
Arhgap9	Kif5a	0.920057	81431
TCONS_00011674	Chst11	0.910001	30493
Dzip1	Dnajc3	0.962576	59346
Gm49179	Dzip1	0.942572	22119
Gm35867	Twnk	0.97702	75321
9330136K24Rik	Zfp52	0.941098	17034
TCONS_00019241	Xaf1	0.921083	2117
Gm48008	Tgfb3	0.983698	11306
Krt80	Krt7	0.939668	61875
Gpr162	Cd4	0.986824	15243
TCONS_00019936	Ska2	0.909873	539
TCONS_00081424	Haus3	0.927069	52189
Fcgr2b	Atf6	0.911165	181360
TCONS_00064354	Dhrs9	0.920917	6108
TCONS_00113911	Maml2	0.922486	16501
Il12rb1	Map1s	0.959642	96794
TCONS_00116053	Slc9a9	0.961357	212599
Fmo5	Pde4dip	0.970364	147222
TCONS_00037775	Zfp385a	0.938892	3608
TCONS_00039219	Septin3	0.947467	83594
TCONS_00111370	Thy1	0.964842	14372
TCONS_00007104	Traf3ip3	0.918164	73802
TCONS_00097401	Stard5	0.954747	12136
Slc7a6	Prmt7	0.937916	48084
TCONS_00006443	Sh2d1b1	0.956965	1671
B130024G19Rik	Nr2f2	0.911227	68102
TCONS_00020389	Mllt6	0.920477	11837
Oasl1	Oasl2	0.96134	25990
A730020E08Rik	Ccser1	0.948959	605043
Gbp6	Gm43302	0.997862	27899
TCONS_00018085	Trim7	0.932085	42393
Dock6	Rab3d	0.966309	86594
TCONS_00018109	Ifi47	0.942244	8956
A530064D06Rik	Trem3	0.926232	94968
TCONS_00077975	Rgs3	0.951392	52764
Shmt1	Tmem11	0.967336	71951
Gpr68	Ccdc88c	0.934476	77849
Gm43915	Mical3	0.916135	53181
TCONS_00056987	Tlx1	0.938433	65767
Cyp2e1	Sirt3	0.912622	103624
Gm20429	Or1o3	0.998175	7748
TCONS_00010688	Ascc3	0.945123	124594
TCONS_00065475	Abtb2	0.971465	23949
Gm11491	Prr11	0.9113	25332
TCONS_00004173	Il1r2	0.978637	4690
Gm43914	Clec7a	0.933847	48710
Tmem198b	Mmp19	0.992709	6336
Ccbe1	Lman1	0.963384	172362
Parp14	Dtx3l	0.976275	80622
TCONS_00096636	Prr12	0.959488	71073
Gm15737	Adamts9	0.991251	18789
Ipo4	Rnf31	0.95522	32978
TCONS_00056987	Kazald1	0.955527	10779
Gm12534	Il21	0.967453	4204
TCONS_00018110	Tgtp1	0.93663	105987
Gm47093	Mmp19	0.995201	456
TCONS_00049133	Or1o3	0.97551	15334
TCONS_00097399	Stard5	0.954083	12164
Sat2	Eif4a1	0.901897	46732
TCONS_00071480	Arhgef2	0.970562	7142
TCONS_00018084	Trim7	0.929435	42428
TCONS_00101892	Prmt3	0.983045	25615
Pvt1	Myc	0.923437	220150
TCONS_00016625	Cd300lf	0.900688	6330
Gm16262	Slc9a9	0.907385	251166
4921516A02Rik	Pdxk	0.989666	17300
Gm49492	Pou6f1	0.924277	13834
Mmp19	Tmem198b	0.992709	6336
TCONS_00051864	Slc14a1	0.964831	16772
A030001D20Rik	Rasip1	0.989619	3120
TCONS_00062707	Il15ra	0.904259	5583
Gm20481	Hspa1a	0.998306	351
Gpr68	Dglucy	0.925913	54421
TCONS_00056133	Cd5	0.977076	36201
TCONS_00074131	Susd1	0.952038	81808
TCONS_00015191	Slfn2	0.913295	47665
TCONS_00015191	Slfn1	0.965554	4199
Krt7	Krt80	0.939668	61875
Gm4956	Gsta3	0.977928	38742
TCONS_00045077	Fkbp5	0.960903	60369
Gng8	Prkd2	0.918876	36928
TCONS_00018113	Gm12185	0.97262	148701
TCONS_00087299	Kctd7	0.923136	39022
Prrt1	Ppt2	0.949509	8743
Ifi204	Ifi207	0.923284	24531
Cyp21a1	Stk19	0.904992	27517
TCONS_00062076	B4galt5	0.977925	20385
Gm43916	Mical3	0.990533	78968
TCONS_00070856	Spata5	0.904417	63060
Cpt1c	Prr12	0.94817	73111
Cd27	Iffo1	0.959242	81305
Ntrk3	Det1	0.905239	377420
Gm44850	9130023H24Rik	0.985015	18042
Snhg15	Tbrg4	0.91979	93764
TCONS_00077976	Rgs3	0.951392	52767
Aif1	Prrc2a	0.955141	16543
TCONS_00066387	Plcb4	0.913998	151984
TCONS_00098857	Prrt2	0.92614	1124
Plekhg5	Dnajc11	0.933907	136035
TCONS_00043027	Itgb5	0.961717	30369
TCONS_00018434	Irgm2	0.913314	16128
Gm19461	Plekha6	0.952765	26281
TCONS_00018111	Tgtp2	0.916478	36442
TCONS_00018111	Tgtp1	0.971779	107393
TCONS_00018112	Or2v1	0.958813	40004
Lilrb4b	Lilrb4a	0.97985	10116
Sned1	Mterf4	0.954447	34110
TCONS_00116041	Slc9a9	0.972694	218503
Gm14091	Knstrn	0.97251	1982
Ptprb	Ptprr	0.908176	185957
Prmt7	Slc7a6	0.937916	48084
Tedc2	Tbc1d24	0.932935	27456
ENSMUSG00000121048	Cd27	0.965341	18913
ENSMUSG00000121227	Sema6b	0.912883	11078
TCONS_00071360	Fcrl5	0.949281	3999
Stra6l	Tdrd7	0.903104	132211
TCONS_00109738	Smpd3	0.9683	73354
TCONS_00021583	Socs3	0.928468	10878
Gm40645	Gm49339	0.987678	17376
Gm34680	Tnk2	0.928724	111700
Mirt2	Plec	0.952208	66376
Frmd5	Wdr76	0.90953	150517
ENSMUSG00000121069	Septin3	0.945596	83708
TCONS_00085785	Adgrl3	0.945346	331245
Gm15419	Cars2	0.924628	123841
Pgs1	Socs3	0.988828	37088
Mx2	Mx1	0.966668	93133
Gm28177	Stat1	0.99882	23978
Mroh2a	Ugt1a6a	0.936111	67734
Ipo4	Gm49378	0.996825	2807
TCONS_00082333	Ccdc158	0.944928	93918
Gm55779	Fkbp5	0.926894	11306
Arhgap22	Wdfy4	0.939683	219453
Clec4e	Clec4d	0.90187	17141
Gm39091	Itgad	0.926252	5859
TCONS_00013430	Gm12185	0.90819	82920
TCONS_00102029	Igf1r	0.928036	76021
Gm45774	Mt1	0.978041	7624
Gm45774	Mt2	0.999981	1036
TCONS_00096636	Fcgrt	0.935452	12875
TCONS_00097401	Il16	0.987475	63868
TCONS_00069231	BC028528	0.942778	1796
TCONS_00104436	Ifitm1	0.902158	7824
Gm44876	Il4ra	0.914421	5649
Gm45437	Izumo1	0.956407	6553
TCONS_00116031	Plscr4	0.959566	5106
TCONS_00016626	Rab37	0.911253	4601
TCONS_00012916	Tbrg4	0.918275	93650
Ifi214	Ifi206	0.96534	48074
Gm16175	Bcl3	0.995602	4876
Mterf4	Sned1	0.954447	34110
TCONS_00023792	Ppp2r5c	0.91003	35355
Gm20488	Medag	0.988965	22157
Larp1	Gemin5	0.948114	108721
TCONS_00017113	Sectm1a	0.98459	35375
Mical3	Bid	0.940103	126961
TCONS_00074129	Susd1	0.95545	85302
TCONS_00018108	Btnl9	0.945896	80957
TCONS_00007104	G0s2	0.914656	10309
Gm47242	Dtx4	0.973922	56309
TCONS_00098082	Trim30a	0.984074	67993
Gbp10	Gbp11	0.920519	107141
TCONS_00021205	Map2k6	0.971954	4489
Clec7a	Clec1a	0.907167	28799
Tgm2	Rprd1b	0.988984	51022
TCONS_00057504	Camk1d	0.919778	91987
Ddx21	Srgn	0.906512	80624
TCONS_00109902	Zfp1	0.958599	9805
TCONS_00018083	Trim7	0.931058	42338
Btnl1	H2-Eb1	0.948669	70310
9130019P16Rik	Chn2	0.943002	179269
TCONS_00056987	Twnk	0.937405	78832
ENSMUSG00000120117	Septin4	0.949078	12428
TCONS_00055505	Ppp1ca	0.902901	11266
Ccdc28b	Hdac1	0.97297	92202
Gm15564	Parp14	0.952945	122789
Gm15587	Nos3	0.963939	261
TCONS_00014647	Spns3	0.938954	18907
Btnl1	BC051142	0.948747	48197
Serpina3h	Serpina3m	0.911894	114461
Serpina3h	Serpina3i	0.931806	14337
Gm15522	Nop14	0.995783	2255
TCONS_00045403	Notch3	0.921842	15868
Gm16048	S100a1	0.944726	58374
TCONS_00057497	Camk1d	0.917136	129597
Gm49067	Tgm1	0.970747	9867
Izumo1	Dbp	0.93238	82328
Ifi214	Ifi213	0.926732	54941
Naaa	Cxcl10	0.965888	79849
TCONS_00057043	Pprc1	0.908434	112
Kcnab2	Rpl22	0.972349	104420
TCONS_00018110	Ifi47	0.942244	8956
Gm16070	Crispld1	0.980212	44858
TCONS_00045404	Notch3	0.902652	15868
TCONS_00018114	Gm12185	0.964839	146610
TCONS_00053492	Gstp1	0.917161	26634
Idh2	Zfp710	0.919968	45626
TCONS_00018109	Gm12185	0.955141	147295
Schip1	Iqschfp	0.994204	86292
Fosl2	Babam2	0.918907	255498
Zfp467	Krba1	0.958571	29078
TCONS_00021583	Tha1	0.944011	86469
TCONS_00089678	Vamp5	0.989062	4765
Zfyve28	Mxd4	0.944321	60870
Rab3d	Dock6	0.966309	86594
Cby1	Sun2	0.910531	69874
Plekhh2	Lrpprc	0.925358	181002
Slc39a14	Piwil2	0.95232	73483
TCONS_00018112	Gm12185	0.972164	148701
Tle6	Gna11	0.910613	59031
Gm17041	Cish	0.959073	1704
TCONS_00014609	Nlrp1b	0.973301	80832
TCONS_00041119	Parp14	0.921186	17122
TCONS_00049415	Trerf1	0.963853	47079
Trim30a	Trim30c	0.906784	45658
TCONS_00021201	Map2k6	0.911526	46435
Mxd4	Zfyve28	0.944321	60870
S100a8	S100a9	0.963794	24670
Tmem184b	Maff	0.912116	29278
TCONS_00041119	Parp9	0.919355	86206
TCONS_00036779	Dnal4	0.960855	113920
9130019P16Rik	Scrn1	0.984792	183880
Gm48780	Arg2	0.915122	7895
Adamtsl2	Fam163b	0.974491	32255
TCONS_00097400	Stard5	0.95696	12164
Selenop	Ccdc152	0.971905	17271
TCONS_00121615	Gm21748	0.920627	3343
Nlrp1c-ps	Nlrp1b	0.992433	71957
Gbp5	Gbp7	0.994232	32084
Gbp5	Gbp2	0.993578	121144
TCONS_00010687	Ascc3	0.943016	124675
Selp	Sele	0.906873	79705
Sh3rf3	Septin10	0.964596	205600
TCONS_00064430	Rapgef4	0.952557	74180
TCONS_00071479	Ubqln4	0.99582	57578
Plce1	Noc3l	0.934072	170611
Dglucy	Ccdc88c	0.979786	132270
Gm16553	Clec4g	0.928668	10567
TCONS_00039885	Krt80	0.910515	40464
Gm15444	H2ac21	0.999467	5189
Slc9a3r2	Zfp598	0.913599	31045
E230034D01Rik	Thy1	0.925044	48653
Gm43914	Clec1a	0.983922	19911
TCONS_00045402	Notch3	0.914168	15868
Paqr6	Cct3	0.969814	57121
Gm15513	Haus3	0.909553	51103
Gm49291	Id4	0.918307	12805
TCONS_00043079	Parp9	0.956094	5130
ENSMUSG00000121086	Plxna2	0.915646	97985
TCONS_00018111	Gm12185	0.972547	148701
TCONS_00018109	Tgtp1	0.93663	105987
Gm15283	Hif1a	0.993439	28026
Accs	Ext2	0.949645	99907
TCONS_00052896	Iigp1	0.951478	6739
Pcdh12	Dele1	0.921261	17887
TCONS_00018112	Tgtp1	0.970856	107393
TCONS_00018112	Tgtp2	0.91602	36442
TCONS_00114690	Nectin1	0.920172	6454
Tmem132a	Slc15a3	0.981788	14337
TCONS_00082972	Hnf1a	0.961304	40174
TCONS_00080350	Clstn1	0.906786	89818
TCONS_00042982	Tnk2	0.943195	111706
TCONS_00041883	Hlcs	0.923246	2939
St6galnac4	Fpgs	0.915194	99981
TCONS_00003193	Ifi214	0.911154	39611
Gm15156	Ptchd1	0.94989	24441
TCONS_00003193	Ifi213	0.902178	94552
Gm14866	Gdpd2	0.986434	4572
TCONS_00018108	Ifi47	0.916555	8635
Myom3	Pnrc2	0.925812	84745
Gm15873	Dnaaf3	0.911661	862
TCONS_00030110	Nsun2	0.916176	27157
Pdk4	Asb4	0.928123	81626
TCONS_00046426	Adgre4	0.917459	115312
TCONS_00088108	Fry	0.987014	100771
Ifi208	Ifi213	0.943928	103257
Tmprss2	Mx2	0.936571	39834
Gm36043	Cd274	0.987257	1169
Gm20412	Tgm2	0.935633	13890
Urb1	Eva1c	0.916735	84944
ENSMUSG00000121048	Iffo1	0.926212	100218
Sec16b	Cryzl2	0.964651	61969
Gm15444	H2ac18	0.916725	30892
Gm26771	Tlr2	0.994867	57091
TCONS_00021207	Map2k6	0.973392	4387
Slc15a3	Tmem132a	0.981788	14337
TCONS_00089298	Znrf2	0.942523	98130
TCONS_00051866	Slc14a1	0.92198	20273
Tbc1d31	Zhx2	0.915555	173885
TCONS_00018435	Irgm2	0.913314	16128
Npr1	S100a1	0.953721	54485
TCONS_00061716	Samhd1	0.95336	1166
Rab44	Cdkn1a	0.993085	35711
Gm29491	Tgfb2	0.936046	41974
Ccdc28b	Txlna	0.943825	11961
Mybbp1a	Smtnl2	0.902922	46123
C920021L13Rik	BC028528	0.974242	7679
A730081D07Rik	Gcnt2	0.939992	68459
TCONS_00038346	Myc	0.973342	51492
TCONS_00003193	Ifi206	0.971104	8463
TCONS_00018085	Gm12185	0.907068	66874
Rian	Rtl1	0.932365	38001
1810034E14Rik	Cdc14b	0.916866	27965
Izumo1	Rasip1	0.957569	7973
TCONS_00007119	Cd46	0.92075	84617
TCONS_00085788	Adgrl3	0.905994	268377
ENSMUSG00000120010	Slc16a3	0.949053	37885
Bvht	Arhgef37	0.914561	116848
TCONS_00072074	Zfp697	0.973248	185185
9930012K11Rik	Ccar2	0.912289	10966
TCONS_00062075	B4galt5	0.970742	14529
TCONS_00049132	Or1o3	0.982481	15334
Ifi208	Ifi209	0.984806	46613
Ifi208	Ifi207	0.925563	46552
H2-Oa	H2-DMb1	0.983932	62864
H2-Oa	H2-DMb2	0.959917	53644
Tmem231	Adat1	0.966057	56659
Dzank1	Rbbp9	0.923854	47582
TCONS_00031608	Wdfy4	0.955751	23197
TCONS_00000215	Gsta3	0.954585	37695
Gm43916	Bid	0.948534	47993
TCONS_00009068	Nuak1	0.948543	33353
ENSMUSG00000121048	Tnfrsf1a	0.938139	102194
Nle1	Lig3	0.905917	111898
Nr6a1	Rpl35	0.912874	178073
TCONS_00092747	Igkv4-81	0.920265	9329
Efhd1os	Efhd1	0.946828	22774
Ccdc28b	Iqcc	0.958452	4498
P2rx7	Camkk2	0.902989	87618
Larp1	Gm12248	0.970974	42794
TCONS_00062072	B4galt5	0.968779	4956
TCONS_00097123	Nr2f2	0.920629	48406
Msmo1	Klhl2	0.977618	68690
TCONS_00097400	Il16	0.983406	63896
Gm37915	Mfsd9	0.975864	2981
4933431E20Rik	Eps8l3	0.904621	7467
Gm29233	Thbs1	0.93387	4245
Fcgrt	Rcn3	0.958298	10853
C030034L19Rik	Zfp704	0.904092	98404
Gm35853	Krt80	0.963136	5570
TCONS_00064429	Rapgef4	0.951094	73850
Gm48529	Tagln	0.999981	913
Cd209a	Fcer2a	0.965583	58234
TCONS_00077698	Nr4a3	0.997849	19223
Lilrb4a	Gm49339	0.989862	5171
TCONS_00056989	Tlx1	0.951723	55800
TCONS_00018109	Or2v1	0.905222	38598
BC051537	H2-DMb1	0.903542	67075
Gm44148	Usp18	0.991777	5537
Arhgef25	Kif5a	0.94144	58218
Gm13822	Oasl1	0.937481	10281
Gm13822	Oasl2	0.93106	15709
Gm20663	Gvin1	0.921096	163489
TCONS_00018110	Or2v1	0.905222	38598
ENSMUSG00000120924	Naip6	0.925612	52511
Slc16a5	Hid1	0.924203	110705
Gm56298	Cela2a	0.981733	10051
TCONS_00027558	Zfp934	0.935153	30257
TCONS_00041119	Dtx3l	0.952768	63500
TCONS_00017113	Slc16a3	0.91521	84264
Gm35867	Tlx1	0.915069	69278
TCONS_00018113	Or2v1	0.959683	40004
Fcgrt	Flt3l	0.930899	34690
Adcy4	Cideb	0.998653	20322
Gm35867	Kazald1	0.962401	7268
Mx1	Mx2	0.966668	93133
Ccnb1	Cenph	0.95188	14824
Slc18b1	Rps12	0.948848	26248
Gm39091	Cox6a2	0.937716	22674
TCONS_00018111	Or2v1	0.959758	40004
Oasl2	Oasl1	0.96134	25990
Prom2	Mal	0.907746	110990
TCONS_00080349	Clstn1	0.948855	88920
Gbp10	Gm43302	0.918398	26685
Nat10	Abtb2	0.961574	98897
TCONS_00019099	Dlg4	0.915013	3060
A030001D20Rik	Izumo1	0.935133	11093
Icam1	Raver1	0.902813	60682
Cenph	Ccnb1	0.95188	14824
TCONS_00106446	Junb	0.991792	1024
H2-Oa	H2-DMa	0.919213	35534
Parp9	Dtx3l	0.975061	22706
TCONS_00106517	N4bp1	0.972991	32178
Pcyox1	Fam136a	0.952152	23728
A430018G15Rik	Cacnb4	0.958058	122639
TCONS_00074137	Susd1	0.988413	56215
Cd5	Cd6	0.916763	81640
Gm20631	Hmcn1	0.983083	73597
Dlg2	Sytl2	0.900196	1106474
Gm44850	Itgad	0.943947	29106
ENSMUSG00000119994	Rpl41	0.903546	47200
ENSMUSG00000120010	Csnk1d	0.958973	17399
Fcer2a	Cd209a	0.965583	58234
TCONS_00081652	Fbxl5	0.931137	33610
Slc25a22	Cracr2b	0.918248	30035
Gm13966	Fmn1	0.958914	80759
Rnf43	Mtmr4	0.948363	94898
TCONS_00007104	Hsd11b1	0.966353	19526
TCONS_00014647	Mybbp1a	0.90363	57244
Speg	Gmppa	0.942691	35746
Cstdc4	Stfa2l1	0.96504	26779
Rhoc	Mov10	0.949892	15282
Got1	Nkx2-3	0.930101	101930
TCONS_00082972	4930519G04Rik	0.951901	51089
Cmtm8	Dync1li1	0.975591	110204
TCONS_00054077	Fads2	0.981944	19122
A430018G15Rik	Neb	0.909684	172376
Lilrb4a	Lilrb4b	0.97985	10116
TCONS_00031535	Ankrd28	0.974953	52931
TCONS_00096636	Flt3l	0.949489	21815
Siglecl1	Vsig10l	0.938614	47482
Cep112os1	Cep112	0.955625	111523
Gm10684	Jaml	0.92877	27533
Aifm2	Macroh2a2	0.947144	34145
Gm47093	Tmem198b	0.980153	6792
Gm44175	Cd8a	0.933745	18710
Tsr1	Srr	0.95402	12447
TCONS_00065474	Abtb2	0.978376	38569
Gm32296	Jdp2	0.971017	83513
Utp4	Sntb2	0.915675	69370
Gm25694	Syne1	0.914206	249884
Dnm1	Golga2	0.9178	33252
Nol8	Iars	0.924258	42136
TCONS_00045076	Fkbp5	0.904027	60369
TCONS_00013430	Irgm1	0.952758	1304
TCONS_00116055	Slc9a9	0.902115	249375
TCONS_00038348	Myc	0.97533	54394
A330023F24Rik	Cd46	0.908534	57412
TCONS_00045706	Tnxb	0.909555	52470
A530010L16Rik	Acsf3	0.947957	35150
TCONS_00015227	Ccl4	0.952098	68594
4931431B13Rik	Itgad	0.985793	8593
TCONS_00039885	Krt7	0.942347	21411
Gm49492	Bin2	0.939836	53830
TCONS_00097701	Slco2b1	0.947817	16882
Has2os	Has2	0.93801	54088
Gnb3	Cdca3	0.906342	5633
A230056P14Rik	Nipa1	0.965036	27071
TCONS_00004028	Arid5a	0.974069	4116
2010310C07Rik	Epha1	0.941355	10066
Gm22146	Fkbp5	0.928182	6832
TCONS_00097399	Il16	0.988975	63896
Slfn5os	Slfn8	0.971759	59973
Gm40645	Lilrb4a	0.961376	12205
TCONS_00078816	Ccdc163	0.982951	37039
TCONS_00016626	Cd300lf	0.900688	6331
Cluh	Mettl16	0.92805	139506
TCONS_00046426	Pot1b	0.92261	4222
Ppan	Eif3g	0.90188	6310
TCONS_00016627	Tmem104	0.918208	86667
E230013L22Rik	Cars2	0.903469	53310
Ccdc28b	Lck	0.951284	60618
Cep112it	Cep112	0.982926	180734
TCONS_00003012	Fcgr2b	0.916982	94415
TCONS_00016625	Rab37	0.911253	4600
Pcgf6	Pdcd11	0.937241	69055
ENSMUSG00000121434	Ifi209	0.968218	64639
ENSMUSG00000121434	Ifi208	0.963794	18026
TCONS_00018084	Irgm1	0.986976	14777
Cxcl10	Naaa	0.965888	79849
TCONS_00062455	Zbtb46	0.903208	20679
TCONS_00002618	Cacna1e	0.928103	160301
TCONS_00109902	Ldhd	0.919735	20322
Dglucy	Gpr68	0.925913	54421
TCONS_00043079	Parp14	0.948957	98198
TCONS_00061706	Ndrg3	0.95022	5142
TCONS_00039884	Krt80	0.963618	32005
TCONS_00109732	Slc7a6	0.922155	3292
Gm16048	S100a16	0.939492	85863
Or2v1	Tgtp1	0.924839	67389
Or2v1	Tgtp2	0.979273	3562
Gm20663	Gvin2	0.936303	47899
TCONS_00116040	Slc9a9	0.90216	230054
Gm37446	Pcdhb19	0.900154	65080
Pakap	Pakap	1	234189
Gm37446	Pcdhb12	0.988993	1658
Ifi214	Ifi209	0.990251	111585
Htra3	Sh3tc1	0.919258	52681
Gm26811	Plxna1	0.977273	23342
TCONS_00050187	Camkmt	0.914098	22547
Por	Tmem120a	0.90834	37287
TCONS_00021583	Pgs1	0.934711	47966
Gm16098	Procr	0.953538	74217
Ctla2a	Gm49391	0.967286	19430
Rprd1b	Tgm2	0.988984	51022
TCONS_00018083	Irgm1	0.981035	14687
Cdiptos	Mvp	0.936247	26830
Siglecl1	Cd33	0.91286	19255
Gm15401	Tcf7l1	0.904514	74314
TCONS_00042865	Il1rap	0.944539	26844
Gm45437	Rasip1	0.993399	1420
TCONS_00038349	Myc	0.959792	56902
AI838599	Vmn1r3	0.91506	65220
TCONS_00011665	Chst11	0.912171	42120
TCONS_00030109	Nsun2	0.906308	27165
Sort1	Mybphl	0.974085	49688
Clec4d	Clec4e	0.90187	17141
TCONS_00018114	Or2v1	0.973478	37913
Gm35363	Art2a	0.931386	24806
Gm35363	Art2b	0.923935	49432
Tmem273	Vstm4	0.9257	96150
A330033J07Rik	Id4	0.917082	110200
TCONS_00004173	Map4k4	0.908713	131354
Cd8a	Cd8b1	0.972577	46159
Lilrb4b	Gm49339	0.943654	4945
Col4a1	Col4a2	0.978587	125422
TCONS_00052895	Iigp1	0.950152	6783
Cdca3	Gnb3	0.906342	5633
ENSMUSG00000120681	Prrt1	0.922296	3147
TCONS_00020279	Skap1	0.923319	19733
Gm15523	Asb2	0.940933	3910
TCONS_00039221	Septin3	0.942749	83782
TCONS_00045405	Notch3	0.917364	15868
TCONS_00018110	Gm12185	0.955141	147295
Chtf18	Gng13	0.943049	4884
TCONS_00054157	Ms4a4c	0.936638	33811
TCONS_00018113	Tgtp1	0.971803	107393
TCONS_00018113	Tgtp2	0.916473	36442
TCONS_00011690	Nopchap1	0.994216	24163
TCONS_00093447	Adamts9	0.902471	17109
Cep250	6430550D23Rik	0.982139	12949
Rrp9	Acy1	0.90533	45043
Mov10	Rhoc	0.949892	15282
Ppfia4	Cyb5r1	0.930449	93794
Gm49179	Dnajc3	0.972498	81465
Ecm2	Cenpp	0.951029	39605
