# Supplementary material for: Deoxynivalenol-Induced Spleen Toxicity in Mice: Inflammation, Endoplasmic Reticulum Stress, Macrophage Polarization, and the Dysregulation of LncRNA Expression
Source: Toxins (Basel). 2024 Oct 9;16(10):432. doi: 10.3390/toxins16100432 (PMC11511314; doi:10.3390/toxins16100432)
Supplement: Supplementary file 1 [file toxins-16-00432-s001.zip › supplematry table S6.xls]

## Sheet: Sheet1
Table S6. The 255 DETGs of the 370 DE lncRNAs.
lncRNA	target_gene	weight_value	distance
TCONS_00079102	Ppt1	0.99686	9998
TCONS_00018114	Tgtp2	0.916732	34351
TCONS_00018114	Tgtp1	0.98204	105302
Gm15564	Parp9	0.968343	19461
TCONS_00091030	Cd27	0.954158	16856
TCONS_00062073	B4galt5	0.968425	11844
Ckb	Trmt61a	0.921655	10154
TCONS_00062074	B4galt5	0.970555	14529
ENSMUSG00000120460	Zfyve28	0.93203	53001
TCONS_00020034	Trim25	0.951233	8908
Sh3bp1	Gm49510	0.999131	3440
Gm11532	Sp6	0.973063	4314
TCONS_00018085	Irgm1	0.990592	14742
Gm43914	Clec9a	0.946438	1663
Gm11695	Slc16a5	0.94035	5687
Gm15564	Dtx3l	0.913912	42167
Gbp6	Gbp11	0.939725	52557
Parp9	Parp14	0.994178	103328
TCONS_00102055	Nr2f2	0.903756	39114
Cct3	Paqr6	0.969814	57121
Mx2	Tmprss2	0.936571	39834
Mybbp1a	Spns3	0.988909	76151
ENSMUSG00000120460	Mxd4	0.908982	7869
Parp14	Parp9	0.994178	103328
Gm11491	Ska2	0.960079	7328
Arhgap9	Kif5a	0.920057	81431
TCONS_00011674	Chst11	0.910001	30493
Gm49179	Dzip1	0.942572	22119
9330136K24Rik	Zfp52	0.941098	17034
TCONS_00019241	Xaf1	0.921083	2117
Gm48008	Tgfb3	0.983698	11306
Krt80	Krt7	0.939668	61875
TCONS_00019936	Ska2	0.909873	539
TCONS_00064354	Dhrs9	0.920917	6108
TCONS_00116053	Slc9a9	0.961357	212599
TCONS_00037775	Zfp385a	0.938892	3608
TCONS_00039219	Septin3	0.947467	83594
TCONS_00111370	Thy1	0.964842	14372
Slc7a6	Prmt7	0.937916	48084
TCONS_00006443	Sh2d1b1	0.956965	1671
B130024G19Rik	Nr2f2	0.911227	68102
Oasl1	Oasl2	0.96134	25990
A730020E08Rik	Ccser1	0.948959	605043
Gbp6	Gm43302	0.997862	27899
Dock6	Rab3d	0.966309	86594
TCONS_00018109	Ifi47	0.942244	8956
A530064D06Rik	Trem3	0.926232	94968
TCONS_00077975	Rgs3	0.951392	52764
Gm43915	Mical3	0.916135	53181
TCONS_00056987	Tlx1	0.938433	65767
Gm20429	Or1o3	0.998175	7748
TCONS_00065475	Abtb2	0.971465	23949
Gm11491	Prr11	0.9113	25332
TCONS_00004173	Il1r2	0.978637	4690
Gm43914	Clec7a	0.933847	48710
Tmem198b	Mmp19	0.992709	6336
Parp14	Dtx3l	0.976275	80622
Gm15737	Adamts9	0.991251	18789
TCONS_00056987	Kazald1	0.955527	10779
Gm12534	Il21	0.967453	4204
TCONS_00018110	Tgtp1	0.93663	105987
Gm47093	Mmp19	0.995201	456
TCONS_00049133	Or1o3	0.97551	15334
TCONS_00101892	Prmt3	0.983045	25615
Pvt1	Myc	0.923437	220150
TCONS_00016625	Cd300lf	0.900688	6330
Gm16262	Slc9a9	0.907385	251166
4921516A02Rik	Pdxk	0.989666	17300
Mmp19	Tmem198b	0.992709	6336
TCONS_00051864	Slc14a1	0.964831	16772
A030001D20Rik	Rasip1	0.989619	3120
TCONS_00062707	Il15ra	0.904259	5583
Gm20481	Hspa1a	0.998306	351
Gpr68	Dglucy	0.925913	54421
TCONS_00056133	Cd5	0.977076	36201
TCONS_00015191	Slfn2	0.913295	47665
TCONS_00015191	Slfn1	0.965554	4199
Krt7	Krt80	0.939668	61875
Gm4956	Gsta3	0.977928	38742
TCONS_00045077	Fkbp5	0.960903	60369
TCONS_00018113	Gm12185	0.97262	148701
TCONS_00087299	Kctd7	0.923136	39022
Ifi204	Ifi207	0.923284	24531
TCONS_00062076	B4galt5	0.977925	20385
Gm43916	Mical3	0.990533	78968
TCONS_00070856	Spata5	0.904417	63060
TCONS_00077976	Rgs3	0.951392	52767
TCONS_00098857	Prrt2	0.92614	1124
TCONS_00043027	Itgb5	0.961717	30369
TCONS_00018434	Irgm2	0.913314	16128
Gm19461	Plekha6	0.952765	26281
TCONS_00018111	Tgtp2	0.916478	36442
TCONS_00018111	Tgtp1	0.971779	107393
TCONS_00018112	Or2v1	0.958813	40004
Lilrb4b	Lilrb4a	0.97985	10116
Sned1	Mterf4	0.954447	34110
TCONS_00116041	Slc9a9	0.972694	218503
Gm14091	Knstrn	0.97251	1982
Prmt7	Slc7a6	0.937916	48084
ENSMUSG00000121048	Cd27	0.965341	18913
ENSMUSG00000121227	Sema6b	0.912883	11078
TCONS_00071360	Fcrl5	0.949281	3999
TCONS_00109738	Smpd3	0.9683	73354
TCONS_00021583	Socs3	0.928468	10878
Gm40645	Gm49339	0.987678	17376
ENSMUSG00000121069	Septin3	0.945596	83708
TCONS_00085785	Adgrl3	0.945346	331245
Pgs1	Socs3	0.988828	37088
Mx2	Mx1	0.966668	93133
Gm28177	Stat1	0.99882	23978
Ipo4	Gm49378	0.996825	2807
TCONS_00082333	Ccdc158	0.944928	93918
Gm55779	Fkbp5	0.926894	11306
Clec4e	Clec4d	0.90187	17141
Gm39091	Itgad	0.926252	5859
TCONS_00013430	Gm12185	0.90819	82920
Gm45774	Mt1	0.978041	7624
Gm45774	Mt2	0.999981	1036
TCONS_00096636	Fcgrt	0.935452	12875
TCONS_00069231	BC028528	0.942778	1796
TCONS_00104436	Ifitm1	0.902158	7824
Gm44876	Il4ra	0.914421	5649
Gm45437	Izumo1	0.956407	6553
TCONS_00116031	Plscr4	0.959566	5106
TCONS_00016626	Rab37	0.911253	4601
Ifi214	Ifi206	0.96534	48074
Gm16175	Bcl3	0.995602	4876
Mterf4	Sned1	0.954447	34110
Gm20488	Medag	0.988965	22157
Larp1	Gemin5	0.948114	108721
TCONS_00017113	Sectm1a	0.98459	35375
TCONS_00018108	Btnl9	0.945896	80957
TCONS_00007104	G0s2	0.914656	10309
TCONS_00098082	Trim30a	0.984074	67993
Gbp10	Gbp11	0.920519	107141
TCONS_00021205	Map2k6	0.971954	4489
Clec7a	Clec1a	0.907167	28799
Tgm2	Rprd1b	0.988984	51022
Ddx21	Srgn	0.906512	80624
TCONS_00109902	Zfp1	0.958599	9805
9130019P16Rik	Chn2	0.943002	179269
ENSMUSG00000120117	Septin4	0.949078	12428
Gm15564	Parp14	0.952945	122789
Gm15587	Nos3	0.963939	261
TCONS_00014647	Spns3	0.938954	18907
Serpina3h	Serpina3i	0.931806	14337
Gm15522	Nop14	0.995783	2255
Gm49067	Tgm1	0.970747	9867
Naaa	Cxcl10	0.965888	79849
TCONS_00057043	Pprc1	0.908434	112
TCONS_00018110	Ifi47	0.942244	8956
Gm16070	Crispld1	0.980212	44858
TCONS_00018114	Gm12185	0.964839	146610
TCONS_00018109	Gm12185	0.955141	147295
Schip1	Iqschfp	0.994204	86292
TCONS_00021583	Tha1	0.944011	86469
TCONS_00089678	Vamp5	0.989062	4765
Zfyve28	Mxd4	0.944321	60870
Rab3d	Dock6	0.966309	86594
Slc39a14	Piwil2	0.95232	73483
TCONS_00018112	Gm12185	0.972164	148701
Gm17041	Cish	0.959073	1704
TCONS_00014609	Nlrp1b	0.973301	80832
TCONS_00041119	Parp14	0.921186	17122
TCONS_00049415	Trerf1	0.963853	47079
Trim30a	Trim30c	0.906784	45658
TCONS_00021201	Map2k6	0.911526	46435
Mxd4	Zfyve28	0.944321	60870
S100a8	S100a9	0.963794	24670
Tmem184b	Maff	0.912116	29278
TCONS_00041119	Parp9	0.919355	86206
9130019P16Rik	Scrn1	0.984792	183880
Gm48780	Arg2	0.915122	7895
Adamtsl2	Fam163b	0.974491	32255
Selenop	Ccdc152	0.971905	17271
Nlrp1c-ps	Nlrp1b	0.992433	71957
Gbp5	Gbp7	0.994232	32084
Gbp5	Gbp2	0.993578	121144
TCONS_00064430	Rapgef4	0.952557	74180
Plce1	Noc3l	0.934072	170611
Gm16553	Clec4g	0.928668	10567
TCONS_00039885	Krt80	0.910515	40464
Gm15444	H2ac21	0.999467	5189
E230034D01Rik	Thy1	0.925044	48653
Gm43914	Clec1a	0.983922	19911
Paqr6	Cct3	0.969814	57121
Gm49291	Id4	0.918307	12805
TCONS_00043079	Parp9	0.956094	5130
ENSMUSG00000121086	Plxna2	0.915646	97985
TCONS_00018111	Gm12185	0.972547	148701
TCONS_00018109	Tgtp1	0.93663	105987
Gm15283	Hif1a	0.993439	28026
TCONS_00052896	Iigp1	0.951478	6739
TCONS_00018112	Tgtp1	0.970856	107393
TCONS_00018112	Tgtp2	0.91602	36442
Tmem132a	Slc15a3	0.981788	14337
TCONS_00041883	Hlcs	0.923246	2939
TCONS_00003193	Ifi214	0.911154	39611
Gm15156	Ptchd1	0.94989	24441
Gm14866	Gdpd2	0.986434	4572
TCONS_00018108	Ifi47	0.916555	8635
Gm15873	Dnaaf3	0.911661	862
TCONS_00030110	Nsun2	0.916176	27157
Pdk4	Asb4	0.928123	81626
TCONS_00046426	Adgre4	0.917459	115312
TCONS_00088108	Fry	0.987014	100771
Tmprss2	Mx2	0.936571	39834
Gm36043	Cd274	0.987257	1169
Gm20412	Tgm2	0.935633	13890
Urb1	Eva1c	0.916735	84944
Sec16b	Cryzl2	0.964651	61969
Gm15444	H2ac18	0.916725	30892
Gm26771	Tlr2	0.994867	57091
TCONS_00021207	Map2k6	0.973392	4387
Slc15a3	Tmem132a	0.981788	14337
TCONS_00051866	Slc14a1	0.92198	20273
Tbc1d31	Zhx2	0.915555	173885
TCONS_00018435	Irgm2	0.913314	16128
Rab44	Cdkn1a	0.993085	35711
Gm29491	Tgfb2	0.936046	41974
C920021L13Rik	BC028528	0.974242	7679
A730081D07Rik	Gcnt2	0.939992	68459
TCONS_00038346	Myc	0.973342	51492
TCONS_00003193	Ifi206	0.971104	8463
TCONS_00018085	Gm12185	0.907068	66874
1810034E14Rik	Cdc14b	0.916866	27965
Izumo1	Rasip1	0.957569	7973
TCONS_00085788	Adgrl3	0.905994	268377
ENSMUSG00000120010	Slc16a3	0.949053	37885
Bvht	Arhgef37	0.914561	116848
TCONS_00072074	Zfp697	0.973248	185185
TCONS_00062075	B4galt5	0.970742	14529
TCONS_00049132	Or1o3	0.982481	15334
Ifi208	Ifi209	0.984806	46613
Ifi208	Ifi207	0.925563	46552
TCONS_00000215	Gsta3	0.954585	37695
TCONS_00009068	Nuak1	0.948543	33353
TCONS_00092747	Igkv4-81	0.920265	9329
Efhd1os	Efhd1	0.946828	22774
Larp1	Gm12248	0.970974	42794
TCONS_00062072	B4galt5	0.968779	4956
TCONS_00097123	Nr2f2	0.920629	48406
Gm37915	Mfsd9	0.975864	2981
4933431E20Rik	Eps8l3	0.904621	7467
Gm29233	Thbs1	0.93387	4245
Gm35853	Krt80	0.963136	5570
TCONS_00064429	Rapgef4	0.951094	73850
Gm48529	Tagln	0.999981	913
Cd209a	Fcer2a	0.965583	58234
TCONS_00077698	Nr4a3	0.997849	19223
Lilrb4a	Gm49339	0.989862	5171
TCONS_00056989	Tlx1	0.951723	55800
TCONS_00018109	Or2v1	0.905222	38598
Gm44148	Usp18	0.991777	5537
Arhgef25	Kif5a	0.94144	58218
Gm13822	Oasl1	0.937481	10281
Gm13822	Oasl2	0.93106	15709
Gm20663	Gvin1	0.921096	163489
TCONS_00018110	Or2v1	0.905222	38598
ENSMUSG00000120924	Naip6	0.925612	52511
Gm56298	Cela2a	0.981733	10051
TCONS_00041119	Dtx3l	0.952768	63500
TCONS_00017113	Slc16a3	0.91521	84264
Gm35867	Tlx1	0.915069	69278
TCONS_00018113	Or2v1	0.959683	40004
Gm35867	Kazald1	0.962401	7268
Mx1	Mx2	0.966668	93133
Ccnb1	Cenph	0.95188	14824
Gm39091	Cox6a2	0.937716	22674
TCONS_00018111	Or2v1	0.959758	40004
Oasl2	Oasl1	0.96134	25990
Prom2	Mal	0.907746	110990
Gbp10	Gm43302	0.918398	26685
Nat10	Abtb2	0.961574	98897
TCONS_00019099	Dlg4	0.915013	3060
A030001D20Rik	Izumo1	0.935133	11093
Cenph	Ccnb1	0.95188	14824
TCONS_00106446	Junb	0.991792	1024
Parp9	Dtx3l	0.975061	22706
TCONS_00106517	N4bp1	0.972991	32178
A430018G15Rik	Cacnb4	0.958058	122639
Gm20631	Hmcn1	0.983083	73597
Gm44850	Itgad	0.943947	29106
Fcer2a	Cd209a	0.965583	58234
Gm13966	Fmn1	0.958914	80759
TCONS_00014647	Mybbp1a	0.90363	57244
Cstdc4	Stfa2l1	0.96504	26779
Rhoc	Mov10	0.949892	15282
Got1	Nkx2-3	0.930101	101930
TCONS_00082972	4930519G04Rik	0.951901	51089
TCONS_00054077	Fads2	0.981944	19122
A430018G15Rik	Neb	0.909684	172376
Lilrb4a	Lilrb4b	0.97985	10116
TCONS_00031535	Ankrd28	0.974953	52931
Cep112os1	Cep112	0.955625	111523
Gm10684	Jaml	0.92877	27533
Aifm2	Macroh2a2	0.947144	34145
Gm47093	Tmem198b	0.980153	6792
Gm44175	Cd8a	0.933745	18710
TCONS_00065474	Abtb2	0.978376	38569
Gm32296	Jdp2	0.971017	83513
TCONS_00045076	Fkbp5	0.904027	60369
TCONS_00013430	Irgm1	0.952758	1304
TCONS_00116055	Slc9a9	0.902115	249375
TCONS_00038348	Myc	0.97533	54394
TCONS_00045706	Tnxb	0.909555	52470
4931431B13Rik	Itgad	0.985793	8593
TCONS_00039885	Krt7	0.942347	21411
Has2os	Has2	0.93801	54088
Gnb3	Cdca3	0.906342	5633
A230056P14Rik	Nipa1	0.965036	27071
TCONS_00004028	Arid5a	0.974069	4116
Gm22146	Fkbp5	0.928182	6832
Slfn5os	Slfn8	0.971759	59973
Gm40645	Lilrb4a	0.961376	12205
TCONS_00078816	Ccdc163	0.982951	37039
TCONS_00016626	Cd300lf	0.900688	6331
TCONS_00046426	Pot1b	0.92261	4222
Cep112it	Cep112	0.982926	180734
TCONS_00003012	Fcgr2b	0.916982	94415
TCONS_00016625	Rab37	0.911253	4600
ENSMUSG00000121434	Ifi209	0.968218	64639
ENSMUSG00000121434	Ifi208	0.963794	18026
TCONS_00018084	Irgm1	0.986976	14777
Cxcl10	Naaa	0.965888	79849
Dglucy	Gpr68	0.925913	54421
TCONS_00043079	Parp14	0.948957	98198
TCONS_00039884	Krt80	0.963618	32005
TCONS_00109732	Slc7a6	0.922155	3292
Or2v1	Tgtp1	0.924839	67389
Or2v1	Tgtp2	0.979273	3562
Gm20663	Gvin2	0.936303	47899
TCONS_00116040	Slc9a9	0.90216	230054
Gm37446	Pcdhb19	0.900154	65080
Pakap	Pakap	1	234189
Gm37446	Pcdhb12	0.988993	1658
Ifi214	Ifi209	0.990251	111585
Gm26811	Plxna1	0.977273	23342
TCONS_00021583	Pgs1	0.934711	47966
Gm16098	Procr	0.953538	74217
Ctla2a	Gm49391	0.967286	19430
Rprd1b	Tgm2	0.988984	51022
TCONS_00018083	Irgm1	0.981035	14687
Siglecl1	Cd33	0.91286	19255
Gm15401	Tcf7l1	0.904514	74314
TCONS_00042865	Il1rap	0.944539	26844
Gm45437	Rasip1	0.993399	1420
TCONS_00038349	Myc	0.959792	56902
TCONS_00011665	Chst11	0.912171	42120
TCONS_00030109	Nsun2	0.906308	27165
Clec4d	Clec4e	0.90187	17141
TCONS_00018114	Or2v1	0.973478	37913
Gm35363	Art2a	0.931386	24806
Gm35363	Art2b	0.923935	49432
Tmem273	Vstm4	0.9257	96150
A330033J07Rik	Id4	0.917082	110200
Cd8a	Cd8b1	0.972577	46159
Lilrb4b	Gm49339	0.943654	4945
TCONS_00052895	Iigp1	0.950152	6783
Cdca3	Gnb3	0.906342	5633
ENSMUSG00000120681	Prrt1	0.922296	3147
Gm15523	Asb2	0.940933	3910
TCONS_00039221	Septin3	0.942749	83782
TCONS_00018110	Gm12185	0.955141	147295
Chtf18	Gng13	0.943049	4884
TCONS_00018113	Tgtp1	0.971803	107393
TCONS_00018113	Tgtp2	0.916473	36442
TCONS_00093447	Adamts9	0.902471	17109
Mov10	Rhoc	0.949892	15282
Ecm2	Cenpp	0.951029	39605
